# Supplementary material for: High throughput functional profiling of genes at intraocular pressure loci reveals distinct networks for glaucoma
Source: Hum Mol Genet. 2024 Jan 25;33(9):739–51. doi: 10.1093/hmg/ddae003 (PMC11031357; doi:10.1093/hmg/ddae003)
Supplement: HMG-2023-CE-00657_SupplementaryTable1_ddae003 [file hmg-2023-ce-00657_supplementarytable1_ddae003.xlsx]

## Sheet: ST1
Supplementary Table 1: CRISPR/Cas9 sgRNAs designed to target genes at loci previously associated with variation in intraocular pressure.
sgRNA name	Sequence	Gene	Exon	Protein domain targeted	Predicted On-target efficiency	Number of Cells Passing QC	Fold Change of Target Gene vs Contol	P Value
GUIDES_sg001	GTTGACTGGGAGAGAACACG	ABCA1	46	ABC_tran	0.707186	115	0.783425	0.0786143
GUIDES_sg002	GTGTTCTAAAAGAGAAACAC	ABCA1	50	-	0.684107	65	1.29605	0.219407
GUIDES_sg003	GTGCAGTGTCTCTCCTACAC	ADAMTS6	28	-	0.720055	59	0.92553	0.536343
GUIDES_sg004	ACCAGTCATGTCCACCACAG	ADAMTS6	26	-	0.719721	100	0.918194	0.320347
GUIDES_sg005	CAAGGGTAAAAAGCCCCCCG	AFAP1	16	-	0.759587	154	0.568026	2.56057e-07
GUIDES_sg006	GGAAAGAAAAGACCTTCGAG	AFAP1	17	-	0.753862	52	0.474475	0.000253205
GUIDES_sg007	CAACTATAACGTCAGCCCAG	ALDH9A1	10	Aldedh	0.764186	39	0.744705	0.0438418
GUIDES_sg008	TATGAACAATGCTGTAAAGG	ALDH9A1	6	Aldedh	0.704113	33	0.804669	0.285013
GUIDES_sg009	GTGCTGTGAGCTGGGAAGTG	ANAPC1	39	-	0.698409	86	0.972993	0.894287
GUIDES_sg010	ATGGCTCTTCCTGTAGGACG	ANAPC1	27	-	0.641612	66	0.845226	0.401767
GUIDES_sg011	CCCCAGCCAATATTCACCGG	ANGPT1	9	Fibrinogen_C	0.66618	37	0.413617	9.34167e-05
GUIDES_sg012	AATATGGATGTCAATGGGGG	ANGPT1	8	Fibrinogen_C	0.630391	47	0.529122	0.00958704
GUIDES_sg013	TAACGTGTAGATGCCATTCG	ANGPT2	5	Fibrinogen_C	0.692502	137	0.728243	0.333716
GUIDES_sg014	TGTGACATGGAAGCTGGAGG	ANGPT2	6	Fibrinogen_C	0.647043	115	0.371811	0.0063199
GUIDES_sg015	ACTCGCTCTCAGGTTCCAGG	ANGPTL2	5	Fibrinogen_C	0.76112	343	0.674313	1.91943e-05
GUIDES_sg016	CACCAGCATGTCACGCACAG	ANGPTL2	2	RasGEF	0.753686	243	0.971333	0.776725
GUIDES_sg017	CTTTGTGGGAGAATCCACCA	ANKH	14	ANKH	0.705624	231	1.0768	0.29835
GUIDES_sg018	TGAGGGCGCATCTCACCGGG	ANKH	13	ANKH	0.671179	266	0.904119	0.113791
GUIDES_sg019	CTTCCGACATGCCCGCAACG	ANTXR1	10	Anth_Ig	0.669654	417	0.839049	0.00210921
GUIDES_sg020	CAGAACTGGAGATAAAAGAG	ANTXR1	12	Anth_Ig	0.661996	310	0.789946	1.83446e-05
GUIDES_sg021	CTGCTGGACCAGAAATTCGG	ARHGEF12	39	-	0.71563	104	0.574017	5.23612e-08
GUIDES_sg022	TCTCTGGGGTCATAATCATG	ARHGEF12	38	-	0.682338	256	0.634695	2.36388e-13
GUIDES_sg023	TACCAAATATGCCCCAACAG	ATXN2	21	-	0.746395	265	0.745587	2.36307e-06
GUIDES_sg024	ATTACAGGACTATAGACATG	ATXN2	22	-	0.705381	312	0.723432	3.1271e-08
GUIDES_sg025	ATGGGCCCAGGACTTCCAGG	BCAS3	35	-	0.763805	149	0.519683	0.0123278
GUIDES_sg026	TGAACTGGATGAGATAACTG	BCAS3	36	-	0.749364	151	0.5769	0.053144
GUIDES_sg027	AGTTTTTAGGCTGAAACTGG	CAPZA1	6	F-actin_cap_A	0.671122	95	0.585464	5.07522e-14
GUIDES_sg028	GGAATAATGGTCTTTCACAT	CAPZA1	5	F-actin_cap_A	0.618379	102	0.548722	9.93869e-18
GUIDES_sg029	TAAACACCTCAACGATGACG	CAV1	3	Caveolin	0.697766	184	0.741982	7.93469e-10
GUIDES_sg030	TGGGGGCAAATACGTAGACT	CAV1	1	Caveolin	0.638533	297	0.785089	2.70791e-15
GUIDES_sg031	GATGTGCAGACAGCTGAGGG	CAV2	23	Caveolin	0.699222	303	0.754519	2.36759e-14
GUIDES_sg032	CGGCGTACTCGAGGCCGCTG	CAV2	22	Caveolin	0.674769	349	0.761358	3.47826e-14
GUIDES_sg033	TCAGGAAGCCAAAGTCCCAG	CDH11	19	Cadherin	0.765145	136	0.550344	1.43436e-16
GUIDES_sg034	GGATTGTGAATGATTTCAGG	CDH11	20	Cadherin	0.68684	164	0.617413	2.07348e-12
GUIDES_sg035	GGGTTATCTCGTGTGCCAAG	COL24A1	60	COLFI	0.662833	176	1.30047	0.49132
GUIDES_sg036	GAAATTGCAGAAAACCTCAA	COL24A1	61	COLFI	0.61411	52	2.93439	0.0963952
GUIDES_sg037	AAGCGGCCAGACTTCCTGCG	CTTNBP2	25	-	0.737789	233	0.818606	0.635886
GUIDES_sg038	GCCAGGTTGTCTTTTCACAG	CTTNBP2	24	-	0.682279	159	0.959674	0.934574
GUIDES_sg039	AACATTCCCAGCATGTACGG	DGKG	22	DAGK_acc	0.746132	85	0.908263	0.821397
GUIDES_sg040	GTACTTTGAATTTGGCACCT	DGKG	21	DAGK_acc	0.610555	337	1.32871	0.25718
GUIDES_sg041	GACCACAAATGAATGCCGGG	EFEMP1	9	EGF_CA	0.738337	221	0.470258	3.23107e-17
GUIDES_sg042	TCACCACTTGGTATCCCTGG	EFEMP1	8	EGF_CA	0.711734	247	0.549181	8.68717e-10
GUIDES_sg043	ACGCTCTCTTTATCAGACTG	EMCN	19	Endomucin	0.71612	228	0.784634	0.461592
GUIDES_sg044	GTTTTAGAAGGTGATGCATC	EMCN	15	Endomucin	0.500047	261	0.257035	4.47242e-05
GUIDES_sg045	AGGACTCCCAGGGACACCTG	EMID1	11	Collagen	0.633805	406	0	0.000902793
GUIDES_sg046	GCTGCCCAGCAGAGCCTTGG	EMID1	13	Collagen	0.501543	278	0.848267	0.866224
GUIDES_sg047	GCAGTGGACCAATCCAGCTA	ETS1	13	Ets	0.590477	331	1.21048	0.00464993
GUIDES_sg048	CACTAAAGAACAGCAACGAC	ETS1	8	SAM_PNT	0.507783	131	1.25644	0.0280909
GUIDES_sg049	ATGTTCAGTTGTAGGCACAA	FBXO32	7	-	0.680491	183	0.711747	0.00858906
GUIDES_sg050	AACTTGTCCGATGTTACCCA	FBXO32	8	-	0.665923	146	0.845778	0.347751
GUIDES_sg051	ACAGTTCAGAGAGTGACGTG	FER	26	Pkinase	0.744231	229	0.804629	0.0430818
GUIDES_sg052	ATGTCTCGTCAAGAGGATGG	FER	25	Pkinase	0.666177	94	0.585519	0.00723807
GUIDES_sg053	GCCTGCAGATTAGCCTCCAA	FERMT2	17	PH	0.635136	179	0.787154	0.00223172
GUIDES_sg054	CTGAGGTTCATCTGATGAGC	FERMT2	15	PH	0.496718	38	0.666399	0.00718317
GUIDES_sg055	GGAGTTCATCCTCAACAATG	FMNL2	23	FH2	0.656017	124	1.02212	0.839979
GUIDES_sg056	TTCACAAACCGGACAAAGAC	FMNL2	24	FH2	0.523064	74	1.35592	0.0173407
GUIDES_sg057	TGTGTACACACTACAGCTGG	FNDC3B	31	fn3	0.72675	156	0.611786	3.28035e-11
GUIDES_sg058	GCTCTTCCCAGTTCAGTACA	FNDC3B	30	fn3	0.692747	131	0.630309	1.14752e-09
GUIDES_sg059	GCTGAGCAACAAGACAGAGG	GAS7	19	-	0.715444	65	0.403108	0.0443222
GUIDES_sg060	GCTTGCGAAGGTCGGCAATG	GAS7	18	-	0.69249	96	1.7741	0.155079
GUIDES_sg061	GCCCACACTCTCCAAGCACA	GNB1L	3	-	0.65608	77	1.00699	0.984811
GUIDES_sg062	GCAGGCTCCAGATGTGTACC	GNB1L	2	WD40	0.57276	279	0.960067	0.837786
GUIDES_sg063	TGAACAGAGAGACTTCTGAG	KALRN	59	PH	0.71393	190	0.880815	0.748521
GUIDES_sg064	CTTCCTGAGATACAGTGAGA	KALRN	56	RhoGEF	0.590047	223	1.50094	0.288573
GUIDES_sg065	TGATTACTGGAAGTACGGGG	KREMEN1	5	WSC	0.732201	143	0.416689	1.46346e-06
GUIDES_sg066	TTACTGGTGCCAGTTAGAGG	KREMEN1	4	WSC	0.660613	183	0.434146	1.83803e-07
GUIDES_sg067	CAGGGACTCGATGATCATGG	LMO7	34	LIM	0.767439	117	0.61116	6.63827e-13
GUIDES_sg068	GATCCTGACTTCAGCTCCTG	LMO7	35	LIM	0.666458	140	0.715822	4.07258e-07
GUIDES_sg069	CTTCGACGAGACCTCGAAGG	LMX1B	4	Homeobox	0.713404	153	0.471722	1.0699e-05
GUIDES_sg070	GTGCAAGGGTGACTACGAGA	LMX1B	3	LIM	0.675804	67	0.44356	0.0043112
GUIDES_sg071	ACGTCTCGGATGGTGCTGAG	ME3	18	Malic_M	0.711901	66	0.457012	0.103732
GUIDES_sg072	AGAGAAAGAAGGTGTACCGA	ME3	14	Malic_M	0.683949	144	0.733123	0.344741
GUIDES_sg073	TAGTACTTCCCATGTGCCAG	MECOM	24	-	0.690543	246	1.2167	0.685777
GUIDES_sg074	ACTGTGGCAAGATTTTTCCA	MECOM	20	zf-C2H2	0.638499	247	1.6157	0.260084
GUIDES_sg075	GGACTTCTGCTCAAAGAGGG	MYOF	56	-	0.689398	83	0.568824	1.94248e-09
GUIDES_sg076	TGCATGGGTTGGTGAACCAG	MYOF	58	-	0.681146	114	0.581213	1.31849e-16
GUIDES_sg077	AAAGGTACTCTGAAACATGG	PARD3B	24	-	0.748916	178	0.5019	1.68297e-06
GUIDES_sg078	TGGTCTCTTTCTGGAGACAG	PARD3B	25	-	0.687131	302	0.538819	1.4663e-07
GUIDES_sg079	TCTGGGAGATGAGCAAGCAG	PDE7B	11	PDEase_I	0.637103	306	0.70293	3.74517e-06
GUIDES_sg080	TCTTTCTGTTGATTACAAAG	PDE7B	12	PDEase_I	0.626788	149	0.845692	0.0718673
GUIDES_sg081	CGTGAGACTCCAGTCACAGG	PKHD1	20	-	0.721147	184	0	0.157339
GUIDES_sg082	ATGGGATAGCCCCAAGCAGG	PKHD1	16	-	0.648027	146	0	0.157339
GUIDES_sg083	TACTCAGGGGATCACCAGCG	PLEKHA7	28	-	0.733494	123	0	0.00155394
GUIDES_sg084	CCCCGAACTCTACAGCCCAG	PLEKHA7	25	-	0.727012	86	3.01628	0.507917
GUIDES_sg085	GCTGCCCACTGCATACACGA	PRSS23	3	Trypsin	0.707786	98	0.466131	1.55376e-12
GUIDES_sg086	AACATCAGTGAAGTTATCCA	PRSS23	3	Trypsin	0.589826	279	0.317286	1.56972e-64
GUIDES_sg087	CAGTGGTGTCGGGAACACCG	PTPRJ	26	Y_phosphatase	0.752294	42	1.29119	0.561354
GUIDES_sg088	GTTCGGTAAAGGTCCTTGTG	PTPRJ	24	Y_phosphatase	0.742428	38	0.951403	0.916364
GUIDES_sg089	TGGCAAAAAGGTTTCCATCG	RALGPS1	25	PH	0.639834	86	1.72359	0.296971
GUIDES_sg090	CGAAAGAAGATAATTACAAG	RALGPS1	11	RasGEF	0.632295	31	0	8.24234e-24
GUIDES_sg091	AGAGGTACCAGATGGGACTG	RUNX2	5	Runt	0.707376	72	0.999311	0.997823
GUIDES_sg092	CATGGCGGAAGCATTCTGGA	RUNX2	11	RunxI	0.681199	30	0.504915	0.0499905
GUIDES_sg093	TGGAATTCCCTACCACAGCG	SPTBN1	36	PH	0.712246	372	0.821434	7.08324e-09
GUIDES_sg094	TCAGTCTTAACCATTCCCAT	SPTBN1	31	Spectrin	0.68318	73	0.667422	1.02559e-05
GUIDES_sg095	GGGCTGGCTATGATAAACTG	TES	6	LIM	0.774117	49	0.535508	2.29871e-05
GUIDES_sg096	CCATGAGTTGTCTCCCAGAG	TES	5	PET	0.735126	67	0.414019	5.36062e-09
GUIDES_sg097	GAAGCTTCCGAGAGTCTCTG	TIMP3	3	TIMP	0.703685	537	0.904235	0.0434115
GUIDES_sg098	CTATGATGGCAAGATGTACA	TIMP3	4	TIMP	0.591387	234	0.991955	0.914963
GUIDES_sg099	AGTCCTTGGATGTAAGAAAG	TMCO1	9	DUF841	0.652851	380	0.800967	3.94681e-09
GUIDES_sg100	GAAACAATAACAGAGTCAGC	TMCO1	5	DUF841	0.622258	133	0.858741	0.0136726
GUIDES_sg101	AGAGACTTTGAAGTGAACGA	TNS1	42	PTB	0.715095	250	0.856057	0.0482748
GUIDES_sg102	CAGAAGGTGACAGTGTTGAG	TNS1	43	PTB	0.675344	448	0.875802	0.0361256
GUIDES_sg103	GCCGACTGGTGACCTCATGG	TRIOBP	3	-	0.713916	507	0.642558	5.46869e-43
GUIDES_sg104	GGGAGCAGGAGGCAGGAACG	TRIOBP	4	-	0.656603	381	0.539728	1.04494e-55
GUIDES_sg105	TAAACCACTGGAGTTCACGG	TXNRD2	20	Pyr_redox_dim	0.785276	100	1.04251	0.795632
GUIDES_sg106	TCATCATTGCTACTGGAGGG	TXNRD2	8	Pyr_redox_2	0.706089	420	0.94906	0.553556
GUIDES_sg107	GGTGAAGCTCCTGATTGCAG	ZNF280D	27	-	0.700021	217	0.954761	0.647589
GUIDES_sg108	GAAGAAAGTAAAAGAAGTTG	ZNF280D	15	-	0.599965	148	1.09259	0.421781
GUIDES_sg109	ATGGAGTTCCGCGACCACGT	ABO	7	CDS	0.6563	177	No Expression	NA
GUIDES_sg110	CCGGTCCCCAGCGTCACGCG	ABO	7	CDS	0.6687	254	No Expression	NA
GUIDES_sg111	CCACCTGGTACATCGCCTCA	TEX41	2	TRANSCRIPT	0.6631	704	No Expression	NA
GUIDES_sg112	AACTCAAGACATTGGAACCA	TEX41	5	TRANSCRIPT	0.6251	471	No Expression	NA
GUIDES_sg113	AATGTGGTAGCCCAAGACAG	CYP1B1	5	p450	0.775321	194	1.2711	0.0480913
GUIDES_sg114	GTGGCCACTGATCGGAAACG	CYP1B1	3	p450	0.726256	264	0.983072	0.849384
GUIDES_sg115	GCAAGCCATGAGCCTGTACG	FOXC1	1	-	0.747985	318	1.09654	0.205529
GUIDES_sg116	TCGTCGTCCCTGAGTCACGG	FOXC1	1	-	0.730741	185	0.843647	0.066027
GUIDES_sg117	GATTGTGGTGAACTTCCGTG	GMDS	8	Epimerase	0.727535	224	0.889442	0.18549
GUIDES_sg118	GTTGCAGAATGATGAGCCGG	GMDS	10	Epimerase	0.655999	210	0.948738	0.551014
GUIDES_sg119	CCTCCCGCACGCGCACACAG	LTBP2	35	EGF	0.755864	193	0.695595	2.78996e-11
GUIDES_sg120	CAGGCAGACATAACCAGGCA	LTBP2	31	EGF_CA	0.708717	223	0.536343	4.6734e-31
GUIDES_sg121	GGTCATACTCAAAAACCTGG	MYOC	3	OLF	0.763938	33	0	0.000305186
GUIDES_sg122	ATGCCAGTATACCTTCAGTG	MYOC	1	-	0.722928	181	0.485813	0.277407
GUIDES_sg123	TCTTGCGAAGGAAGTCCAGA	TEK	17	Pkinase	0.627786	115	1.69598	0.119287
GUIDES_sg124	ATCTAATGAGACAATGCTGG	TEK	22	Pkinase	0.626682	159	0.429328	0.00108684
NonTargeting Human_0001	ACGGAGGCTAAGCGTCGCAA	-	-	-	-	177	-	-
NonTargeting Human_0002	CGCTTCCGCGGCCCGTTCAA	-	-	-	-	196	-	-
NonTargeting Human_0003	ATCGTTTCCGCTTAACGGCG	-	-	-	-	286	-	-
NonTargeting Human_0004	GTAGGCGCGCCGCTCTCTAC	-	-	-	-	444	-	-
NonTargeting Human_0005	CCATATCGGGGCGAGACATG	-	-	-	-	221	-	-
NonTargeting Human_0006	TACTAACGCCGCTCCTACAG	-	-	-	-	169	-	-
NonTargeting Human_0007	TGAGGATCATGTCGAGCGCC	-	-	-	-	345	-	-
NonTargeting Human_0008	GGGCCCGCATAGGATATCGC	-	-	-	-	262	-	-
NonTargeting Human_0009	TAGACAACCGCGGAGAATGC	-	-	-	-	208	-	-
NonTargeting Human_0010	ACGGGCGGCTATCGCTGACT	-	-	-	-	286	-	-
