# Supplementary material for: High throughput functional profiling of genes at intraocular pressure loci reveals distinct networks for glaucoma
Source: Hum Mol Genet. 2024 Jan 25;33(9):739–51. doi: 10.1093/hmg/ddae003 (PMC11031357; doi:10.1093/hmg/ddae003)
Supplement: HMG-2023-CE-00657_SupplementaryTable2_ddae003 [file hmg-2023-ce-00657_supplementarytable2_ddae003.xlsx]

## Sheet: ST2
Supplementary Table 2: Transcriptome-wide correlation between different CRISPR/Cas9 sgRNAs with identical target genes.
Guide A	Guide B	Pearson Correlation Coefficient	R^2
GUIDES_sg001	GUIDES_sg002	0.998269	0.996541
GUIDES_sg003	GUIDES_sg004	0.992958	0.985965
GUIDES_sg005	GUIDES_sg006	0.995805	0.991628
GUIDES_sg007	GUIDES_sg008	0.997067	0.994143
GUIDES_sg009	GUIDES_sg010	0.998252	0.996507
GUIDES_sg011	GUIDES_sg012	0.997591	0.995187
GUIDES_sg013	GUIDES_sg014	0.997741	0.995487
GUIDES_sg015	GUIDES_sg016	0.999681	0.999361
GUIDES_sg017	GUIDES_sg018	0.99915	0.998301
GUIDES_sg019	GUIDES_sg020	0.999547	0.999094
GUIDES_sg021	GUIDES_sg022	0.999298	0.998596
GUIDES_sg023	GUIDES_sg024	0.999269	0.998538
GUIDES_sg025	GUIDES_sg026	0.999396	0.998792
GUIDES_sg027	GUIDES_sg028	0.998564	0.99713
GUIDES_sg029	GUIDES_sg030	0.999616	0.999231
GUIDES_sg031	GUIDES_sg032	0.998979	0.997959
GUIDES_sg033	GUIDES_sg034	0.998487	0.996977
GUIDES_sg035	GUIDES_sg036	0.994354	0.98874
GUIDES_sg037	GUIDES_sg038	0.999296	0.998592
GUIDES_sg039	GUIDES_sg040	0.998289	0.996582
GUIDES_sg041	GUIDES_sg042	0.999166	0.998333
GUIDES_sg043	GUIDES_sg044	0.998315	0.996634
GUIDES_sg045	GUIDES_sg046	0.999027	0.998055
GUIDES_sg047	GUIDES_sg048	0.996245	0.992503
GUIDES_sg049	GUIDES_sg050	0.999391	0.998782
GUIDES_sg051	GUIDES_sg052	0.99873	0.997461
GUIDES_sg053	GUIDES_sg054	0.995883	0.991784
GUIDES_sg055	GUIDES_sg056	0.998859	0.99772
GUIDES_sg057	GUIDES_sg058	0.997268	0.994543
GUIDES_sg059	GUIDES_sg060	0.997608	0.995221
GUIDES_sg061	GUIDES_sg062	0.991784	0.983635
GUIDES_sg063	GUIDES_sg064	0.999465	0.998931
GUIDES_sg065	GUIDES_sg066	0.998969	0.997939
GUIDES_sg067	GUIDES_sg068	0.998179	0.996362
GUIDES_sg069	GUIDES_sg070	0.999046	0.998094
GUIDES_sg071	GUIDES_sg072	0.995068	0.99016
GUIDES_sg073	GUIDES_sg074	0.999043	0.998087
GUIDES_sg075	GUIDES_sg076	0.996837	0.993684
GUIDES_sg077	GUIDES_sg078	0.999375	0.998751
GUIDES_sg079	GUIDES_sg080	0.998585	0.997171
GUIDES_sg081	GUIDES_sg082	0.998962	0.997925
GUIDES_sg083	GUIDES_sg084	0.998506	0.997014
GUIDES_sg085	GUIDES_sg086	0.999207	0.998415
GUIDES_sg087	GUIDES_sg088	0.995305	0.990632
GUIDES_sg089	GUIDES_sg090	0.994757	0.989542
GUIDES_sg091	GUIDES_sg092	0.997854	0.995713
GUIDES_sg093	GUIDES_sg094	0.998097	0.996198
GUIDES_sg095	GUIDES_sg096	0.995255	0.990532
GUIDES_sg097	GUIDES_sg098	0.998065	0.996134
GUIDES_sg099	GUIDES_sg100	0.999513	0.999025
GUIDES_sg101	GUIDES_sg102	0.999185	0.998371
GUIDES_sg103	GUIDES_sg104	0.999271	0.998542
GUIDES_sg105	GUIDES_sg106	0.998661	0.997325
GUIDES_sg107	GUIDES_sg108	0.998472	0.996946
GUIDES_sg109	GUIDES_sg110	0.994425	0.988882
GUIDES_sg111	GUIDES_sg112	0.999598	0.999197
GUIDES_sg113	GUIDES_sg114	0.998798	0.997597
GUIDES_sg115	GUIDES_sg116	0.999659	0.999318
GUIDES_sg117	GUIDES_sg118	0.999743	0.999486
GUIDES_sg119	GUIDES_sg120	0.998918	0.997837
GUIDES_sg121	GUIDES_sg122	0.998286	0.996575
GUIDES_sg123	GUIDES_sg124	0.99649	0.992992
