# Supplementary material for: High throughput functional profiling of genes at intraocular pressure loci reveals distinct networks for glaucoma
Source: Hum Mol Genet. 2024 Jan 25;33(9):739–51. doi: 10.1093/hmg/ddae003 (PMC11031357; doi:10.1093/hmg/ddae003)
Supplement: SupplementaryTable3_ddae003 [file supplementarytable3_ddae003.xlsx]

## Sheet: ST4
Supplementary Table 3: Statistically significantly differentially expressed genes for each sgRNA compared to non-targeting controls. Differential gene expression was performed in bulk, as well as on the subset of Beam A or Fibroblast-like cells (the subset of cells found to have the highest representation).
		Bulk Analysis						Beam Cella Subset						Fibroblast Subset
gRNA	gene_id	test_mean	control_mean	pval	padj	foldChange	log2FoldChange	test_mean	control_mean	pval	padj	foldChange	log2FoldChange	test_mean	control_mean	pval	padj	foldChange	log2FoldChange
sg001	ALDH1A1	0.121739	0.496145	1.70634e-09	6.41309e-08	0.24537	-2.02697	NA	NA	NA	NA	NA	NA	NA	NA	NA	NA	NA	NA
sg001	AQP3	0.0695652	0.0111796	1.17841e-23	1.87321e-21	6.22249	2.63749	NA	NA	NA	NA	NA	NA	NA	NA	NA	NA	NA	NA
sg001	ARSI	NA	NA	NA	NA	NA	NA	NA	NA	NA	NA	NA	NA	0.9	0.188285	4.87332e-07	0.000183104	4.78	2.25701
sg001	BST2	1.25217	0.234773	3.08915e-22	4.25582e-20	5.33356	2.4151	NA	NA	NA	NA	NA	NA	NA	NA	NA	NA	NA	NA
sg001	C11orf96	1.53043	0.298766	3.56699e-18	3.68559e-16	5.12251	2.35685	NA	NA	NA	NA	NA	NA	NA	NA	NA	NA	NA	NA
sg001	CACNB1	NA	NA	NA	NA	NA	NA	NA	NA	NA	NA	NA	NA	0.3	0.0648536	6.15141e-10	4.2373e-07	4.62581	2.2097
sg001	CCDC33	0.208696	0.0505012	1.27016e-07	3.12474e-06	4.13249	2.04701	NA	NA	NA	NA	NA	NA	NA	NA	NA	NA	NA	NA
sg001	CMPK2	1.85217	0.196608	7.71812e-77	4.557e-74	9.42066	3.23583	1.25	0.177955	2.21663e-10	1.52689e-07	7.02425	2.81234	1	0.121339	7.77632e-07	0.000292178	8.24138	3.04289
sg001	F2RL1	2.11304	0.51889	2.37364e-56	1.09003e-53	4.07224	2.02582	NA	NA	NA	NA	NA	NA	NA	NA	NA	NA	NA	NA
sg001	GPR68	0.321739	0.0782575	7.47145e-12	3.8671e-10	4.11129	2.03959	NA	NA	NA	NA	NA	NA	NA	NA	NA	NA	NA	NA
sg001	HAS1	0.913043	0.210486	7.41175e-23	1.09403e-20	4.33779	2.11696	NA	NA	NA	NA	NA	NA	NA	NA	NA	NA	NA	NA
sg001	HERC5	0.73913	0.124518	2.94649e-18	2.89878e-16	5.93593	2.56947	NA	NA	NA	NA	NA	NA	NA	NA	NA	NA	NA	NA
sg001	HERC6	1.26957	0.286816	5.49199e-41	1.51323e-38	4.42641	2.14614	NA	NA	NA	NA	NA	NA	NA	NA	NA	NA	NA	NA
sg001	IFI27	9.22609	1.54279	4.12515e-32	9.46951e-30	5.98013	2.58018	NA	NA	NA	NA	NA	NA	NA	NA	NA	NA	NA	NA
sg001	IFI44L	4.23478	0.367772	1.90435e-123	3.93534e-120	11.5147	3.52541	2.75	0.269588	3.5365e-20	4.87211e-17	10.2007	3.3506	2.2	0.313808	2.61834e-09	2.7054e-06	7.01067	2.80955
sg001	IFI6	27.5304	4.19854	0	0	6.55715	2.71307	24.125	4.34661	6.43686e-76	2.66036e-72	5.5503	2.47257	NA	NA	NA	NA	NA	NA
sg001	IFIH1	0.434783	0.0693909	1.77508e-29	3.33473e-27	6.2657	2.64748	NA	NA	NA	NA	NA	NA	NA	NA	NA	NA	NA	NA
sg001	IFIT1	5	0.585197	5.03833e-103	5.20585e-100	8.54414	3.09493	NA	NA	NA	NA	NA	NA	2.6	0.466527	1.06598e-11	2.20284e-08	5.57309	2.47848
sg001	IFIT3	5.97391	0.927911	6.88864e-64	4.74512e-61	6.43803	2.68662	NA	NA	NA	NA	NA	NA	NA	NA	NA	NA	NA	NA
sg001	IFITM1	1.4087	0.242483	7.89963e-55	4.08115e-52	5.80947	2.53841	1.8125	0.237716	1.67954e-14	1.15693e-11	7.62465	2.93067	NA	NA	NA	NA	NA	NA
sg001	IL1RN	0.365217	0.038165	1.49284e-15	1.08244e-13	9.56943	3.25843	NA	NA	NA	NA	NA	NA	NA	NA	NA	NA	NA	NA
sg001	IRF7	1.70435	0.382035	4.33978e-61	2.56233e-58	4.46123	2.15744	NA	NA	NA	NA	NA	NA	NA	NA	NA	NA	NA	NA
sg001	ISG15	50.6696	7.12799	6.18489e-284	2.55621e-280	7.10854	2.82955	33.375	6.88579	3.5347e-27	1.46089e-23	4.84694	2.27707	23.1	4.83891	3.03258e-38	1.25336e-34	4.7738	2.25514
sg001	LGALS9	0.243478	0.0547417	1.40091e-26	2.41191e-24	4.44776	2.15308	NA	NA	NA	NA	NA	NA	NA	NA	NA	NA	NA	NA
sg001	LYPD3	0.295652	0.0620663	5.229e-14	3.43039e-12	4.76349	2.25202	NA	NA	NA	NA	NA	NA	NA	NA	NA	NA	NA	NA
sg001	MGARP	0.373913	1.62221	2.36855e-19	2.58924e-17	0.230497	-2.11718	NA	NA	NA	NA	NA	NA	NA	NA	NA	NA	NA	NA
sg001	MSX1	NA	NA	NA	NA	NA	NA	NA	NA	NA	NA	NA	NA	0.9	0.200837	8.56528e-07	0.000505172	4.48125	2.1639
sg001	MX1	6.37391	0.738628	2.51518e-136	1.03952e-132	8.6294	3.10926	3.75	0.638778	2.26071e-11	2.33588e-08	5.87058	2.5535	2.8	0.472803	1.25496e-14	5.18676e-11	5.92212	2.56611
sg001	MX2	1.34783	0.191596	4.23707e-72	2.50108e-69	7.03473	2.8145	NA	NA	NA	NA	NA	NA	NA	NA	NA	NA	NA	NA
sg001	MYOZ1	0.0695652	0.0104086	3.80642e-08	1.09223e-06	6.68341	2.74059	NA	NA	NA	NA	NA	NA	NA	NA	NA	NA	NA	NA
sg001	NEK11	NA	NA	NA	NA	NA	NA	NA	NA	NA	NA	NA	NA	0.6	0.123431	3.28055e-07	0.00015065	4.86102	2.28126
sg001	OAS1	1.7913	0.196993	2.3984e-83	4.9551e-80	9.09324	3.18479	1.5625	0.160691	4.39775e-20	9.08575e-17	9.72366	3.2815	0.9	0.144351	1.63642e-07	0.000225389	6.23478	2.64034
sg001	OAS2	2.01739	0.332305	5.9856e-84	6.18462e-81	6.0709	2.60191	1.9375	0.25498	4.79324e-16	3.96209e-13	7.59863	2.92574	NA	NA	NA	NA	NA	NA
sg001	OAS3	2.36522	0.478412	1.08633e-76	1.49659e-73	4.9439	2.30565	NA	NA	NA	NA	NA	NA	1.7	0.361925	2.53933e-08	1.31188e-05	4.69711	2.23177
sg001	OASL	0.521739	0.036623	6.46568e-20	6.51772e-18	14.2462	3.83251	NA	NA	NA	NA	NA	NA	NA	NA	NA	NA	NA	NA
sg001	PKIB	0.0782609	0.0177332	1.61351e-11	7.84357e-10	4.41323	2.14184	NA	NA	NA	NA	NA	NA	NA	NA	NA	NA	NA	NA
sg001	PLPP3	NA	NA	NA	NA	NA	NA	0.5	3.45684	9.3333e-09	4.28606e-06	0.144641	-2.78945	NA	NA	NA	NA	NA	NA
sg001	PRG4	0.6	0.0346955	8.47086e-19	8.14188e-17	17.2933	4.11214	NA	NA	NA	NA	NA	NA	NA	NA	NA	NA	NA	NA
sg001	PRSS35	0.382609	0.0435621	2.05638e-22	2.93069e-20	8.78307	3.13473	NA	NA	NA	NA	NA	NA	NA	NA	NA	NA	NA	NA
sg001	PTHLH	0.678261	0.167309	2.77955e-21	3.58996e-19	4.05394	2.01932	0.75	0.143426	9.39534e-10	3.88309e-07	5.22917	2.38658	NA	NA	NA	NA	NA	NA
sg001	RASD1	NA	NA	NA	NA	NA	NA	1.8125	0.232404	9.19172e-11	6.33157e-08	7.79893	2.96328	NA	NA	NA	NA	NA	NA
sg001	RASL11B	0.0782609	0.0188897	1.42318e-10	6.32476e-09	4.14303	2.05069	NA	NA	NA	NA	NA	NA	NA	NA	NA	NA	NA	NA
sg001	RNF128	0.347826	0.0682344	1.78037e-12	9.55618e-11	5.09752	2.3498	NA	NA	NA	NA	NA	NA	NA	NA	NA	NA	NA	NA
sg001	RSAD2	2.36522	0.193138	5.52253e-39	1.75531e-36	12.2463	3.61427	NA	NA	NA	NA	NA	NA	0.9	0.110879	4.72611e-07	0.000325472	8.11698	3.02094
sg001	RTP4	0.321739	0.0555127	2.88221e-32	5.67246e-30	5.79577	2.535	NA	NA	NA	NA	NA	NA	NA	NA	NA	NA	NA	NA
sg001	SAMD11	1.33043	0.310332	4.52913e-28	9.35945e-26	4.28714	2.10002	NA	NA	NA	NA	NA	NA	NA	NA	NA	NA	NA	NA
sg001	SNCA	NA	NA	NA	NA	NA	NA	1.3125	0.191235	4.49258e-08	2.32042e-05	6.86328	2.7789	NA	NA	NA	NA	NA	NA
sg001	STRA6	NA	NA	NA	NA	NA	NA	NA	NA	NA	NA	NA	NA	3.2	0.748954	1.06574e-11	8.80939e-09	4.27263	2.09512
sg001	TAC1	0.756522	0.0192753	1.90632e-39	4.6346e-37	39.2483	5.29456	NA	NA	NA	NA	NA	NA	NA	NA	NA	NA	NA	NA
sg001	TMEM244	0.243478	0.0578258	9.4039e-22	1.17777e-19	4.21055	2.07401	NA	NA	NA	NA	NA	NA	NA	NA	NA	NA	NA	NA
sg001	TYRO3	NA	NA	NA	NA	NA	NA	NA	NA	NA	NA	NA	NA	0.7	0.156904	9.80517e-09	8.10495e-06	4.46133	2.15747
sg001	USP18	1.2	0.212413	1.306e-55	5.99599e-53	5.64936	2.49809	NA	NA	NA	NA	NA	NA	NA	NA	NA	NA	NA	NA
sg001	XAF1	2.09565	0.485736	1.10886e-62	5.09213e-60	4.31438	2.10915	NA	NA	NA	NA	NA	NA	NA	NA	NA	NA	NA	NA
sg002	AKAP17A	NA	NA	NA	NA	NA	NA	NA	NA	NA	NA	NA	NA	2	0.372385	7.26466e-07	0.000600497	5.37079	2.42513
sg002	AKR1B1	NA	NA	NA	NA	NA	NA	NA	NA	NA	NA	NA	NA	29.5	3.37029	1.66695e-24	6.88782e-21	8.75295	3.12977
sg002	APOC1	NA	NA	NA	NA	NA	NA	NA	NA	NA	NA	NA	NA	2.5	0.0711297	4.84846e-10	6.67795e-07	35.1471	5.13533
sg002	BST2	1.49231	0.234773	2.35608e-16	4.05737e-14	6.3564	2.66821	NA	NA	NA	NA	NA	NA	NA	NA	NA	NA	NA	NA
sg002	CCDC33	0.338462	0.0505012	3.33978e-09	1.9719e-07	6.70206	2.7446	NA	NA	NA	NA	NA	NA	NA	NA	NA	NA	NA	NA
sg002	CMPK2	1.63077	0.196608	1.1221e-39	6.62518e-37	8.29454	3.05216	1.53846	0.177955	1.48783e-09	5.61309e-07	8.64524	3.11191	NA	NA	NA	NA	NA	NA
sg002	CRYGS	1.10769	0.0690054	2.5016e-39	2.06783e-36	16.0523	4.0047	5.07692	0.063745	7.13504e-29	2.94891e-25	79.6442	6.3155	NA	NA	NA	NA	NA	NA
sg002	DCP1B	NA	NA	NA	NA	NA	NA	0.538462	0.0916335	9.52967e-09	3.0297e-06	5.87625	2.5549	NA	NA	NA	NA	NA	NA
sg002	EREG	0.846154	0.182729	8.62053e-10	6.06937e-08	4.63064	2.21121	NA	NA	NA	NA	NA	NA	NA	NA	NA	NA	NA	NA
sg002	FAM193B	NA	NA	NA	NA	NA	NA	NA	NA	NA	NA	NA	NA	1.5	0.150628	3.44904e-07	0.000475162	9.95833	3.3159
sg002	FYB1	0.107692	0.0115652	2.37923e-12	2.28683e-10	9.31179	3.21906	NA	NA	NA	NA	NA	NA	NA	NA	NA	NA	NA	NA
sg002	G0S2	0.369231	0.0894372	3.99498e-29	1.0317e-26	4.12838	2.04558	NA	NA	NA	NA	NA	NA	NA	NA	NA	NA	NA	NA
sg002	GPR68	0.384615	0.0782575	2.39076e-07	9.66897e-06	4.91474	2.29712	0.538462	0.0584329	4.20542e-08	1.15845e-05	9.21503	3.20399	NA	NA	NA	NA	NA	NA
sg002	HMBOX1	NA	NA	NA	NA	NA	NA	0.615385	0.131474	1.97089e-08	7.40516e-06	4.68065	2.22671	NA	NA	NA	NA	NA	NA
sg002	HSPB7	NA	NA	NA	NA	NA	NA	NA	NA	NA	NA	NA	NA	4	0.215481	1.05458e-09	4.35857e-06	18.5631	4.21437
sg002	IFI27	11.7692	1.54279	1.92124e-44	1.58772e-41	7.62853	2.93141	NA	NA	NA	NA	NA	NA	19.5	1.4728	4.84132e-08	5.00109e-05	13.2401	3.72684
sg002	IFI44L	4	0.367772	1.68332e-84	2.31906e-81	10.8763	3.44312	2.38462	0.269588	5.13296e-14	4.2429e-11	8.8454	3.14493	5	0.313808	5.31361e-09	1.09806e-05	15.9333	3.99398
sg002	IFI6	31.1385	4.19854	0	0	7.41651	2.89074	25.3077	4.34661	6.66295e-60	2.7538e-56	5.82239	2.54161	NA	NA	NA	NA	NA	NA
sg002	IFIT1	4.72308	0.585197	8.52622e-51	1.17463e-47	8.07092	3.01273	3.84615	0.505976	6.81211e-14	5.63089e-11	7.60145	2.92628	5	0.466527	3.02139e-08	5.13552e-05	10.7175	3.4219
sg002	IFIT3	5.21538	0.927911	1.20403e-30	4.14689e-28	5.62057	2.49072	NA	NA	NA	NA	NA	NA	NA	NA	NA	NA	NA	NA
sg002	IFITM1	1.03077	0.242483	5.25931e-13	6.21049e-11	4.2509	2.08777	NA	NA	NA	NA	NA	NA	NA	NA	NA	NA	NA	NA
sg002	IL1RN	0.815385	0.038165	1.56657e-35	6.47465e-33	21.3647	4.41716	1.61538	0.0371846	3.76281e-08	1.11084e-05	43.4423	5.44103	NA	NA	NA	NA	NA	NA
sg002	ISG15	48.8923	7.12799	2.44072e-165	1.00875e-161	6.8592	2.77804	34.2308	6.88579	1.21449e-32	5.01951e-29	4.97122	2.3136	33.5	4.83891	4.7705e-14	1.97165e-10	6.92304	2.79141
sg002	KIF22	NA	NA	NA	NA	NA	NA	NA	NA	NA	NA	NA	NA	6.5	1.21339	3.35841e-08	4.62677e-05	5.3569	2.4214
sg002	LAMA1	NA	NA	NA	NA	NA	NA	0.538462	0.0942895	1.50896e-07	3.11827e-05	5.71073	2.51367	NA	NA	NA	NA	NA	NA
sg002	LGALS9	0.261538	0.0547417	1.9741e-09	1.19955e-07	4.77768	2.25631	NA	NA	NA	NA	NA	NA	NA	NA	NA	NA	NA	NA
sg002	LRRC17	NA	NA	NA	NA	NA	NA	1.61538	0.34927	6.20779e-08	1.42503e-05	4.62504	2.20946	NA	NA	NA	NA	NA	NA
sg002	MGARP	0.276923	1.62221	6.71648e-17	9.56982e-15	0.170708	-2.5504	NA	NA	NA	NA	NA	NA	NA	NA	NA	NA	NA	NA
sg002	MGP	9.55385	2.04742	5.11751e-10	3.64578e-08	4.66629	2.22228	NA	NA	NA	NA	NA	NA	23	1.26987	4.49955e-15	9.29608e-12	18.112	4.17888
sg002	MMP1	20.6308	3.27718	8.24962e-60	1.13652e-56	6.29528	2.65427	NA	NA	NA	NA	NA	NA	72.5	6.03975	1.10952e-07	0.000229282	12.0038	3.58542
sg002	MMP10	0.461538	0.0169622	3.1747e-27	6.55892e-25	27.2098	4.76605	NA	NA	NA	NA	NA	NA	NA	NA	NA	NA	NA	NA
sg002	MMP3	5.15385	1.12336	1.67559e-52	1.7313e-49	4.58788	2.19783	NA	NA	NA	NA	NA	NA	NA	NA	NA	NA	NA	NA
sg002	MX1	6.18462	0.738628	2.77588e-87	5.73636e-84	8.37312	3.06576	4.46154	0.638778	1.05729e-18	1.45659e-15	6.98449	2.80415	NA	NA	NA	NA	NA	NA
sg002	MX2	1.26154	0.191596	2.72812e-44	1.87877e-41	6.58437	2.71904	1.15385	0.123506	4.9339e-20	1.01934e-16	9.34243	3.2238	NA	NA	NA	NA	NA	NA
sg002	OAS1	1.33846	0.196993	3.71603e-41	1.70607e-38	6.79446	2.76436	1.15385	0.160691	6.74866e-12	3.16967e-09	7.18055	2.84409	NA	NA	NA	NA	NA	NA
sg002	OAS2	1.41538	0.332305	9.9521e-29	2.74213e-26	4.25929	2.09061	NA	NA	NA	NA	NA	NA	NA	NA	NA	NA	NA	NA
sg002	OAS3	2.07692	0.478412	4.36925e-38	3.00969e-35	4.34129	2.11812	NA	NA	NA	NA	NA	NA	NA	NA	NA	NA	NA	NA
sg002	ODAPH	NA	NA	NA	NA	NA	NA	0.692308	0.0478088	7.60653e-23	1.04793e-19	14.4808	3.85607	NA	NA	NA	NA	NA	NA
sg002	ODF3B	NA	NA	NA	NA	NA	NA	NA	NA	NA	NA	NA	NA	2	0.146444	4.55123e-10	1.88102e-06	13.6571	3.77158
sg002	PLSCR1	NA	NA	NA	NA	NA	NA	4	0.881806	1.18213e-18	1.62819e-15	4.53614	2.18147	NA	NA	NA	NA	NA	NA
sg002	PRSS35	0.415385	0.0435621	1.58519e-13	1.98532e-11	9.53547	3.2533	NA	NA	NA	NA	NA	NA	NA	NA	NA	NA	NA	NA
sg002	PTHLH	0.8	0.167309	7.97055e-21	1.56868e-18	4.78157	2.25748	NA	NA	NA	NA	NA	NA	NA	NA	NA	NA	NA	NA
sg002	PTPRE	0.153846	0.0227448	1.02901e-07	4.08933e-06	6.76402	2.75788	NA	NA	NA	NA	NA	NA	NA	NA	NA	NA	NA	NA
sg002	PTPRN	1.44615	0.341557	3.49626e-34	1.31364e-31	4.234	2.08202	1.84615	0.34927	1.49393e-09	5.61309e-07	5.28576	2.40211	NA	NA	NA	NA	NA	NA
sg002	RSAD2	2.2	0.193138	1.78923e-15	2.11231e-13	11.3908	3.5098	NA	NA	NA	NA	NA	NA	NA	NA	NA	NA	NA	NA
sg002	SLC12A7	NA	NA	NA	NA	NA	NA	NA	NA	NA	NA	NA	NA	1.5	0.123431	3.72769e-08	5.13552e-05	12.1525	3.60319
sg002	SNAP25	0.338462	0.0663069	3.46401e-24	8.42163e-22	5.10447	2.35176	NA	NA	NA	NA	NA	NA	NA	NA	NA	NA	NA	NA
sg002	TNFAIP8L3	NA	NA	NA	NA	NA	NA	0.538462	0.12749	2.56001e-12	1.5115e-09	4.22356	2.07846	NA	NA	NA	NA	NA	NA
sg002	TNFRSF21	1.09231	0.270239	5.96698e-30	2.24196e-27	4.04201	2.01507	1.07692	0.199203	6.45553e-12	4.44678e-09	5.40615	2.4346	NA	NA	NA	NA	NA	NA
sg002	TRIM21	0.461538	0.11488	9.38089e-15	1.33694e-12	4.01755	2.00632	0.538462	0.0810093	9.00811e-09	4.13673e-06	6.64691	2.73268	NA	NA	NA	NA	NA	NA
sg002	TSPAN15	0.230769	0.0308404	2.88431e-07	1.29574e-05	7.48269	2.90356	NA	NA	NA	NA	NA	NA	NA	NA	NA	NA	NA	NA
sg002	USP18	0.923077	0.212413	1.52353e-35	5.24601e-33	4.34567	2.11958	NA	NA	NA	NA	NA	NA	NA	NA	NA	NA	NA	NA
sg002	XAF1	2.09231	0.485736	1.91134e-34	7.89955e-32	4.3075	2.10685	2.46154	0.423639	1.64544e-13	1.13344e-10	5.81047	2.53865	NA	NA	NA	NA	NA	NA
sg002	ZNF530	NA	NA	NA	NA	NA	NA	0.230769	0.0504648	2.71976e-12	1.60544e-09	4.57287	2.1931	NA	NA	NA	NA	NA	NA
sg003	ACP5	NA	NA	NA	NA	NA	NA	0.875	0.112882	6.55464e-11	3.01004e-08	7.75147	2.95447	NA	NA	NA	NA	NA	NA
sg003	APOLD1	NA	NA	NA	NA	NA	NA	NA	NA	NA	NA	NA	NA	0.625	0.10251	6.6658e-07	0.000183665	6.09694	2.60809
sg003	CMPK2	0.864407	0.196608	1.69628e-10	1.53866e-08	4.39661	2.13639	NA	NA	NA	NA	NA	NA	NA	NA	NA	NA	NA	NA
sg003	DNM3	0.135593	0.0254433	6.61365e-08	4.79548e-06	5.32922	2.41393	NA	NA	NA	NA	NA	NA	NA	NA	NA	NA	NA	NA
sg003	DPT	0.677966	0.145335	1.18313e-08	1.01873e-06	4.66484	2.22183	NA	NA	NA	NA	NA	NA	NA	NA	NA	NA	NA	NA
sg003	EGR2	0.220339	0.0443331	1.38321e-09	9.68954e-08	4.97008	2.31327	NA	NA	NA	NA	NA	NA	NA	NA	NA	NA	NA	NA
sg003	FZD8	NA	NA	NA	NA	NA	NA	NA	NA	NA	NA	NA	NA	2.625	0.361925	7.63193e-14	5.25586e-11	7.25289	2.85856
sg003	G0S2	0.372881	0.0894372	2.62535e-24	1.20533e-21	4.1692	2.05977	1.125	0.0956175	2.16218e-14	1.2763e-11	11.7656	3.55651	NA	NA	NA	NA	NA	NA
sg003	GDF15	NA	NA	NA	NA	NA	NA	NA	NA	NA	NA	NA	NA	12.375	0.619247	1.88371e-54	7.7835e-51	19.984	4.32077
sg003	GPR68	0.372881	0.0782575	3.90674e-11	3.58725e-09	4.7648	2.25242	NA	NA	NA	NA	NA	NA	NA	NA	NA	NA	NA	NA
sg003	IFI27	6.72881	1.54279	3.61832e-07	1.46908e-05	4.36145	2.12481	NA	NA	NA	NA	NA	NA	15	1.4728	9.88573e-30	2.04239e-26	10.1847	3.34833
sg003	IFI44L	2.57627	0.367772	3.08164e-31	1.41516e-28	7.00508	2.8084	NA	NA	NA	NA	NA	NA	2.375	0.313808	1.64426e-12	1.69893e-09	7.56833	2.91998
sg003	IFI6	NA	NA	NA	NA	NA	NA	NA	NA	NA	NA	NA	NA	14.75	3.61925	1.89684e-25	7.83964e-22	4.07543	2.02695
sg003	IFIT1	2.62712	0.585197	8.88239e-14	1.93215e-11	4.48929	2.16649	NA	NA	NA	NA	NA	NA	2.5	0.466527	4.89546e-09	2.0233e-06	5.35874	2.4219
sg003	IFITM1	1.25424	0.242483	8.55818e-64	1.17903e-60	5.17248	2.37086	NA	NA	NA	NA	NA	NA	NA	NA	NA	NA	NA	NA
sg003	IGDCC4	0.118644	0.0242868	2.25866e-12	2.59244e-10	4.88512	2.28839	NA	NA	NA	NA	NA	NA	NA	NA	NA	NA	NA	NA
sg003	IL1RN	0.559322	0.038165	5.43666e-23	2.0427e-20	14.6554	3.87336	NA	NA	NA	NA	NA	NA	1.375	0.0334728	9.25753e-13	1.27538e-09	41.0781	5.3603
sg003	ISG15	34.0678	7.12799	5.7509e-71	2.37685e-67	4.77944	2.25684	NA	NA	NA	NA	NA	NA	NA	NA	NA	NA	NA	NA
sg003	JAK2	NA	NA	NA	NA	NA	NA	NA	NA	NA	NA	NA	NA	1	0.217573	9.50759e-18	9.82134e-15	4.59615	2.20043
sg003	KIAA1328	NA	NA	NA	NA	NA	NA	NA	NA	NA	NA	NA	NA	0.5	0.115063	7.21664e-07	0.000156943	4.34545	2.11951
sg003	KYNU	0.745763	0.135698	7.24903e-16	1.30262e-13	5.49576	2.45832	1	0.0942895	6.14891e-12	3.63049e-09	10.6056	3.40676	NA	NA	NA	NA	NA	NA
sg003	LRRC17	NA	NA	NA	NA	NA	NA	1.5625	0.34927	5.57011e-20	1.15078e-16	4.47362	2.16144	NA	NA	NA	NA	NA	NA
sg003	MAMDC4	NA	NA	NA	NA	NA	NA	NA	NA	NA	NA	NA	NA	0.875	0.0627615	3.86796e-17	3.19648e-14	13.9417	3.80133
sg003	MAML3	NA	NA	NA	NA	NA	NA	0.3125	0.065073	1.64986e-12	1.25895e-09	4.8023	2.26372	NA	NA	NA	NA	NA	NA
sg003	MC1R	NA	NA	NA	NA	NA	NA	0.3125	0.0770252	1.59431e-11	1.64732e-08	4.05711	2.02045	NA	NA	NA	NA	NA	NA
sg003	MGP	11.3051	2.04742	1.70465e-08	9.92057e-07	5.52163	2.46509	NA	NA	NA	NA	NA	NA	NA	NA	NA	NA	NA	NA
sg003	MMP1	18.678	3.27718	9.01739e-71	3.72689e-67	5.69941	2.51081	14.875	1.76627	1.7042e-54	7.04346e-51	8.42171	3.07411	NA	NA	NA	NA	NA	NA
sg003	MMP10	0.338983	0.0169622	6.92418e-19	1.90738e-16	19.9846	4.32082	NA	NA	NA	NA	NA	NA	NA	NA	NA	NA	NA	NA
sg003	MX1	4.32203	0.738628	9.40097e-50	1.94271e-46	5.85144	2.54879	NA	NA	NA	NA	NA	NA	2.625	0.472803	8.75434e-12	9.04542e-09	5.55199	2.47301
sg003	MX2	0.864407	0.191596	1.42745e-34	1.47456e-31	4.51161	2.17364	NA	NA	NA	NA	NA	NA	NA	NA	NA	NA	NA	NA
sg003	OAS1	1.13559	0.196993	2.47514e-20	7.30519e-18	5.76464	2.52723	NA	NA	NA	NA	NA	NA	NA	NA	NA	NA	NA	NA
sg003	OPCML	NA	NA	NA	NA	NA	NA	0.375	0.0730412	8.54257e-13	8.82661e-10	5.13409	2.36011	NA	NA	NA	NA	NA	NA
sg003	P2RX5	0.135593	0.0262143	4.18013e-08	2.15904e-06	5.17248	2.37086	NA	NA	NA	NA	NA	NA	NA	NA	NA	NA	NA	NA
sg003	PENK	NA	NA	NA	NA	NA	NA	1.4375	0.264276	2.88216e-07	5.67236e-05	5.43938	2.44344	NA	NA	NA	NA	NA	NA
sg003	PLEKHN1	NA	NA	NA	NA	NA	NA	NA	NA	NA	NA	NA	NA	0.5	0.121339	4.23671e-09	1.75061e-06	4.12069	2.04289
sg003	RASD1	0.847458	0.207016	1.48713e-09	1.75609e-07	4.09368	2.0334	NA	NA	NA	NA	NA	NA	NA	NA	NA	NA	NA	NA
sg003	RSAD2	0.864407	0.193138	1.0674e-07	5.01192e-06	4.47559	2.16208	NA	NA	NA	NA	NA	NA	NA	NA	NA	NA	NA	NA
sg003	SH2D2A	0.152542	0.0346955	6.33036e-10	4.84507e-08	4.39661	2.13639	NA	NA	NA	NA	NA	NA	NA	NA	NA	NA	NA	NA
sg003	SMOC1	0.20339	0.0497301	2.11404e-13	2.73042e-11	4.08987	2.03205	NA	NA	NA	NA	NA	NA	NA	NA	NA	NA	NA	NA
sg003	SOX4	NA	NA	NA	NA	NA	NA	NA	NA	NA	NA	NA	NA	10.375	2.34937	1.41438e-15	1.4614e-12	4.41607	2.14276
sg003	TCIM	0.338983	0.0655359	2.26257e-15	3.73957e-13	5.17248	2.37086	0.4375	0.0491368	2.66769e-10	1.10229e-07	8.90372	3.15441	NA	NA	NA	NA	NA	NA
sg003	TMEM121	NA	NA	NA	NA	NA	NA	NA	NA	NA	NA	NA	NA	0.875	0.17364	3.15658e-08	1.63077e-05	5.03916	2.33318
sg003	TNFAIP6	NA	NA	NA	NA	NA	NA	1.25	0.224436	5.40087e-09	3.43843e-06	5.56953	2.47755	NA	NA	NA	NA	NA	NA
sg003	VMO1	NA	NA	NA	NA	NA	NA	NA	NA	NA	NA	NA	NA	0.75	0.0962343	3.73093e-26	1.542e-22	7.79348	2.96227
sg003	ZNF420	NA	NA	NA	NA	NA	NA	NA	NA	NA	NA	NA	NA	0.5	0.117155	1.40904e-17	5.82358e-14	4.26786	2.09351
sg004	ACP5	NA	NA	NA	NA	NA	NA	NA	NA	NA	NA	NA	NA	2	0.117155	1.88756e-08	1.11447e-05	17.0714	4.09351
sg004	AL162231.1	NA	NA	NA	NA	NA	NA	NA	NA	NA	NA	NA	NA	1	0.165272	1.87566e-08	1.93756e-05	6.05063	2.59709
sg004	APOE	NA	NA	NA	NA	NA	NA	NA	NA	NA	NA	NA	NA	1.4	0.0271967	4.29905e-10	4.442e-07	51.4769	5.68585
sg004	ARMC9	NA	NA	NA	NA	NA	NA	NA	NA	NA	NA	NA	NA	2.6	0.621339	1.51237e-08	8.92947e-06	4.18451	2.06506
sg004	BAHCC1	NA	NA	NA	NA	NA	NA	NA	NA	NA	NA	NA	NA	0.8	0.133891	4.71985e-08	2.43839e-05	5.975	2.57894
sg004	CMPK2	0.94	0.196608	1.42295e-21	2.67321e-19	4.7811	2.25734	NA	NA	NA	NA	NA	NA	NA	NA	NA	NA	NA	NA
sg004	COL7A1	NA	NA	NA	NA	NA	NA	NA	NA	NA	NA	NA	NA	3.4	0.736402	3.5773e-08	1.64277e-05	4.61705	2.20697
sg004	CRYGS	0.84	0.0690054	9.84999e-27	5.08875e-24	12.173	3.60561	0.791667	0.063745	4.36418e-07	0.000150309	12.4193	3.63451	NA	NA	NA	NA	NA	NA
sg004	DDIT4L	NA	NA	NA	NA	NA	NA	NA	NA	NA	NA	NA	NA	3.2	0.420502	2.51067e-22	1.03766e-18	7.60995	2.92789
sg004	DOK1	NA	NA	NA	NA	NA	NA	NA	NA	NA	NA	NA	NA	1	0.209205	5.53348e-07	0.000326633	4.78	2.25701
sg004	DPT	NA	NA	NA	NA	NA	NA	NA	NA	NA	NA	NA	NA	2.4	0.271967	5.39827e-08	2.78888e-05	8.82462	3.14153
sg004	DUSP2	NA	NA	NA	NA	NA	NA	NA	NA	NA	NA	NA	NA	3.2	0.366109	1.26857e-08	1.93756e-05	8.74057	3.12773
sg004	F2RL1	2.25	0.51889	2.64861e-49	3.6489e-46	4.33618	2.11643	NA	NA	NA	NA	NA	NA	NA	NA	NA	NA	NA	NA
sg004	FBXO6	NA	NA	NA	NA	NA	NA	NA	NA	NA	NA	NA	NA	1.6	0.240586	2.58319e-07	7.20296e-05	6.65043	2.73345
sg004	HELZ2	NA	NA	NA	NA	NA	NA	NA	NA	NA	NA	NA	NA	1.2	0.192469	2.59832e-15	5.36942e-12	6.23478	2.64034
sg004	IFI35	NA	NA	NA	NA	NA	NA	NA	NA	NA	NA	NA	NA	2.6	0.535565	5.92028e-11	8.15617e-08	4.85469	2.27938
sg004	IFI44L	2.6	0.367772	1.48532e-53	2.04628e-50	7.0696	2.82163	2.125	0.269588	5.96792e-14	3.52363e-11	7.88239	2.97863	NA	NA	NA	NA	NA	NA
sg004	IFIT1	2.96	0.585197	2.65573e-30	9.14676e-28	5.05813	2.3386	NA	NA	NA	NA	NA	NA	NA	NA	NA	NA	NA	NA
sg004	IFITM1	1.06	0.242483	2.58176e-23	6.27671e-21	4.37145	2.12811	1.41667	0.237716	1.80624e-10	7.4652e-08	5.9595	2.57519	NA	NA	NA	NA	NA	NA
sg004	IL1RN	0.25	0.038165	1.32607e-10	8.83973e-09	6.55051	2.71161	NA	NA	NA	NA	NA	NA	1	0.0334728	2.88109e-07	0.000119075	29.875	4.90087
sg004	ISG15	38.6	7.12799	4.44514e-151	1.83718e-147	5.41527	2.43703	29.0833	6.88579	1.49024e-29	6.15916e-26	4.22367	2.0785	26.4	4.83891	7.62617e-32	3.1519e-28	5.45577	2.44778
sg004	KCND2	0.07	0.0165767	5.0496e-07	1.64331e-05	4.22279	2.0782	NA	NA	NA	NA	NA	NA	NA	NA	NA	NA	NA	NA
sg004	LGALS9	0.26	0.0547417	6.9318e-26	2.86422e-23	4.74958	2.2478	NA	NA	NA	NA	NA	NA	NA	NA	NA	NA	NA	NA
sg004	LMBR1L	NA	NA	NA	NA	NA	NA	NA	NA	NA	NA	NA	NA	1.4	0.303347	6.72673e-07	0.000252742	4.61517	2.20638
sg004	LRRC17	NA	NA	NA	NA	NA	NA	1.75	0.34927	1.09394e-13	1.22269e-10	5.01046	2.32494	NA	NA	NA	NA	NA	NA
sg004	LYPD6B	0.11	0.460678	4.54204e-07	1.50178e-05	0.238778	-2.06626	NA	NA	NA	NA	NA	NA	NA	NA	NA	NA	NA	NA
sg004	MCAM	NA	NA	NA	NA	NA	NA	NA	NA	NA	NA	NA	NA	0.8	0.0794979	4.23508e-13	5.83452e-10	10.0632	3.33101
sg004	MGP	8.2	2.04742	1.17839e-13	1.24849e-11	4.00505	2.00182	NA	NA	NA	NA	NA	NA	NA	NA	NA	NA	NA	NA
sg004	MMP10	0.13	0.0169622	1.26951e-15	1.78312e-13	7.66409	2.93811	NA	NA	NA	NA	NA	NA	NA	NA	NA	NA	NA	NA
sg004	MX1	4.45	0.738628	1.01277e-71	4.18576e-68	6.02469	2.59089	2.95833	0.638778	2.8325e-08	1.67239e-05	4.63124	2.2114	3.4	0.472803	1.80645e-18	7.46606e-15	7.19115	2.84622
sg004	MX2	0.95	0.191596	1.62581e-31	9.59693e-29	4.95835	2.30986	0.75	0.123506	1.73848e-12	1.19723e-09	6.07258	2.60231	NA	NA	NA	NA	NA	NA
sg004	NAT10	NA	NA	NA	NA	NA	NA	NA	NA	NA	NA	NA	NA	1.2	0.238494	3.43148e-09	2.83646e-06	5.03158	2.33101
sg004	NUFIP1	NA	NA	NA	NA	NA	NA	NA	NA	NA	NA	NA	NA	1	0.1841	1.6487e-08	1.11447e-05	5.43182	2.44144
sg004	OAS1	1.17	0.196993	4.23664e-38	5.83527e-35	5.9393	2.57029	NA	NA	NA	NA	NA	NA	NA	NA	NA	NA	NA	NA
sg004	OAS2	NA	NA	NA	NA	NA	NA	1.20833	0.25498	5.46236e-07	0.00011288	4.73893	2.24456	NA	NA	NA	NA	NA	NA
sg004	OLFML2B	NA	NA	NA	NA	NA	NA	NA	NA	NA	NA	NA	NA	2.6	0.51046	1.24199e-07	4.29094e-05	5.09344	2.34864
sg004	PNPLA3	NA	NA	NA	NA	NA	NA	NA	NA	NA	NA	NA	NA	0.6	0.08159	9.61248e-13	1.32428e-09	7.35385	2.8785
sg004	POLR1C	NA	NA	NA	NA	NA	NA	NA	NA	NA	NA	NA	NA	0.6	0.148536	1.57783e-09	9.31595e-07	4.03944	2.01415
sg004	PTHLH	0.85	0.167309	4.94167e-32	2.26933e-29	5.08041	2.34495	NA	NA	NA	NA	NA	NA	NA	NA	NA	NA	NA	NA
sg004	RMND5A	NA	NA	NA	NA	NA	NA	NA	NA	NA	NA	NA	NA	1	0.182008	8.87855e-17	1.83475e-13	5.49425	2.45792
sg004	RSAD2	0.99	0.193138	9.86591e-18	1.81533e-15	5.12587	2.3578	NA	NA	NA	NA	NA	NA	NA	NA	NA	NA	NA	NA
sg004	RSPO2	0.07	0.0077101	8.1658e-09	4.95566e-07	9.079	3.18253	NA	NA	NA	NA	NA	NA	NA	NA	NA	NA	NA	NA
sg004	SLC2A13	NA	NA	NA	NA	NA	NA	NA	NA	NA	NA	NA	NA	0.8	0.192469	3.43788e-07	0.000142088	4.15652	2.05538
sg004	SPP1	0.39	0.0601388	8.79516e-11	5.50764e-09	6.485	2.69711	NA	NA	NA	NA	NA	NA	NA	NA	NA	NA	NA	NA
sg004	TNFSF11	0.21	0.0227448	9.08179e-08	3.06665e-06	9.23288	3.20678	NA	NA	NA	NA	NA	NA	NA	NA	NA	NA	NA	NA
sg004	UBQLN4	NA	NA	NA	NA	NA	NA	NA	NA	NA	NA	NA	NA	1.2	0.248954	9.3305e-14	3.85536e-10	4.82017	2.26908
sg004	VPS9D1	NA	NA	NA	NA	NA	NA	NA	NA	NA	NA	NA	NA	1.6	0.376569	2.70193e-07	0.000186073	4.24889	2.08709
sg004	ZFP28	NA	NA	NA	NA	NA	NA	NA	NA	NA	NA	NA	NA	0.8	0.161088	7.20379e-07	0.000270666	4.96623	2.31215
sg004	ZNF420	NA	NA	NA	NA	NA	NA	NA	NA	NA	NA	NA	NA	0.6	0.117155	2.61419e-07	7.20296e-05	5.12143	2.35655
sg005	ATP6V1FNB	0.12987	0.0316114	1.25091e-25	4.30835e-23	4.10833	2.03855	NA	NA	NA	NA	NA	NA	NA	NA	NA	NA	NA	NA
sg005	CXADR	0.188312	0.0400925	2.17585e-19	4.28124e-17	4.69693	2.23172	0.355556	0.0464807	1.14139e-14	3.93019e-12	7.64952	2.93537	NA	NA	NA	NA	NA	NA
sg005	F2RL1	2.33117	0.51889	1.48321e-74	3.06505e-71	4.49261	2.16755	2.02222	0.466135	2.95347e-28	1.22067e-24	4.33827	2.11712	2.77419	0.453975	3.51051e-15	7.25446e-12	6.1109	2.61138
sg005	GPR68	NA	NA	NA	NA	NA	NA	0.377778	0.0584329	1.36328e-14	4.33315e-12	6.46515	2.69268	NA	NA	NA	NA	NA	NA
sg005	IL1RN	0.175325	0.038165	9.63204e-09	4.06217e-07	4.59386	2.19971	NA	NA	NA	NA	NA	NA	NA	NA	NA	NA	NA	NA
sg005	KDR	NA	NA	NA	NA	NA	NA	NA	NA	NA	NA	NA	NA	0.258065	0.0355649	2.33537e-07	3.11358e-05	7.25617	2.85921
sg005	KYNU	NA	NA	NA	NA	NA	NA	0.555556	0.0942895	2.06712e-08	3.55975e-06	5.89202	2.55876	NA	NA	NA	NA	NA	NA
sg005	LAMB3	NA	NA	NA	NA	NA	NA	NA	NA	NA	NA	NA	NA	0.354839	0.083682	2.66032e-11	1.57073e-08	4.24032	2.08417
sg005	MGP	NA	NA	NA	NA	NA	NA	NA	NA	NA	NA	NA	NA	15.6452	1.26987	2.72666e-132	1.12666e-128	12.3202	3.62296
sg005	MMP3	NA	NA	NA	NA	NA	NA	6.51111	0.945551	1.70426e-54	7.04371e-51	6.88605	2.78368	NA	NA	NA	NA	NA	NA
sg005	NPPC	0.0584416	0.0104086	6.71611e-07	1.92762e-05	5.61472	2.48921	NA	NA	NA	NA	NA	NA	NA	NA	NA	NA	NA	NA
sg005	OLFM2	NA	NA	NA	NA	NA	NA	NA	NA	NA	NA	NA	NA	0.935484	0.182008	1.22853e-12	4.61482e-10	5.13978	2.36171
sg005	PF4V1	NA	NA	NA	NA	NA	NA	0.288889	0.061089	1.20313e-12	3.10708e-10	4.72899	2.24153	NA	NA	NA	NA	NA	NA
sg005	PLXNA4	0.0909091	0.0192753	6.84311e-16	8.08073e-14	4.71636	2.23767	NA	NA	NA	NA	NA	NA	NA	NA	NA	NA	NA	NA
sg005	PTHLH	0.720779	0.167309	4.05994e-78	8.38986e-75	4.30807	2.10704	0.822222	0.143426	1.37854e-29	1.89917e-26	5.73272	2.51922	NA	NA	NA	NA	NA	NA
sg005	PTPN3	NA	NA	NA	NA	NA	NA	0.2	0.0371846	8.0725e-07	5.95779e-05	5.37857	2.42722	NA	NA	NA	NA	NA	NA
sg005	RSPO2	0.0714286	0.0077101	1.12073e-13	1.07721e-11	9.26429	3.21168	NA	NA	NA	NA	NA	NA	NA	NA	NA	NA	NA	NA
sg006	ACKR4	NA	NA	NA	NA	NA	NA	0.714286	0.123506	2.25907e-17	1.86735e-14	5.78341	2.53192	NA	NA	NA	NA	NA	NA
sg006	ADAMTS14	0.173077	0.0335389	9.99879e-09	1.18071e-06	5.16048	2.3675	NA	NA	NA	NA	NA	NA	NA	NA	NA	NA	NA	NA
sg006	ANGPTL4	1.26923	0.311488	3.28968e-24	6.79813e-21	4.07473	2.02671	NA	NA	NA	NA	NA	NA	NA	NA	NA	NA	NA	NA
sg006	ASAP3	NA	NA	NA	NA	NA	NA	NA	NA	NA	NA	NA	NA	0.727273	0.165272	1.04349e-10	8.62545e-08	4.40046	2.13765
sg006	C4orf33	NA	NA	NA	NA	NA	NA	NA	NA	NA	NA	NA	NA	0.545455	0.121339	5.84534e-08	3.45125e-05	4.4953	2.16842
sg006	CCL7	0.673077	0.144564	1.72971e-22	8.93612e-20	4.6559	2.21906	2.07143	0.177955	5.2287e-15	2.70128e-12	11.6402	3.54104	NA	NA	NA	NA	NA	NA
sg006	DPT	0.653846	0.145335	7.04188e-07	5.93961e-05	4.49888	2.16957	NA	NA	NA	NA	NA	NA	1.54545	0.271967	7.3777e-07	0.000234554	5.68252	2.50653
sg006	F2RL1	2.57692	0.51889	1.69199e-38	6.993e-35	4.96622	2.31215	NA	NA	NA	NA	NA	NA	3	0.453975	3.84189e-11	3.96964e-08	6.60829	2.72428
sg006	GAP43	NA	NA	NA	NA	NA	NA	1.21429	0.211155	5.58641e-07	0.000153887	5.75067	2.52373	NA	NA	NA	NA	NA	NA
sg006	GRIN2A	0.230769	0.0296839	4.77365e-17	2.19163e-14	7.77423	2.9587	NA	NA	NA	NA	NA	NA	0.727273	0.0543933	2.93834e-12	3.0353e-09	13.3706	3.741
sg006	HMOX1	NA	NA	NA	NA	NA	NA	NA	NA	NA	NA	NA	NA	13.9091	2.31799	1.10182e-38	2.27637e-35	6.00049	2.58508
sg006	ICAM1	NA	NA	NA	NA	NA	NA	0.928571	0.215139	5.76298e-13	3.96877e-10	4.31614	2.10974	NA	NA	NA	NA	NA	NA
sg006	IFI44L	NA	NA	NA	NA	NA	NA	1.28571	0.269588	4.13777e-15	8.55071e-12	4.76918	2.25374	NA	NA	NA	NA	NA	NA
sg006	IL27RA	0.230769	0.038165	2.89404e-27	1.19611e-23	6.04662	2.59613	NA	NA	NA	NA	NA	NA	NA	NA	NA	NA	NA	NA
sg006	KDM6B	NA	NA	NA	NA	NA	NA	1.14286	0.26826	4.30508e-36	8.89429e-33	4.26025	2.09094	NA	NA	NA	NA	NA	NA
sg006	LARGE1	NA	NA	NA	NA	NA	NA	NA	NA	NA	NA	NA	NA	0.636364	0.0983264	1.10085e-14	2.27492e-11	6.47195	2.6942
sg006	LRRC32	NA	NA	NA	NA	NA	NA	1.57143	0.265604	1.03177e-25	4.26429e-22	5.91643	2.56473	NA	NA	NA	NA	NA	NA
sg006	MGP	13.6538	2.04742	1.20492e-40	1.24468e-37	6.66882	2.73743	NA	NA	NA	NA	NA	NA	25.1818	1.26987	1.19373e-125	4.93248e-122	19.8302	4.30962
sg006	MMP11	NA	NA	NA	NA	NA	NA	NA	NA	NA	NA	NA	NA	0.363636	0.0774059	2.99079e-11	3.09023e-08	4.69779	2.23198
sg006	NR4A3	NA	NA	NA	NA	NA	NA	0.714286	0.103586	3.30452e-11	2.73151e-08	6.8956	2.78568	NA	NA	NA	NA	NA	NA
sg006	OLFM2	NA	NA	NA	NA	NA	NA	1.78571	0.195219	6.21386e-43	2.56757e-39	9.14723	3.19333	NA	NA	NA	NA	NA	NA
sg006	P2RY11	0.153846	0.0323824	2.77797e-10	3.95908e-08	4.75092	2.24821	NA	NA	NA	NA	NA	NA	NA	NA	NA	NA	NA	NA
sg006	PTHLH	0.711538	0.167309	1.24032e-25	8.54374e-23	4.25284	2.08843	1.35714	0.143426	8.59361e-21	1.77587e-17	9.4623	3.24219	NA	NA	NA	NA	NA	NA
sg006	RSPO2	0.115385	0.0077101	2.55136e-07	2.70379e-05	14.9654	3.90356	NA	NA	NA	NA	NA	NA	NA	NA	NA	NA	NA	NA
sg006	SOX4	NA	NA	NA	NA	NA	NA	NA	NA	NA	NA	NA	NA	10.2727	2.34937	2.99155e-30	1.23641e-26	4.37254	2.12847
sg006	STIMATE	NA	NA	NA	NA	NA	NA	0.642857	0.158035	5.81561e-11	2.67001e-08	4.06783	2.02426	NA	NA	NA	NA	NA	NA
sg006	TMEM244	0.25	0.0578258	1.90484e-08	2.07177e-06	4.32333	2.11214	NA	NA	NA	NA	NA	NA	NA	NA	NA	NA	NA	NA
sg006	TNFAIP6	NA	NA	NA	NA	NA	NA	1.21429	0.224436	8.21743e-09	5.66044e-06	5.4104	2.43573	NA	NA	NA	NA	NA	NA
sg006	TYRO3	NA	NA	NA	NA	NA	NA	NA	NA	NA	NA	NA	NA	0.727273	0.156904	1.39164e-07	3.59477e-05	4.63515	2.21262
sg006	UNC5B	0.423077	0.100617	3.51981e-09	5.59514e-07	4.20483	2.07205	NA	NA	NA	NA	NA	NA	1.18182	0.0753138	5.4161e-18	2.23848e-14	15.6919	3.97195
sg007	ADCK5	NA	NA	NA	NA	NA	NA	0.692308	0.14077	4.07301e-08	1.87042e-05	4.918	2.29807	NA	NA	NA	NA	NA	NA
sg007	ANKRD30B	0.102564	0.0173477	1.74893e-15	6.5712e-13	5.91225	2.56371	NA	NA	NA	NA	NA	NA	NA	NA	NA	NA	NA	NA
sg007	BPNT1	NA	NA	NA	NA	NA	NA	0.846154	0.207171	4.93393e-27	2.0392e-23	4.08432	2.0301	NA	NA	NA	NA	NA	NA
sg007	CCL2	2.58974	16.0547	1.69943e-25	1.17062e-22	0.161307	-2.63212	2.23077	15.2364	8.93738e-10	3.35802e-07	0.146411	-2.77191	NA	NA	NA	NA	NA	NA
sg007	CCL5	1.53846	0.0508867	7.03337e-08	5.69978e-06	30.2331	4.91806	NA	NA	NA	NA	NA	NA	NA	NA	NA	NA	NA	NA
sg007	CHST6	NA	NA	NA	NA	NA	NA	1	0.15405	1.45562e-07	3.16636e-05	6.49138	2.69853	NA	NA	NA	NA	NA	NA
sg007	CXADR	0.435897	0.0400925	9.87959e-23	1.36075e-19	10.8723	3.44258	1.30769	0.0464807	3.25366e-16	1.34441e-12	28.1341	4.81425	NA	NA	NA	NA	NA	NA
sg007	CXCL1	1.4359	6.49769	1.8759e-11	3.69195e-09	0.220986	-2.17797	NA	NA	NA	NA	NA	NA	NA	NA	NA	NA	NA	NA
sg007	CXCL6	0.871795	4.33462	1.17965e-10	1.57274e-08	0.201124	-2.31384	0.692308	4.11554	4.0518e-08	1.87042e-05	0.168218	-2.5716	NA	NA	NA	NA	NA	NA
sg007	DHX57	NA	NA	NA	NA	NA	NA	1.15385	0.277556	3.52747e-12	2.91581e-09	4.15716	2.0556	NA	NA	NA	NA	NA	NA
sg007	EFEMP1	0.538462	2.39591	3.34202e-09	5.75385e-07	0.224742	-2.15366	NA	NA	NA	NA	NA	NA	NA	NA	NA	NA	NA	NA
sg007	FAM227B	NA	NA	NA	NA	NA	NA	0.461538	0.0903054	1.14395e-08	1.00891e-05	5.11086	2.35357	NA	NA	NA	NA	NA	NA
sg007	FERMT1	0.461538	0.107941	1.50891e-62	6.23634e-59	4.27582	2.0962	0.846154	0.103586	1.74103e-32	3.59785e-29	8.16864	3.0301	NA	NA	NA	NA	NA	NA
sg007	FGF18	0.128205	0.0246723	5.09789e-08	4.48289e-06	5.19631	2.37749	NA	NA	NA	NA	NA	NA	NA	NA	NA	NA	NA	NA
sg007	GFOD1	NA	NA	NA	NA	NA	NA	0.230769	0.0557769	5.2335e-09	7.20827e-06	4.13736	2.04871	NA	NA	NA	NA	NA	NA
sg007	GSDMB	0.102564	0.0235158	1.45028e-07	1.49814e-05	4.3615	2.12482	NA	NA	NA	NA	NA	NA	NA	NA	NA	NA	NA	NA
sg007	HS3ST1	0.435897	0.0828836	4.02436e-20	1.84808e-17	5.25915	2.39483	1	0.0903054	9.84898e-21	8.14117e-18	11.0735	3.46904	NA	NA	NA	NA	NA	NA
sg007	IZUMO4	0.205128	0.0427911	9.20284e-49	1.90177e-45	4.79372	2.26114	NA	NA	NA	NA	NA	NA	NA	NA	NA	NA	NA	NA
sg007	KDM4A	NA	NA	NA	NA	NA	NA	0.538462	0.111554	8.51163e-15	5.02551e-12	4.82692	2.2711	NA	NA	NA	NA	NA	NA
sg007	KISS1	NA	NA	NA	NA	NA	NA	0.538462	0.0438247	8.41161e-07	0.000133712	12.2867	3.61903	NA	NA	NA	NA	NA	NA
sg007	KRT19	0.307692	1.4441	5.53408e-07	3.51882e-05	0.213068	-2.23061	NA	NA	NA	NA	NA	NA	NA	NA	NA	NA	NA	NA
sg007	LAMC3	0.230769	0.0196608	7.93216e-07	6.06957e-05	11.7376	3.55306	NA	NA	NA	NA	NA	NA	NA	NA	NA	NA	NA	NA
sg007	LRFN5	0.179487	0.0165767	5.2995e-08	5.09368e-06	10.8277	3.43665	NA	NA	NA	NA	NA	NA	NA	NA	NA	NA	NA	NA
sg007	LYPD3	0.512821	0.0620663	3.1996e-11	4.40799e-09	8.26246	3.04657	NA	NA	NA	NA	NA	NA	NA	NA	NA	NA	NA	NA
sg007	MGARP	0.307692	1.62221	2.60026e-12	9.76753e-10	0.189675	-2.3984	NA	NA	NA	NA	NA	NA	NA	NA	NA	NA	NA	NA
sg007	MGP	11.0769	2.04742	6.87539e-10	1.50003e-07	5.41019	2.43568	NA	NA	NA	NA	NA	NA	NA	NA	NA	NA	NA	NA
sg007	MT1G	0.641026	0.0693909	6.5025e-40	8.95828e-37	9.23789	3.20756	NA	NA	NA	NA	NA	NA	NA	NA	NA	NA	NA	NA
sg007	PENK	1.79487	0.410948	3.11869e-24	1.84137e-21	4.36763	2.12685	NA	NA	NA	NA	NA	NA	NA	NA	NA	NA	NA	NA
sg007	PEX6	NA	NA	NA	NA	NA	NA	0.461538	0.0770252	7.61487e-09	2.42094e-06	5.99204	2.58305	NA	NA	NA	NA	NA	NA
sg007	PLXDC1	0.153846	0.0131072	1.49784e-15	4.42184e-13	11.7376	3.55306	NA	NA	NA	NA	NA	NA	NA	NA	NA	NA	NA	NA
sg007	RNF128	0.512821	0.0682344	3.85355e-15	1.32723e-12	7.51557	2.90988	NA	NA	NA	NA	NA	NA	NA	NA	NA	NA	NA	NA
sg007	SEMA7A	0.74359	0.138396	1.98067e-11	5.84579e-09	5.3729	2.4257	NA	NA	NA	NA	NA	NA	NA	NA	NA	NA	NA	NA
sg007	SLC20A2	NA	NA	NA	NA	NA	NA	1.84615	0.434263	7.09298e-27	9.77176e-24	4.25124	2.08788	NA	NA	NA	NA	NA	NA
sg007	STC1	NA	NA	NA	NA	NA	NA	45	7.8911	1.06965e-35	4.42086e-32	5.70263	2.51163	NA	NA	NA	NA	NA	NA
sg007	TAGLN3	1.38462	0.244796	9.22746e-07	5.58437e-05	5.65621	2.49984	2.53846	0.203187	1.92629e-16	1.32689e-13	12.4932	3.64307	NA	NA	NA	NA	NA	NA
sg007	TMEM233	NA	NA	NA	NA	NA	NA	1.69231	0.411687	1.21263e-07	7.15797e-05	4.11067	2.03937	NA	NA	NA	NA	NA	NA
sg007	TNFRSF21	NA	NA	NA	NA	NA	NA	1.07692	0.199203	1.18596e-24	1.63386e-21	5.40615	2.4346	NA	NA	NA	NA	NA	NA
sg008	ADGRG1	0.424242	0.0470316	6.804e-21	9.37365e-18	9.02037	3.17319	0.8125	0.0478088	8.70463e-11	7.19524e-08	16.9948	4.08702	NA	NA	NA	NA	NA	NA
sg008	AXIN1	NA	NA	NA	NA	NA	NA	0.5625	0.106242	1.51139e-10	1.04109e-07	5.29453	2.4045	NA	NA	NA	NA	NA	NA
sg008	AZIN2	NA	NA	NA	NA	NA	NA	0.3125	0.0730412	2.63681e-13	3.63265e-10	4.27841	2.09707	NA	NA	NA	NA	NA	NA
sg008	C1QTNF4	0.151515	0.0235158	2.20367e-09	3.9599e-07	6.44312	2.68776	NA	NA	NA	NA	NA	NA	NA	NA	NA	NA	NA	NA
sg008	CCL2	NA	NA	NA	NA	NA	NA	2.8125	15.2364	5.30156e-10	3.13019e-07	0.184591	-2.4376	NA	NA	NA	NA	NA	NA
sg008	CCL3L1	NA	NA	NA	NA	NA	NA	0.3125	0.0318725	1.5015e-07	5.17142e-05	9.80469	3.29347	NA	NA	NA	NA	NA	NA
sg008	COL7A1	3.45455	0.777949	1.55504e-22	1.2854e-19	4.44058	2.15075	NA	NA	NA	NA	NA	NA	NA	NA	NA	NA	NA	NA
sg008	CXCL1	0.636364	6.49769	4.21336e-12	1.74138e-09	0.0979369	-3.352	0.25	5.95086	4.658e-07	0.000120322	0.0420107	-4.5731	NA	NA	NA	NA	NA	NA
sg008	CXCL6	NA	NA	NA	NA	NA	NA	0.75	4.11554	3.73955e-10	1.74992e-07	0.182236	-2.45612	NA	NA	NA	NA	NA	NA
sg008	DIO2	NA	NA	NA	NA	NA	NA	3.1875	0.346614	2.053e-48	8.48299e-45	9.19612	3.20103	NA	NA	NA	NA	NA	NA
sg008	EFEMP1	0.363636	2.39591	1.00257e-08	1.59332e-06	0.151774	-2.72001	NA	NA	NA	NA	NA	NA	NA	NA	NA	NA	NA	NA
sg008	EGR2	NA	NA	NA	NA	NA	NA	0.1875	0.0385126	2.82687e-09	1.29816e-06	4.86853	2.28349	NA	NA	NA	NA	NA	NA
sg008	GAP43	1.06061	0.178874	1.49979e-13	5.63375e-11	5.92934	2.56787	NA	NA	NA	NA	NA	NA	NA	NA	NA	NA	NA	NA
sg008	GRIN2A	0.30303	0.0296839	7.81631e-09	1.29188e-06	10.2086	3.35171	0.375	0.0199203	2.5946e-07	6.70055e-05	18.825	4.23458	NA	NA	NA	NA	NA	NA
sg008	HAS1	0.969697	0.210486	9.57179e-07	8.60005e-05	4.60695	2.20381	NA	NA	NA	NA	NA	NA	NA	NA	NA	NA	NA	NA
sg008	HDAC9	0.272727	0.0651503	2.97529e-29	3.07422e-26	4.18612	2.06561	0.5	0.0478088	4.9304e-18	6.79245e-15	10.4583	3.38658	NA	NA	NA	NA	NA	NA
sg008	IFNE	0.818182	0.1835	3.27464e-12	1.12784e-09	4.45875	2.15664	NA	NA	NA	NA	NA	NA	NA	NA	NA	NA	NA	NA
sg008	KCNAB3	0.212121	0.0408635	1.80057e-09	3.23554e-07	5.19097	2.376	NA	NA	NA	NA	NA	NA	NA	NA	NA	NA	NA	NA
sg008	MANEAL	0.121212	0.0262143	1.39587e-08	2.13672e-06	4.62389	2.20911	NA	NA	NA	NA	NA	NA	NA	NA	NA	NA	NA	NA
sg008	MGARP	0.363636	1.62221	8.97418e-07	6.99648e-05	0.224162	-2.15739	NA	NA	NA	NA	NA	NA	NA	NA	NA	NA	NA	NA
sg008	MMP1	NA	NA	NA	NA	NA	NA	11.4375	1.76627	1.09367e-40	4.52015e-37	6.47552	2.695	NA	NA	NA	NA	NA	NA
sg008	NRGN	0.636364	0.146877	3.13915e-08	4.55678e-06	4.33262	2.11524	NA	NA	NA	NA	NA	NA	NA	NA	NA	NA	NA	NA
sg008	PDZD2	0.121212	0.0277564	1.16289e-34	2.40312e-31	4.367	2.12664	NA	NA	NA	NA	NA	NA	NA	NA	NA	NA	NA	NA
sg008	PENK	NA	NA	NA	NA	NA	NA	1.375	0.264276	2.66592e-08	7.34551e-06	5.20289	2.37931	NA	NA	NA	NA	NA	NA
sg008	PFKFB4	0.454545	0.109869	9.12228e-15	5.38606e-12	4.13716	2.04864	0.625	0.0929615	6.90328e-11	7.13282e-08	6.72321	2.74915	NA	NA	NA	NA	NA	NA
sg008	PIP	0.363636	0.0427911	7.44728e-15	3.41913e-12	8.49795	3.08712	NA	NA	NA	NA	NA	NA	NA	NA	NA	NA	NA	NA
sg008	PTHLH	NA	NA	NA	NA	NA	NA	1.125	0.143426	4.34743e-07	9.80799e-05	7.84375	2.97154	NA	NA	NA	NA	NA	NA
sg008	PTPRE	0.151515	0.0227448	3.66419e-12	1.08172e-09	6.66153	2.73585	NA	NA	NA	NA	NA	NA	NA	NA	NA	NA	NA	NA
sg008	SAMD11	1.24242	0.310332	1.03885e-09	2.25977e-07	4.00354	2.00128	NA	NA	NA	NA	NA	NA	NA	NA	NA	NA	NA	NA
sg008	SEMA7A	NA	NA	NA	NA	NA	NA	0.625	0.112882	6.49206e-08	1.91609e-05	5.53676	2.46904	NA	NA	NA	NA	NA	NA
sg008	SERPINF1	0.242424	1.16114	2.05273e-07	2.23261e-05	0.208781	-2.25994	NA	NA	NA	NA	NA	NA	NA	NA	NA	NA	NA	NA
sg008	SORCS2	0.151515	0.035081	3.57283e-14	1.23054e-11	4.31901	2.1107	NA	NA	NA	NA	NA	NA	NA	NA	NA	NA	NA	NA
sg008	ST3GAL6	0.30303	0.0705474	4.81831e-08	5.38088e-06	4.29541	2.1028	NA	NA	NA	NA	NA	NA	NA	NA	NA	NA	NA	NA
sg008	TINCR	0.0909091	0.0177332	5.06368e-15	3.48804e-12	5.12648	2.35797	NA	NA	NA	NA	NA	NA	NA	NA	NA	NA	NA	NA
sg008	TMTC1	0.30303	1.42406	8.80684e-07	6.99648e-05	0.212794	-2.23247	NA	NA	NA	NA	NA	NA	NA	NA	NA	NA	NA	NA
sg009	AIFM3	0.0697674	0.0158057	5.53828e-12	3.87961e-10	4.41407	2.14211	NA	NA	NA	NA	NA	NA	NA	NA	NA	NA	NA	NA
sg009	AKR1C2	NA	NA	NA	NA	NA	NA	5.6	1.25232	1.09874e-16	6.48571e-14	4.47169	2.16082	NA	NA	NA	NA	NA	NA
sg009	APOE	1.39535	0.0528142	5.17063e-51	5.34256e-48	26.42	4.72356	5.4	0.0504648	2.76398e-17	3.17686e-14	107.005	6.74154	NA	NA	NA	NA	NA	NA
sg009	ARNTL	NA	NA	NA	NA	NA	NA	NA	NA	NA	NA	NA	NA	0.4	0.0878661	4.18363e-07	0.000123507	4.55238	2.18662
sg009	ARSE	NA	NA	NA	NA	NA	NA	0.35	0.062417	6.0403e-07	7.56501e-05	5.60745	2.48734	NA	NA	NA	NA	NA	NA
sg009	ATP6V0D2	0.116279	0.0127217	1.44607e-10	7.96689e-09	9.14024	3.19223	NA	NA	NA	NA	NA	NA	NA	NA	NA	NA	NA	NA
sg009	BMP2	NA	NA	NA	NA	NA	NA	1.7	0.308101	3.07463e-17	3.17686e-14	5.51767	2.46406	2.8	0.606695	5.02817e-22	6.92714e-19	4.61517	2.20638
sg009	C11orf96	1.68605	0.298766	2.50328e-08	9.4055e-07	5.64336	2.49655	NA	NA	NA	NA	NA	NA	NA	NA	NA	NA	NA	NA
sg009	CCNF	NA	NA	NA	NA	NA	NA	0.45	0.0557769	1.72685e-23	2.37902e-20	8.06786	3.01219	NA	NA	NA	NA	NA	NA
sg009	CDKN2B	NA	NA	NA	NA	NA	NA	NA	NA	NA	NA	NA	NA	1.33333	0.282427	2.0784e-18	4.29501e-15	4.72099	2.23909
sg009	CLCA2	0.360465	0.0609098	1.32142e-14	1.36536e-12	5.91802	2.56511	NA	NA	NA	NA	NA	NA	NA	NA	NA	NA	NA	NA
sg009	CST1	0.127907	0.00269854	5.9499e-07	1.59681e-05	47.3987	5.56677	NA	NA	NA	NA	NA	NA	NA	NA	NA	NA	NA	NA
sg009	CTTNBP2	0.116279	0.0262143	4.74016e-13	3.69554e-11	4.4357	2.14916	NA	NA	NA	NA	NA	NA	NA	NA	NA	NA	NA	NA
sg009	CXCL8	NA	NA	NA	NA	NA	NA	NA	NA	NA	NA	NA	NA	4.66667	1.09833	1.59915e-15	1.65232e-12	4.24889	2.08709
sg009	CYYR1	0.0813953	0.0177332	1.78186e-13	1.60097e-11	4.58999	2.19849	NA	NA	NA	NA	NA	NA	NA	NA	NA	NA	NA	NA
sg009	DACT1	NA	NA	NA	NA	NA	NA	NA	NA	NA	NA	NA	NA	0.666667	0.129707	2.278e-07	4.70749e-05	5.13978	2.36171
sg009	DPT	0.813953	0.145335	7.62171e-25	1.75003e-22	5.60052	2.48556	NA	NA	NA	NA	NA	NA	NA	NA	NA	NA	NA	NA
sg009	EFEMP1	NA	NA	NA	NA	NA	NA	NA	NA	NA	NA	NA	NA	0.4	3.21339	4.37078e-07	6.68891e-05	0.124479	-3.00602
sg009	EMCN	0.186047	0.0447186	3.37086e-16	4.22174e-14	4.16038	2.05672	NA	NA	NA	NA	NA	NA	NA	NA	NA	NA	NA	NA
sg009	F2RL1	2.4186	0.51889	2.22254e-40	1.53096e-37	4.66111	2.22068	NA	NA	NA	NA	NA	NA	3.53333	0.453975	5.08671e-13	7.0078e-10	7.7831	2.96035
sg009	FAM185A	NA	NA	NA	NA	NA	NA	NA	NA	NA	NA	NA	NA	0.4	0.0753138	3.84744e-07	7.24512e-05	5.31111	2.40901
sg009	FBXO46	NA	NA	NA	NA	NA	NA	NA	NA	NA	NA	NA	NA	0.4	0.0878661	1.92052e-12	9.91946e-10	4.55238	2.18662
sg009	FIBCD1	NA	NA	NA	NA	NA	NA	NA	NA	NA	NA	NA	NA	1.13333	0.205021	3.98738e-12	2.35426e-09	5.52789	2.46673
sg009	GTSE1	NA	NA	NA	NA	NA	NA	1.05	0.225764	1.10642e-12	4.57284e-10	4.65088	2.2175	NA	NA	NA	NA	NA	NA
sg009	HIST1H2AE	NA	NA	NA	NA	NA	NA	NA	NA	NA	NA	NA	NA	0.333333	0.0627615	1.75631e-17	1.81426e-14	5.31111	2.40901
sg009	HIST1H2BC	NA	NA	NA	NA	NA	NA	NA	NA	NA	NA	NA	NA	0.8	0.188285	3.05356e-08	1.26204e-05	4.24889	2.08709
sg009	HSPB8	NA	NA	NA	NA	NA	NA	NA	NA	NA	NA	NA	NA	0.533333	0.115063	2.78761e-07	7.20075e-05	4.63515	2.21262
sg009	IFI44L	2.18605	0.367772	1.21993e-34	6.30248e-32	5.94403	2.57144	1.75	0.269588	3.28715e-08	5.90687e-06	6.49138	2.69853	2	0.313808	2.21322e-16	3.04908e-13	6.37333	2.67205
sg009	IL1A	0.0813953	0.0107941	3.39211e-07	9.80152e-06	7.5407	2.9147	NA	NA	NA	NA	NA	NA	NA	NA	NA	NA	NA	NA
sg009	IL1B	0.360465	0.0312259	6.69206e-24	1.38291e-21	11.5438	3.52904	0.95	0.0305445	5.72656e-20	5.91696e-17	31.1022	4.95894	NA	NA	NA	NA	NA	NA
sg009	KDR	NA	NA	NA	NA	NA	NA	0.55	0.108898	2.80292e-08	7.72298e-06	5.05061	2.33646	NA	NA	NA	NA	NA	NA
sg009	KYNU	0.569767	0.135698	1.39562e-08	5.94651e-07	4.1988	2.06998	0.85	0.0942895	2.29539e-07	3.16228e-05	9.01479	3.17229	NA	NA	NA	NA	NA	NA
sg009	MGP	20.3256	2.04742	4.48458e-92	9.26514e-89	9.92743	3.31142	25.9	2.69721	2.52897e-23	2.61243e-20	9.60251	3.26341	46.0667	1.26987	3.66592e-180	1.51476e-176	36.2766	5.18097
sg009	MMP1	15.9302	3.27718	6.28031e-42	5.1913e-39	4.86096	2.28124	NA	NA	NA	NA	NA	NA	NA	NA	NA	NA	NA	NA
sg009	MMP10	0.313953	0.0169622	1.42175e-20	2.25949e-18	18.509	4.21015	NA	NA	NA	NA	NA	NA	NA	NA	NA	NA	NA	NA
sg009	MMP12	0.465116	0.115266	2.09721e-17	2.98889e-15	4.03516	2.01262	NA	NA	NA	NA	NA	NA	NA	NA	NA	NA	NA	NA
sg009	MX1	NA	NA	NA	NA	NA	NA	NA	NA	NA	NA	NA	NA	2.33333	0.472803	2.30481e-10	1.58763e-07	4.9351	2.30308
sg009	MX2	0.802326	0.191596	6.40402e-21	1.05846e-18	4.18759	2.06612	NA	NA	NA	NA	NA	NA	NA	NA	NA	NA	NA	NA
sg009	NEFL	NA	NA	NA	NA	NA	NA	0.95	0.12749	5.38877e-09	1.11359e-06	7.45156	2.89754	NA	NA	NA	NA	NA	NA
sg009	PLPP3	NA	NA	NA	NA	NA	NA	0.85	3.45684	2.01118e-08	5.95487e-06	0.245889	-2.02392	NA	NA	NA	NA	NA	NA
sg009	PTHLH	0.976744	0.167309	3.24666e-40	1.91692e-37	5.83796	2.54546	1.25	0.143426	2.7814e-12	9.5796e-10	8.71528	3.12355	1	0.167364	4.39715e-10	1.81734e-07	5.975	2.57894
sg009	PTPRE	0.162791	0.0227448	7.36651e-07	1.92695e-05	7.15727	2.83941	NA	NA	NA	NA	NA	NA	NA	NA	NA	NA	NA	NA
sg009	PTPRN	NA	NA	NA	NA	NA	NA	NA	NA	NA	NA	NA	NA	1.6	0.34728	9.67137e-10	3.6338e-07	4.60723	2.2039
sg009	PTX3	NA	NA	NA	NA	NA	NA	1.2	5.40505	8.81445e-07	9.8436e-05	0.222015	-2.17127	NA	NA	NA	NA	NA	NA
sg009	RSAD2	NA	NA	NA	NA	NA	NA	NA	NA	NA	NA	NA	NA	0.8	0.110879	6.99583e-10	2.7216e-07	7.21509	2.85102
sg009	SCG2	NA	NA	NA	NA	NA	NA	0.9	0.156707	2.05442e-15	1.41516e-12	5.74322	2.52186	NA	NA	NA	NA	NA	NA
sg009	SCG5	NA	NA	NA	NA	NA	NA	2.3	0.438247	1.67237e-46	3.45513e-43	5.24818	2.39182	NA	NA	NA	NA	NA	NA
sg009	SLC16A6	0.837209	0.0682344	5.06713e-40	2.61781e-37	12.2696	3.61702	0.4	0.0292165	3.67567e-10	9.49471e-08	13.6909	3.77515	NA	NA	NA	NA	NA	NA
sg009	SLC6A15	NA	NA	NA	NA	NA	NA	NA	NA	NA	NA	NA	NA	2.33333	0.516736	1.74766e-07	6.09605e-05	4.51552	2.17489
sg009	SLITRK6	0.127907	0.0177332	1.69125e-09	8.22144e-08	7.21284	2.85057	NA	NA	NA	NA	NA	NA	NA	NA	NA	NA	NA	NA
sg009	TFPI2	NA	NA	NA	NA	NA	NA	NA	NA	NA	NA	NA	NA	33.8667	7.48745	2.25552e-47	9.32206e-44	4.52313	2.17732
sg009	TNC	NA	NA	NA	NA	NA	NA	NA	NA	NA	NA	NA	NA	3.73333	0.76569	1.13645e-17	2.34848e-14	4.87577	2.28563
sg009	TNFAIP6	NA	NA	NA	NA	NA	NA	1.75	0.224436	5.86123e-16	4.84489e-13	7.79734	2.96298	NA	NA	NA	NA	NA	NA
sg009	TNFSF13B	NA	NA	NA	NA	NA	NA	0.6	0.062417	2.01713e-08	5.95487e-06	9.61277	3.26495	NA	NA	NA	NA	NA	NA
sg009	UNC5B	0.430233	0.100617	4.23045e-22	8.32592e-20	4.27595	2.09625	NA	NA	NA	NA	NA	NA	NA	NA	NA	NA	NA	NA
sg009	ZNF837	NA	NA	NA	NA	NA	NA	0.2	0.0371846	2.38745e-08	4.48516e-06	5.37857	2.42722	NA	NA	NA	NA	NA	NA
sg010	ANGPTL4	NA	NA	NA	NA	NA	NA	NA	NA	NA	NA	NA	NA	1.33333	0.294979	2.22228e-09	1.53078e-06	4.52009	2.17635
sg010	APOE	0.454545	0.0528142	1.15169e-10	9.91652e-09	8.6065	3.10543	NA	NA	NA	NA	NA	NA	NA	NA	NA	NA	NA	NA
sg010	CCDC68	0.318182	0.077872	3.69168e-08	2.27727e-06	4.08596	2.03067	NA	NA	NA	NA	NA	NA	NA	NA	NA	NA	NA	NA
sg010	CEMIP	NA	NA	NA	NA	NA	NA	NA	NA	NA	NA	NA	NA	0.777778	17.2155	1.74742e-11	2.40678e-08	0.045179	-4.4682
sg010	CMKLR1	NA	NA	NA	NA	NA	NA	0.75	0.0770252	8.95828e-08	3.08538e-05	9.73707	3.28349	NA	NA	NA	NA	NA	NA
sg010	CMPK2	NA	NA	NA	NA	NA	NA	0.75	0.177955	7.38798e-12	6.10691e-09	4.21455	2.07538	NA	NA	NA	NA	NA	NA
sg010	DMRTA1	0.0757576	0.0161912	4.4576e-08	2.42411e-06	4.67893	2.22618	NA	NA	NA	NA	NA	NA	NA	NA	NA	NA	NA	NA
sg010	DPT	1.01515	0.145335	3.25458e-46	2.24186e-43	6.98489	2.80424	NA	NA	NA	NA	NA	NA	NA	NA	NA	NA	NA	NA
sg010	EXTL1	0.242424	0.0501157	5.72353e-28	2.62837e-25	4.8373	2.2742	NA	NA	NA	NA	NA	NA	NA	NA	NA	NA	NA	NA
sg010	F2RL1	2.21212	0.51889	8.2725e-36	4.27378e-33	4.26318	2.09193	NA	NA	NA	NA	NA	NA	NA	NA	NA	NA	NA	NA
sg010	FAM174B	NA	NA	NA	NA	NA	NA	0.333333	0.061089	2.54319e-09	1.31356e-06	5.45652	2.44798	NA	NA	NA	NA	NA	NA
sg010	FBXO2	0.469697	0.101002	1.09308e-21	3.76475e-19	4.65036	2.21734	NA	NA	NA	NA	NA	NA	NA	NA	NA	NA	NA	NA
sg010	GDPD3	NA	NA	NA	NA	NA	NA	0.25	0.0385126	2.45452e-09	1.01445e-06	6.49138	2.69853	NA	NA	NA	NA	NA	NA
sg010	GRK4	NA	NA	NA	NA	NA	NA	0.5	0.104914	8.59522e-25	1.7762e-21	4.76582	2.25273	NA	NA	NA	NA	NA	NA
sg010	HES1	0.212121	1.03971	2.0088e-08	1.12194e-06	0.20402	-2.29322	NA	NA	NA	NA	NA	NA	NA	NA	NA	NA	NA	NA
sg010	HIST1H2BF	0.0909091	0.0134927	3.99968e-07	1.90008e-05	6.73766	2.75225	NA	NA	NA	NA	NA	NA	NA	NA	NA	NA	NA	NA
sg010	IGDCC4	0.136364	0.0242868	1.23449e-07	6.53962e-06	5.61472	2.48921	NA	NA	NA	NA	NA	NA	NA	NA	NA	NA	NA	NA
sg010	IVL	1.0303	0.165767	2.17877e-08	1.40701e-06	6.21536	2.63584	NA	NA	NA	NA	NA	NA	NA	NA	NA	NA	NA	NA
sg010	LCE3D	3.33333	0.382421	5.44361e-14	1.18384e-11	8.7164	3.12373	NA	NA	NA	NA	NA	NA	16.3333	0.671548	9.04089e-08	4.04329e-05	24.3219	4.60418
sg010	LRTOMT	NA	NA	NA	NA	NA	NA	0.5	0.110226	4.20543e-07	0.000115846	4.53614	2.18147	NA	NA	NA	NA	NA	NA
sg010	LUM	NA	NA	NA	NA	NA	NA	16.8333	3.48738	7.39199e-52	3.05511e-48	4.82692	2.2711	NA	NA	NA	NA	NA	NA
sg010	MFAP5	NA	NA	NA	NA	NA	NA	5.16667	1.16467	1.71318e-09	8.85073e-07	4.43615	2.14931	NA	NA	NA	NA	NA	NA
sg010	MGP	11.0303	2.04742	5.92744e-09	4.80239e-07	5.38742	2.4296	NA	NA	NA	NA	NA	NA	14.7778	1.26987	5.87993e-55	2.42959e-51	11.6372	3.54067
sg010	MMP1	13.7727	3.27718	1.13188e-33	5.19785e-31	4.20262	2.07129	NA	NA	NA	NA	NA	NA	NA	NA	NA	NA	NA	NA
sg010	MOV10L1	0.106061	0.0262143	3.52139e-13	4.6948e-11	4.0459	2.01646	NA	NA	NA	NA	NA	NA	NA	NA	NA	NA	NA	NA
sg010	NBPF12	NA	NA	NA	NA	NA	NA	0.25	0.0517928	1.22233e-12	1.26297e-09	4.82692	2.2711	NA	NA	NA	NA	NA	NA
sg010	NFATC2	0.136364	0.0146492	3.33689e-09	2.81388e-07	9.30861	3.21857	NA	NA	NA	NA	NA	NA	NA	NA	NA	NA	NA	NA
sg010	PLD5	0.106061	0.0223593	1.03275e-09	7.48832e-08	4.74347	2.24594	NA	NA	NA	NA	NA	NA	NA	NA	NA	NA	NA	NA
sg010	PRCD	NA	NA	NA	NA	NA	NA	0.333333	0.0464807	4.71783e-07	0.000114699	7.17143	2.84226	NA	NA	NA	NA	NA	NA
sg010	PTHLH	1.04545	0.167309	9.30524e-44	9.61464e-41	6.24864	2.64354	NA	NA	NA	NA	NA	NA	1.44444	0.167364	2.5105e-07	0.000148227	8.63056	3.10945
sg010	RNF128	0.393939	0.0682344	1.02085e-19	2.63698e-17	5.77333	2.5294	NA	NA	NA	NA	NA	NA	1	0.0523013	8.2477e-11	8.52193e-08	19.12	4.25701
sg010	SCG5	1.78788	0.403238	3.41127e-51	4.69845e-48	4.4338	2.14854	2	0.438247	4.93394e-10	3.39784e-07	4.56364	2.19018	NA	NA	NA	NA	NA	NA
sg010	SLC16A6	NA	NA	NA	NA	NA	NA	0.916667	0.0292165	2.1251e-15	2.92768e-12	31.375	4.97154	NA	NA	NA	NA	NA	NA
sg010	SOCS7	NA	NA	NA	NA	NA	NA	NA	NA	NA	NA	NA	NA	0.666667	0.115063	2.07871e-08	1.535e-05	5.79394	2.53454
sg010	ST8SIA5	0.106061	0.0231303	8.99632e-07	3.83318e-05	4.58535	2.19703	NA	NA	NA	NA	NA	NA	NA	NA	NA	NA	NA	NA
sg010	TFPI2	NA	NA	NA	NA	NA	NA	NA	NA	NA	NA	NA	NA	31.5556	7.48745	7.6588e-27	3.16538e-23	4.21446	2.07535
sg010	TMCC3	NA	NA	NA	NA	NA	NA	0.25	0.0451527	5.5987e-11	5.78346e-08	5.53676	2.46904	NA	NA	NA	NA	NA	NA
sg010	TSGA10IP	NA	NA	NA	NA	NA	NA	NA	NA	NA	NA	NA	NA	1.55556	0.1841	1.65907e-13	6.85692e-10	8.44949	3.07887
sg010	ZNF687	NA	NA	NA	NA	NA	NA	0.583333	0.0836653	3.96656e-08	1.36615e-05	6.97222	2.80162	NA	NA	NA	NA	NA	NA
sg011	BST2	1.56757	0.234773	3.29046e-13	7.55526e-11	6.67696	2.73919	NA	NA	NA	NA	NA	NA	NA	NA	NA	NA	NA	NA
sg011	CDC7	NA	NA	NA	NA	NA	NA	0.428571	0.0876494	1.22248e-08	4.97613e-06	4.88961	2.28972	NA	NA	NA	NA	NA	NA
sg011	CMPK2	0.972973	0.196608	1.69008e-08	1.76435e-06	4.94881	2.30708	NA	NA	NA	NA	NA	NA	NA	NA	NA	NA	NA	NA
sg011	CXorf56	NA	NA	NA	NA	NA	NA	0.571429	0.0969456	1.54626e-23	1.27783e-20	5.89432	2.55933	NA	NA	NA	NA	NA	NA
sg011	DDX58	1.10811	0.254819	3.03808e-22	2.09273e-19	4.34861	2.12055	NA	NA	NA	NA	NA	NA	NA	NA	NA	NA	NA	NA
sg011	DNAJB4	NA	NA	NA	NA	NA	NA	NA	NA	NA	NA	NA	NA	13.5	3.18828	8.97123e-07	0.00370781	4.23425	2.08211
sg011	DPT	0.783784	0.145335	1.14303e-08	1.66788e-06	5.39293	2.43107	NA	NA	NA	NA	NA	NA	NA	NA	NA	NA	NA	NA
sg011	DZANK1	NA	NA	NA	NA	NA	NA	0.428571	0.0385126	1.69708e-09	1.40281e-06	11.1281	3.47613	NA	NA	NA	NA	NA	NA
sg011	EFEMP1	0.540541	2.39591	3.06565e-07	2.39005e-05	0.225609	-2.1481	NA	NA	NA	NA	NA	NA	NA	NA	NA	NA	NA	NA
sg011	FABP5	NA	NA	NA	NA	NA	NA	35.7143	7.80876	7.58318e-20	1.56706e-16	4.57362	2.19333	NA	NA	NA	NA	NA	NA
sg011	FANCB	NA	NA	NA	NA	NA	NA	1.14286	0.24834	2.80206e-08	1.05281e-05	4.60199	2.20226	NA	NA	NA	NA	NA	NA
sg011	GPR68	0.351351	0.0782575	3.70014e-11	6.11559e-09	4.48968	2.16661	NA	NA	NA	NA	NA	NA	NA	NA	NA	NA	NA	NA
sg011	GRK4	NA	NA	NA	NA	NA	NA	0.428571	0.104914	2.29823e-10	1.35694e-07	4.08499	2.03033	NA	NA	NA	NA	NA	NA
sg011	HCST	NA	NA	NA	NA	NA	NA	NA	NA	NA	NA	NA	NA	1.5	0.117155	1.42703e-09	5.8979e-06	12.8036	3.67847
sg011	HIST1H1C	NA	NA	NA	NA	NA	NA	7	1.72908	8.5293e-15	1.76258e-11	4.04839	2.01735	NA	NA	NA	NA	NA	NA
sg011	HMBOX1	NA	NA	NA	NA	NA	NA	NA	NA	NA	NA	NA	NA	1.5	0.215481	4.62117e-09	9.54964e-06	6.96117	2.79933
sg011	IFI27	6.81081	1.54279	3.19133e-10	4.39553e-08	4.4146	2.14228	NA	NA	NA	NA	NA	NA	NA	NA	NA	NA	NA	NA
sg011	IFI44L	2.64865	0.367772	1.67316e-21	9.87881e-19	7.20188	2.84837	NA	NA	NA	NA	NA	NA	NA	NA	NA	NA	NA	NA
sg011	IFI6	NA	NA	NA	NA	NA	NA	18	4.34661	1.26656e-10	8.72446e-08	4.14115	2.05003	NA	NA	NA	NA	NA	NA
sg011	IFIH1	0.378378	0.0693909	7.70804e-15	2.27552e-12	5.45285	2.44701	NA	NA	NA	NA	NA	NA	NA	NA	NA	NA	NA	NA
sg011	IFIT1	3.18919	0.585197	4.681e-12	8.79389e-10	5.44977	2.4462	NA	NA	NA	NA	NA	NA	NA	NA	NA	NA	NA	NA
sg011	IFIT3	4.94595	0.927911	8.84727e-14	2.28536e-11	5.3302	2.41419	NA	NA	NA	NA	NA	NA	NA	NA	NA	NA	NA	NA
sg011	INPP5B	NA	NA	NA	NA	NA	NA	0.285714	0.0677291	8.9266e-07	0.000263526	4.21849	2.07673	NA	NA	NA	NA	NA	NA
sg011	ISG15	38.7027	7.12799	2.59282e-67	5.35806e-64	5.42968	2.44087	33.5714	6.88579	1.26733e-10	8.72976e-08	4.87546	2.28554	NA	NA	NA	NA	NA	NA
sg011	KYNU	0.648649	0.135698	1.80449e-09	2.40579e-07	4.7801	2.25704	1.57143	0.0942895	4.54556e-12	6.00806e-09	16.666	4.05884	NA	NA	NA	NA	NA	NA
sg011	LY96	NA	NA	NA	NA	NA	NA	10.8571	2.48473	2.63683e-72	1.08954e-68	4.36955	2.12748	NA	NA	NA	NA	NA	NA
sg011	MX1	4.40541	0.738628	1.65794e-25	2.28409e-22	5.96431	2.57636	NA	NA	NA	NA	NA	NA	NA	NA	NA	NA	NA	NA
sg011	MX2	1.13514	0.191596	6.64802e-18	1.96212e-15	5.92463	2.56672	NA	NA	NA	NA	NA	NA	NA	NA	NA	NA	NA	NA
sg011	OAS1	1.02703	0.196993	8.85079e-13	1.92481e-10	5.21352	2.38226	NA	NA	NA	NA	NA	NA	NA	NA	NA	NA	NA	NA
sg011	OAS2	1.54054	0.332305	1.5443e-17	6.30207e-15	4.63592	2.21286	NA	NA	NA	NA	NA	NA	NA	NA	NA	NA	NA	NA
sg011	PARP10	NA	NA	NA	NA	NA	NA	1.57143	0.232404	9.40915e-07	0.000194393	6.76163	2.75737	NA	NA	NA	NA	NA	NA
sg011	PDZD2	0.135135	0.0277564	1.20315e-22	9.94522e-20	4.86862	2.28351	NA	NA	NA	NA	NA	NA	NA	NA	NA	NA	NA	NA
sg011	PFAS	NA	NA	NA	NA	NA	NA	0.428571	0.0690571	7.57403e-07	0.000173444	6.20604	2.63367	NA	NA	NA	NA	NA	NA
sg011	PLSCR1	NA	NA	NA	NA	NA	NA	4.85714	0.881806	2.28027e-11	1.17776e-08	5.50818	2.46157	NA	NA	NA	NA	NA	NA
sg011	POLL	NA	NA	NA	NA	NA	NA	0.857143	0.176627	3.922e-08	9.53277e-06	4.85285	2.27883	NA	NA	NA	NA	NA	NA
sg011	PPFIA2	0.135135	0.0188897	3.78068e-09	6.51064e-07	7.15389	2.83873	NA	NA	NA	NA	NA	NA	NA	NA	NA	NA	NA	NA
sg011	PRDM1	1.54054	0.285659	2.44927e-19	7.7849e-17	5.39293	2.43107	NA	NA	NA	NA	NA	NA	NA	NA	NA	NA	NA	NA
sg011	PRSS35	0.405405	0.0435621	7.98439e-23	8.24987e-20	9.30639	3.21822	NA	NA	NA	NA	NA	NA	NA	NA	NA	NA	NA	NA
sg011	RANBP3L	0.189189	0.00346955	4.13878e-07	3.35404e-05	54.5285	5.76894	NA	NA	NA	NA	NA	NA	NA	NA	NA	NA	NA	NA
sg011	RGCC	NA	NA	NA	NA	NA	NA	6	0.517928	1.02253e-08	2.81672e-06	11.5846	3.53414	NA	NA	NA	NA	NA	NA
sg011	RRAD	0.378378	0.0354665	3.9049e-24	1.79278e-21	10.6686	3.4153	NA	NA	NA	NA	NA	NA	NA	NA	NA	NA	NA	NA
sg011	RSAD2	1.08108	0.193138	1.11768e-09	1.3195e-07	5.59745	2.48477	NA	NA	NA	NA	NA	NA	NA	NA	NA	NA	NA	NA
sg011	RSPO3	0.432432	1.84387	2.49988e-07	2.02588e-05	0.234524	-2.09219	NA	NA	NA	NA	NA	NA	NA	NA	NA	NA	NA	NA
sg011	S100A2	NA	NA	NA	NA	NA	NA	1.71429	0.326693	6.11578e-24	6.3176e-21	5.24739	2.3916	NA	NA	NA	NA	NA	NA
sg011	SC5D	NA	NA	NA	NA	NA	NA	3.14286	0.693227	1.29145e-22	5.33756e-19	4.53366	2.18068	NA	NA	NA	NA	NA	NA
sg011	SLC43A3	NA	NA	NA	NA	NA	NA	1.28571	0.183267	1.55651e-08	4.01969e-06	7.01553	2.81055	NA	NA	NA	NA	NA	NA
sg011	SOD3	NA	NA	NA	NA	NA	NA	4.28571	0.7583	2.04982e-30	3.32345e-27	5.65174	2.49869	NA	NA	NA	NA	NA	NA
sg011	SOX5	0.162162	0.0223593	1.86031e-12	3.66039e-10	7.25256	2.85849	NA	NA	NA	NA	NA	NA	NA	NA	NA	NA	NA	NA
sg011	TC2N	0.162162	0.0335389	6.42792e-11	1.02154e-08	4.83504	2.27353	NA	NA	NA	NA	NA	NA	NA	NA	NA	NA	NA	NA
sg011	TMCC3	NA	NA	NA	NA	NA	NA	0.428571	0.0451527	3.99827e-11	1.65209e-08	9.4916	3.24665	NA	NA	NA	NA	NA	NA
sg011	TSPAN15	0.243243	0.0308404	4.37848e-10	7.23851e-08	7.88716	2.97951	NA	NA	NA	NA	NA	NA	NA	NA	NA	NA	NA	NA
sg011	USP18	0.972973	0.212413	2.334e-16	5.67299e-14	4.58057	2.19553	NA	NA	NA	NA	NA	NA	NA	NA	NA	NA	NA	NA
sg011	USP53	0.27027	1.665	1.13026e-09	2.12334e-07	0.162325	-2.62304	NA	NA	NA	NA	NA	NA	NA	NA	NA	NA	NA	NA
sg011	ZNF780A	NA	NA	NA	NA	NA	NA	0.857143	0.130146	2.11689e-07	5.83275e-05	6.58601	2.7194	NA	NA	NA	NA	NA	NA
sg012	ACOT2	NA	NA	NA	NA	NA	NA	0.5	0.065073	1.76432e-15	2.43064e-12	7.68367	2.9418	NA	NA	NA	NA	NA	NA
sg012	ANGPTL1	0.170213	0.0308404	4.25977e-12	7.33568e-10	5.51915	2.46445	NA	NA	NA	NA	NA	NA	NA	NA	NA	NA	NA	NA
sg012	AP003108.2	0.0851064	0.0177332	3.07229e-14	5.52078e-12	4.79926	2.26281	NA	NA	NA	NA	NA	NA	NA	NA	NA	NA	NA	NA
sg012	C19orf81	NA	NA	NA	NA	NA	NA	0.6	0.0478088	1.66206e-24	1.71732e-21	12.55	3.64962	NA	NA	NA	NA	NA	NA
sg012	CA13	NA	NA	NA	NA	NA	NA	NA	NA	NA	NA	NA	NA	2	0.0899582	3.15434e-12	1.30369e-08	22.2326	4.4746
sg012	CCDC30	0.255319	0.0427911	2.4753e-33	1.46149e-30	5.96665	2.57692	0.9	0.0318725	5.68163e-19	7.82739e-16	28.2375	4.81954	NA	NA	NA	NA	NA	NA
sg012	CEBPG	NA	NA	NA	NA	NA	NA	NA	NA	NA	NA	NA	NA	3	0.460251	2.1471e-08	2.95799e-05	6.51818	2.70447
sg012	CHID1	NA	NA	NA	NA	NA	NA	NA	NA	NA	NA	NA	NA	9.5	2.01883	6.78919e-10	1.40265e-06	4.7057	2.23441
sg012	CLDND2	0.361702	0.074017	2.54968e-30	9.57986e-28	4.88675	2.28887	0.5	0.0770252	1.95526e-34	4.04054e-31	6.49138	2.69853	NA	NA	NA	NA	NA	NA
sg012	CMPK2	1.76596	0.196608	4.89929e-64	6.74959e-61	8.98214	3.16706	1.5	0.177955	3.78101e-11	2.60448e-08	8.4291	3.07538	NA	NA	NA	NA	NA	NA
sg012	DCP1B	NA	NA	NA	NA	NA	NA	0.4	0.0916335	3.80549e-24	7.86404e-21	4.36522	2.12605	NA	NA	NA	NA	NA	NA
sg012	DLX2	0.170213	0.0285274	1.97366e-10	2.39858e-08	5.96665	2.57692	NA	NA	NA	NA	NA	NA	NA	NA	NA	NA	NA	NA
sg012	DNM1	NA	NA	NA	NA	NA	NA	1.3	0.305445	4.26847e-09	1.35704e-06	4.25609	2.08953	NA	NA	NA	NA	NA	NA
sg012	EREG	0.87234	0.182729	3.55935e-11	4.7372e-09	4.77395	2.25518	NA	NA	NA	NA	NA	NA	NA	NA	NA	NA	NA	NA
sg012	FKBP11	NA	NA	NA	NA	NA	NA	NA	NA	NA	NA	NA	NA	6.5	1.46025	9.22709e-07	0.00347117	4.45129	2.15422
sg012	GAB3	0.12766	0.0204318	1.17102e-10	1.42348e-08	6.24809	2.64342	NA	NA	NA	NA	NA	NA	NA	NA	NA	NA	NA	NA
sg012	HELZ2	NA	NA	NA	NA	NA	NA	NA	NA	NA	NA	NA	NA	1.5	0.192469	4.50805e-08	4.65794e-05	7.79348	2.96227
sg012	HIST1H2AE	0.276596	0.0597533	1.35565e-28	5.60155e-26	4.62896	2.21069	0.6	0.0424967	3.853e-11	3.98015e-08	14.1188	3.81954	NA	NA	NA	NA	NA	NA
sg012	HIST1H2BC	NA	NA	NA	NA	NA	NA	0.9	0.142098	2.31384e-17	9.56311e-14	6.33364	2.66304	NA	NA	NA	NA	NA	NA
sg012	HIST1H4E	0.12766	0.0269854	5.58018e-38	4.61258e-35	4.7307	2.24205	NA	NA	NA	NA	NA	NA	NA	NA	NA	NA	NA	NA
sg012	IDNK	NA	NA	NA	NA	NA	NA	NA	NA	NA	NA	NA	NA	2.5	0.131799	2.56293e-15	1.05926e-11	18.9683	4.24551
sg012	IFI27	6.29787	1.54279	1.03882e-18	2.25917e-16	4.08213	2.02932	NA	NA	NA	NA	NA	NA	NA	NA	NA	NA	NA	NA
sg012	IFI44L	2.78723	0.367772	6.8622e-36	4.05164e-33	7.57871	2.92195	NA	NA	NA	NA	NA	NA	NA	NA	NA	NA	NA	NA
sg012	IFI6	NA	NA	NA	NA	NA	NA	18.1	4.34661	2.47533e-18	1.46151e-15	4.16416	2.05803	NA	NA	NA	NA	NA	NA
sg012	IFIH1	0.319149	0.0693909	9.13257e-13	1.5098e-10	4.59929	2.20141	NA	NA	NA	NA	NA	NA	NA	NA	NA	NA	NA	NA
sg012	IFIT1	4.12766	0.585197	2.16708e-36	2.23914e-33	7.05346	2.81833	NA	NA	NA	NA	NA	NA	NA	NA	NA	NA	NA	NA
sg012	IFIT3	3.87234	0.927911	8.98538e-11	1.03939e-08	4.17318	2.06115	NA	NA	NA	NA	NA	NA	NA	NA	NA	NA	NA	NA
sg012	ISG15	37.2979	7.12799	2.29942e-99	9.50351e-96	5.23259	2.38753	28.4	6.88579	3.24708e-11	2.60448e-08	4.12444	2.0442	24.5	4.83891	6.5134e-11	1.34599e-07	5.06312	2.34003
sg012	KIAA1614	NA	NA	NA	NA	NA	NA	0.3	0.065073	5.00796e-16	2.58724e-13	4.6102	2.20483	NA	NA	NA	NA	NA	NA
sg012	LGALS9	0.382979	0.0547417	3.12475e-29	1.8445e-26	6.9961	2.80655	0.5	0.0371846	9.07782e-09	4.16773e-06	13.4464	3.74915	NA	NA	NA	NA	NA	NA
sg012	LTO1	NA	NA	NA	NA	NA	NA	1.6	0.280212	1.46609e-37	6.05934e-34	5.70995	2.51348	NA	NA	NA	NA	NA	NA
sg012	LYPD3	1.02128	0.0620663	9.31701e-66	1.92536e-62	16.4546	4.04042	4.2	0.0478088	2.21144e-33	9.13988e-30	87.85	6.45697	NA	NA	NA	NA	NA	NA
sg012	MGARP	0.382979	1.62221	2.67864e-09	2.99139e-07	0.236085	-2.08262	NA	NA	NA	NA	NA	NA	NA	NA	NA	NA	NA	NA
sg012	MMP1	16.5106	3.27718	4.06138e-35	4.19642e-32	5.03807	2.33287	NA	NA	NA	NA	NA	NA	NA	NA	NA	NA	NA	NA
sg012	MX1	5.17021	0.738628	2.09355e-56	4.32632e-53	6.99976	2.8073	NA	NA	NA	NA	NA	NA	NA	NA	NA	NA	NA	NA
sg012	MX2	1.65957	0.191596	2.14822e-74	4.43822e-71	8.66184	3.11467	NA	NA	NA	NA	NA	NA	NA	NA	NA	NA	NA	NA
sg012	OAS1	1.7234	0.196993	6.98074e-54	9.6148e-51	8.74855	3.12904	NA	NA	NA	NA	NA	NA	NA	NA	NA	NA	NA	NA
sg012	OAS3	2.23404	0.478412	1.97436e-43	2.72001e-40	4.66971	2.22333	NA	NA	NA	NA	NA	NA	NA	NA	NA	NA	NA	NA
sg012	OXTR	NA	NA	NA	NA	NA	NA	NA	NA	NA	NA	NA	NA	3.5	0.08159	5.70929e-10	1.40265e-06	42.8974	5.42282
sg012	PRPF19	NA	NA	NA	NA	NA	NA	NA	NA	NA	NA	NA	NA	1.5	0.278243	7.50481e-08	0.000103391	5.39098	2.43055
sg012	PRSS35	0.574468	0.0435621	3.87585e-30	1.33491e-27	13.1873	3.72108	1.3	0.0371846	1.29096e-10	4.85048e-08	34.9607	5.12766	NA	NA	NA	NA	NA	NA
sg012	PTHLH	0.702128	0.167309	8.60456e-07	5.15401e-05	4.19659	2.06922	NA	NA	NA	NA	NA	NA	NA	NA	NA	NA	NA	NA
sg012	PTPRN	1.46809	0.341557	7.72326e-16	1.77335e-13	4.29821	2.10374	NA	NA	NA	NA	NA	NA	NA	NA	NA	NA	NA	NA
sg012	PUF60	NA	NA	NA	NA	NA	NA	NA	NA	NA	NA	NA	NA	5.5	1.11506	7.22064e-08	9.94523e-05	4.93246	2.30231
sg012	PYROXD2	NA	NA	NA	NA	NA	NA	0.6	0.148738	1.88517e-14	1.94786e-11	4.03393	2.01219	NA	NA	NA	NA	NA	NA
sg012	RNF128	0.446809	0.0682344	8.90327e-12	1.22657e-09	6.54814	2.71109	NA	NA	NA	NA	NA	NA	NA	NA	NA	NA	NA	NA
sg012	RRAD	0.212766	0.0354665	1.98965e-23	6.32404e-21	5.99907	2.58474	NA	NA	NA	NA	NA	NA	NA	NA	NA	NA	NA	NA
sg012	RSAD2	3.42553	0.193138	1.29222e-39	1.33486e-36	17.7362	4.14862	5.4	0.24834	1.98867e-07	7.47018e-05	21.7444	4.44257	NA	NA	NA	NA	NA	NA
sg012	SAMD11	1.2766	0.310332	1.30765e-10	1.54415e-08	4.11365	2.04042	2.7	0.374502	6.9224e-08	1.90735e-05	7.20957	2.84991	NA	NA	NA	NA	NA	NA
sg012	SLC3A2	NA	NA	NA	NA	NA	NA	NA	NA	NA	NA	NA	NA	8	1.69038	5.94592e-07	0.00049149	4.73267	2.24266
sg012	TCF7	NA	NA	NA	NA	NA	NA	1.2	0.187251	7.18035e-30	9.89213e-27	6.40851	2.67999	NA	NA	NA	NA	NA	NA
sg012	TUBB3	0.212766	0.0524287	4.81167e-32	1.98866e-29	4.0582	2.02084	NA	NA	NA	NA	NA	NA	NA	NA	NA	NA	NA	NA
sg012	USP18	0.914894	0.212413	1.42903e-18	2.95238e-16	4.30714	2.10673	NA	NA	NA	NA	NA	NA	NA	NA	NA	NA	NA	NA
sg012	VAMP1	NA	NA	NA	NA	NA	NA	0.4	0.0823373	5.54471e-11	4.58215e-08	4.85806	2.28038	NA	NA	NA	NA	NA	NA
sg012	XAF1	1.95745	0.485736	3.16845e-26	1.30952e-23	4.02985	2.01073	NA	NA	NA	NA	NA	NA	NA	NA	NA	NA	NA	NA
sg012	XKR8	NA	NA	NA	NA	NA	NA	NA	NA	NA	NA	NA	NA	2	0.309623	1.53755e-11	3.17735e-08	6.45946	2.69141
sg012	ZNF234	NA	NA	NA	NA	NA	NA	0.4	0.0756972	8.70194e-12	5.99418e-09	5.28421	2.40169	NA	NA	NA	NA	NA	NA
sg012	ZNF543	0.170213	0.040478	5.31915e-07	3.28041e-05	4.20507	2.07213	NA	NA	NA	NA	NA	NA	NA	NA	NA	NA	NA	NA
sg012	ZNF599	NA	NA	NA	NA	NA	NA	1	0.223108	8.71699e-07	0.000163761	4.48214	2.16419	NA	NA	NA	NA	NA	NA
sg013	C2CD6	NA	NA	NA	NA	NA	NA	0.235294	0.0345286	1.39317e-11	5.75795e-09	6.81448	2.7686	NA	NA	NA	NA	NA	NA
sg013	CRLF1	NA	NA	NA	NA	NA	NA	0.235294	0.0345286	3.58978e-14	7.41648e-11	6.81448	2.7686	NA	NA	NA	NA	NA	NA
sg013	CXCL11	0.328467	0.00385505	1.82434e-11	2.15377e-09	85.2044	6.41286	NA	NA	NA	NA	NA	NA	NA	NA	NA	NA	NA	NA
sg013	DIO2	NA	NA	NA	NA	NA	NA	NA	NA	NA	NA	NA	NA	3.57143	0.776151	1.23963e-27	2.56108e-24	4.60146	2.20209
sg013	DUSP4	NA	NA	NA	NA	NA	NA	0.588235	0.0969456	2.19576e-11	1.81457e-08	6.06769	2.60115	NA	NA	NA	NA	NA	NA
sg013	EGR2	0.189781	0.0443331	2.27491e-07	8.70573e-06	4.2808	2.09788	NA	NA	NA	NA	NA	NA	NA	NA	NA	NA	NA	NA
sg013	ICOSLG	0.0875912	0.0200463	1.48425e-09	1.05765e-07	4.36946	2.12745	NA	NA	NA	NA	NA	NA	NA	NA	NA	NA	NA	NA
sg013	IGFBP5	NA	NA	NA	NA	NA	NA	NA	NA	NA	NA	NA	NA	0.75	3.73431	8.76704e-07	0.000213142	0.20084	-2.31588
sg013	KCNK3	NA	NA	NA	NA	NA	NA	NA	NA	NA	NA	NA	NA	0.25	0.041841	5.58234e-08	2.30662e-05	5.975	2.57894
sg013	LMO2	NA	NA	NA	NA	NA	NA	0.264706	0.0478088	3.34126e-10	1.53438e-07	5.53676	2.46904	NA	NA	NA	NA	NA	NA
sg013	MGP	NA	NA	NA	NA	NA	NA	NA	NA	NA	NA	NA	NA	5.92857	1.26987	2.99637e-76	1.2381e-72	4.66863	2.223
sg013	PTHLH	NA	NA	NA	NA	NA	NA	0.735294	0.143426	7.38681e-20	1.52648e-16	5.12663	2.35801	NA	NA	NA	NA	NA	NA
sg013	SLITRK4	0.0437956	0.0107941	6.13333e-09	3.89985e-07	4.05735	2.02054	NA	NA	NA	NA	NA	NA	NA	NA	NA	NA	NA	NA
sg013	TMEM244	NA	NA	NA	NA	NA	NA	NA	NA	NA	NA	NA	NA	0.285714	0.041841	3.69766e-07	0.000117557	6.82857	2.77158
sg013	TRPA1	NA	NA	NA	NA	NA	NA	NA	NA	NA	NA	NA	NA	0.214286	0.039749	1.77674e-08	7.34327e-06	5.39098	2.43055
sg014	CCL5	0.930435	0.0508867	7.3284e-11	9.46508e-09	18.2845	4.19255	NA	NA	NA	NA	NA	NA	NA	NA	NA	NA	NA	NA
sg014	DIO2	2.1913	0.524287	1.73625e-37	1.02489e-34	4.17959	2.06336	NA	NA	NA	NA	NA	NA	3.625	0.776151	5.56483e-09	1.53292e-06	4.67049	2.22357
sg014	DIRAS1	NA	NA	NA	NA	NA	NA	NA	NA	NA	NA	NA	NA	0.333333	0.0606695	1.55391e-08	6.42229e-06	5.49425	2.45792
sg014	EFEMP1	NA	NA	NA	NA	NA	NA	NA	NA	NA	NA	NA	NA	0.75	3.21339	6.46448e-08	1.33556e-05	0.233398	-2.09913
sg014	F2RL1	NA	NA	NA	NA	NA	NA	NA	NA	NA	NA	NA	NA	2.54167	0.453975	3.13857e-10	2.59434e-07	5.59869	2.48509
sg014	FRMPD1	NA	NA	NA	NA	NA	NA	0.206897	0.0225764	2.15467e-07	4.68698e-05	9.1643	3.19602	NA	NA	NA	NA	NA	NA
sg014	HERC5	0.582609	0.124518	1.69696e-60	3.50591e-57	4.67891	2.22617	NA	NA	NA	NA	NA	NA	NA	NA	NA	NA	NA	NA
sg014	HIST1H3H	NA	NA	NA	NA	NA	NA	0.172414	0.0411687	1.56487e-13	1.07768e-10	4.18799	2.06626	NA	NA	NA	NA	NA	NA
sg014	IFIT2	0.93913	0.205089	9.93508e-39	1.36872e-35	4.57914	2.19508	NA	NA	NA	NA	NA	NA	NA	NA	NA	NA	NA	NA
sg014	KIAA1324L	NA	NA	NA	NA	NA	NA	0.275862	0.0664011	2.07493e-16	1.2251e-13	4.15448	2.05467	NA	NA	NA	NA	NA	NA
sg014	MGP	NA	NA	NA	NA	NA	NA	NA	NA	NA	NA	NA	NA	5.66667	1.26987	8.49666e-25	1.75541e-21	4.46238	2.15781
sg014	OASL	0.565217	0.036623	9.85334e-29	6.78731e-26	15.4334	3.94798	NA	NA	NA	NA	NA	NA	NA	NA	NA	NA	NA	NA
sg014	ODAPH	NA	NA	NA	NA	NA	NA	0.551724	0.0478088	1.27807e-28	2.64112e-25	11.5402	3.5286	NA	NA	NA	NA	NA	NA
sg014	PCSK1N	NA	NA	NA	NA	NA	NA	0.862069	0.106242	4.81791e-12	2.48845e-09	8.11422	3.02045	NA	NA	NA	NA	NA	NA
sg014	RAMP1	NA	NA	NA	NA	NA	NA	0.724138	0.118194	3.57368e-09	1.23083e-06	6.1267	2.61511	NA	NA	NA	NA	NA	NA
sg014	RRAD	0.147826	0.0354665	4.57826e-10	3.31883e-08	4.16805	2.05937	NA	NA	NA	NA	NA	NA	NA	NA	NA	NA	NA	NA
sg014	TRPA1	NA	NA	NA	NA	NA	NA	NA	NA	NA	NA	NA	NA	0.166667	0.039749	9.67761e-09	3.63614e-06	4.19298	2.06798
sg014	ZNF530	NA	NA	NA	NA	NA	NA	NA	NA	NA	NA	NA	NA	0.291667	0.0690377	1.08448e-09	4.07369e-07	4.22475	2.07887
sg015	ADGRG1	NA	NA	NA	NA	NA	NA	NA	NA	NA	NA	NA	NA	0.342857	0.0481172	4.20133e-13	2.89402e-10	7.12547	2.83298
sg015	APOE	NA	NA	NA	NA	NA	NA	0.464286	0.0504648	1.67535e-07	7.6936e-06	9.20019	3.20166	NA	NA	NA	NA	NA	NA
sg015	CCDC33	NA	NA	NA	NA	NA	NA	NA	NA	NA	NA	NA	NA	0.371429	0.0585774	4.9277e-07	5.81891e-05	6.34082	2.66467
sg015	CCL5	NA	NA	NA	NA	NA	NA	0.333333	0.0106242	2.54597e-09	2.33833e-07	31.375	4.97154	NA	NA	NA	NA	NA	NA
sg015	CHODL	0.0699708	0.00809561	4.09659e-17	1.76367e-15	8.64307	3.11154	NA	NA	NA	NA	NA	NA	NA	NA	NA	NA	NA	NA
sg015	CMPK2	0.947522	0.196608	1.06575e-68	6.29252e-66	4.81936	2.26884	NA	NA	NA	NA	NA	NA	NA	NA	NA	NA	NA	NA
sg015	CRYGS	NA	NA	NA	NA	NA	NA	0.369048	0.063745	1.05259e-08	1.16086e-06	5.78943	2.53342	NA	NA	NA	NA	NA	NA
sg015	DLX2	0.116618	0.0285274	8.27726e-09	1.31545e-07	4.08794	2.03137	NA	NA	NA	NA	NA	NA	NA	NA	NA	NA	NA	NA
sg015	E2F7	NA	NA	NA	NA	NA	NA	NA	NA	NA	NA	NA	NA	1.97143	0.474895	5.56304e-12	3.28458e-09	4.15129	2.05356
sg015	EFEMP1	NA	NA	NA	NA	NA	NA	0.5	2.1753	5.76384e-12	1.03549e-09	0.229853	-2.12121	NA	NA	NA	NA	NA	NA
sg015	F2RL1	NA	NA	NA	NA	NA	NA	NA	NA	NA	NA	NA	NA	2.82857	0.453975	6.75554e-19	1.39603e-15	6.23068	2.63939
sg015	GPR68	NA	NA	NA	NA	NA	NA	0.27381	0.0584329	4.21252e-10	4.58056e-08	4.68588	2.22832	NA	NA	NA	NA	NA	NA
sg015	HS3ST2	0.107872	0.0131072	2.57963e-17	1.14641e-15	8.22998	3.04089	NA	NA	NA	NA	NA	NA	NA	NA	NA	NA	NA	NA
sg015	IFI44L	2.04665	0.367772	3.089e-106	3.19171e-103	5.56499	2.47638	1.38095	0.269588	2.14232e-21	2.21355e-18	5.12245	2.35683	NA	NA	NA	NA	NA	NA
sg015	IFIT1	2.72012	0.585197	1.97108e-83	2.03662e-80	4.64821	2.21668	NA	NA	NA	NA	NA	NA	NA	NA	NA	NA	NA	NA
sg015	IFIT2	0.827988	0.205089	2.79797e-12	7.86669e-11	4.03722	2.01336	NA	NA	NA	NA	NA	NA	NA	NA	NA	NA	NA	NA
sg015	IL1RN	0.169096	0.038165	2.60733e-12	6.90776e-11	4.43066	2.14752	NA	NA	NA	NA	NA	NA	0.371429	0.0334728	7.52226e-09	1.2954e-06	11.0964	3.47202
sg015	INA	NA	NA	NA	NA	NA	NA	NA	NA	NA	NA	NA	NA	0.428571	0.0711297	7.05849e-08	1.21553e-05	6.02521	2.59101
sg015	IVL	NA	NA	NA	NA	NA	NA	0.380952	0.0743692	1.2638e-09	1.7411e-07	5.12245	2.35683	NA	NA	NA	NA	NA	NA
sg015	KCNK3	0.195335	0.0474171	3.21847e-09	5.45029e-08	4.11951	2.04247	NA	NA	NA	NA	NA	NA	0.514286	0.041841	6.35338e-13	3.75031e-10	12.2914	3.61958
sg015	LDLRAD4	0.110787	0.0265998	1.10186e-08	1.68666e-07	4.16496	2.0583	NA	NA	NA	NA	NA	NA	NA	NA	NA	NA	NA	NA
sg015	LMO2	0.204082	0.0451041	5.30321e-26	4.76482e-24	4.52468	2.17782	NA	NA	NA	NA	NA	NA	NA	NA	NA	NA	NA	NA
sg015	MGARP	NA	NA	NA	NA	NA	NA	0.309524	1.26693	9.74515e-19	5.03337e-16	0.24431	-2.03322	NA	NA	NA	NA	NA	NA
sg015	MMP3	4.52478	1.12336	8.15884e-188	3.37205e-184	4.02789	2.01003	NA	NA	NA	NA	NA	NA	NA	NA	NA	NA	NA	NA
sg015	MX1	3.31778	0.738628	6.15901e-124	1.27276e-120	4.49182	2.1673	NA	NA	NA	NA	NA	NA	NA	NA	NA	NA	NA	NA
sg015	MX2	0.857143	0.191596	2.47217e-84	2.043e-81	4.4737	2.16147	0.535714	0.123506	7.61045e-14	1.9654e-11	4.33756	2.11688	NA	NA	NA	NA	NA	NA
sg015	MYOZ1	0.0437318	0.0104086	7.41672e-08	1.02839e-06	4.20149	2.0709	NA	NA	NA	NA	NA	NA	NA	NA	NA	NA	NA	NA
sg015	OASL	0.250729	0.036623	1.41745e-13	4.40476e-12	6.84622	2.77531	NA	NA	NA	NA	NA	NA	NA	NA	NA	NA	NA	NA
sg015	PMCH	NA	NA	NA	NA	NA	NA	0.0833333	0.0199203	2.93715e-07	1.3053e-05	4.18333	2.06465	NA	NA	NA	NA	NA	NA
sg015	RNF128	0.323615	0.0682344	4.14944e-54	1.22497e-51	4.7427	2.24571	NA	NA	NA	NA	NA	NA	NA	NA	NA	NA	NA	NA
sg015	RSAD2	1.78717	0.193138	1.33068e-61	6.87297e-59	9.25334	3.20997	NA	NA	NA	NA	NA	NA	NA	NA	NA	NA	NA	NA
sg015	SRGN	NA	NA	NA	NA	NA	NA	0.261905	1.32271	1.07952e-07	7.08029e-06	0.198006	-2.33638	NA	NA	NA	NA	NA	NA
sg015	TAC1	0.239067	0.0192753	1.0222e-31	1.24257e-29	12.4028	3.63259	0.678571	0.0185923	3.97146e-14	1.02251e-11	36.4974	5.18972	NA	NA	NA	NA	NA	NA
sg015	TBX21	0.0466472	0.0073246	1.5704e-09	2.73859e-08	6.36857	2.67097	NA	NA	NA	NA	NA	NA	NA	NA	NA	NA	NA	NA
sg015	TCEAL2	NA	NA	NA	NA	NA	NA	NA	NA	NA	NA	NA	NA	0.257143	0.0460251	1.68563e-07	1.99049e-05	5.58701	2.48208
sg015	TMEM132B	NA	NA	NA	NA	NA	NA	NA	NA	NA	NA	NA	NA	1.34286	0.248954	4.75238e-07	5.77693e-05	5.394	2.43135
sg015	TMEM244	NA	NA	NA	NA	NA	NA	0.261905	0.0517928	1.18656e-08	8.17341e-07	5.05678	2.33822	NA	NA	NA	NA	NA	NA
sg015	UNC5B	NA	NA	NA	NA	NA	NA	NA	NA	NA	NA	NA	NA	0.371429	0.0753138	5.43183e-09	1.32057e-06	4.93175	2.3021
sg016	APCDD1L	NA	NA	NA	NA	NA	NA	NA	NA	NA	NA	NA	NA	1.33333	0.305439	1.58755e-12	1.0933e-09	4.3653	2.12608
sg016	C3orf80	0.0864198	0.0200463	7.47657e-28	7.92325e-26	4.31102	2.10803	NA	NA	NA	NA	NA	NA	NA	NA	NA	NA	NA	NA
sg016	E2F7	NA	NA	NA	NA	NA	NA	NA	NA	NA	NA	NA	NA	2	0.474895	1.95016e-08	8.06e-06	4.21145	2.07432
sg016	EPHB1	0.135802	0.0323824	3.17128e-10	7.75557e-09	4.19371	2.06823	NA	NA	NA	NA	NA	NA	NA	NA	NA	NA	NA	NA
sg016	GPR68	0.329218	0.0782575	1.40274e-20	9.66018e-19	4.20686	2.07274	0.338462	0.0584329	1.40838e-12	5.81943e-10	5.79231	2.53414	NA	NA	NA	NA	NA	NA
sg016	HMOX1	NA	NA	NA	NA	NA	NA	NA	NA	NA	NA	NA	NA	11.0556	2.31799	2.5951e-27	5.36149e-24	4.76945	2.25382
sg016	IFI44L	1.6214	0.367772	5.77768e-60	3.97986e-57	4.40871	2.14036	NA	NA	NA	NA	NA	NA	NA	NA	NA	NA	NA	NA
sg016	IFIT1	2.3786	0.585197	1.6093e-60	5.11632e-58	4.06462	2.02312	NA	NA	NA	NA	NA	NA	NA	NA	NA	NA	NA	NA
sg016	IGFL3	0.0534979	0.00462606	5.63133e-08	9.23359e-07	11.5645	3.53163	NA	NA	NA	NA	NA	NA	NA	NA	NA	NA	NA	NA
sg016	IL1RN	0.176955	0.038165	6.66071e-18	3.82343e-16	4.63657	2.21306	NA	NA	NA	NA	NA	NA	NA	NA	NA	NA	NA	NA
sg016	KCNK3	0.222222	0.0474171	2.82813e-10	6.71599e-09	4.68654	2.22852	NA	NA	NA	NA	NA	NA	NA	NA	NA	NA	NA	NA
sg016	LARGE1	NA	NA	NA	NA	NA	NA	NA	NA	NA	NA	NA	NA	0.611111	0.0983264	2.54865e-10	1.75559e-07	6.21513	2.63578
sg016	MEST	0.102881	0.430995	1.33398e-12	4.20866e-11	0.238705	-2.0667	NA	NA	NA	NA	NA	NA	NA	NA	NA	NA	NA	NA
sg016	MGP	NA	NA	NA	NA	NA	NA	NA	NA	NA	NA	NA	NA	8.94444	1.26987	1.22711e-33	5.07042e-30	7.04357	2.81631
sg016	MMP1	14.749	3.27718	1.04416e-134	4.31552e-131	4.50051	2.17009	NA	NA	NA	NA	NA	NA	NA	NA	NA	NA	NA	NA
sg016	MMP10	0.0987654	0.0169622	8.29744e-07	1.07141e-05	5.82267	2.54168	NA	NA	NA	NA	NA	NA	NA	NA	NA	NA	NA	NA
sg016	MMP3	8.88066	1.12336	0	0	7.90543	2.98284	NA	NA	NA	NA	NA	NA	NA	NA	NA	NA	NA	NA
sg016	MX1	3.29218	0.738628	8.59972e-104	1.77713e-100	4.45716	2.15612	NA	NA	NA	NA	NA	NA	2.38889	0.472803	1.2195e-12	1.26005e-09	5.05261	2.33703
sg016	NFATC2	0.0987654	0.0146492	7.73956e-17	3.47607e-15	6.74204	2.75319	NA	NA	NA	NA	NA	NA	NA	NA	NA	NA	NA	NA
sg016	OAS2	NA	NA	NA	NA	NA	NA	NA	NA	NA	NA	NA	NA	1.61111	0.3159	2.12383e-14	4.38889e-11	5.10007	2.35052
sg016	PLXNA2	NA	NA	NA	NA	NA	NA	NA	NA	NA	NA	NA	NA	0.666667	0.0920502	1.87085e-09	1.1046e-06	7.24242	2.85647
sg016	RASL11B	0.0823045	0.0188897	2.20607e-08	3.84712e-07	4.3571	2.12337	NA	NA	NA	NA	NA	NA	NA	NA	NA	NA	NA	NA
sg016	RNF128	0.300412	0.0682344	1.30106e-18	7.79315e-17	4.40264	2.13837	NA	NA	NA	NA	NA	NA	NA	NA	NA	NA	NA	NA
sg016	RSAD2	1.22222	0.193138	2.0406e-26	2.10794e-24	6.32823	2.6618	NA	NA	NA	NA	NA	NA	NA	NA	NA	NA	NA	NA
sg016	SCG5	1.76543	0.403238	3.47182e-279	4.78186e-276	4.37814	2.13032	NA	NA	NA	NA	NA	NA	NA	NA	NA	NA	NA	NA
sg016	SLC16A6	0.312757	0.0682344	3.36567e-10	6.85237e-09	4.58357	2.19647	NA	NA	NA	NA	NA	NA	NA	NA	NA	NA	NA	NA
sg016	TAC1	0.176955	0.0192753	1.29777e-15	6.31024e-14	9.18041	3.19856	NA	NA	NA	NA	NA	NA	NA	NA	NA	NA	NA	NA
sg016	TSGA10IP	1.09053	0.269468	2.3996e-53	1.10195e-50	4.04699	2.01685	NA	NA	NA	NA	NA	NA	NA	NA	NA	NA	NA	NA
sg016	VGF	0.152263	0.0215883	1.96802e-40	5.0824e-38	7.05306	2.81825	NA	NA	NA	NA	NA	NA	NA	NA	NA	NA	NA	NA
sg016	ZNF100	NA	NA	NA	NA	NA	NA	NA	NA	NA	NA	NA	NA	0.333333	0.0794979	5.03743e-07	0.000122469	4.19298	2.06798
sg017	EGR2	0.186147	0.0443331	1.51728e-08	6.81624e-07	4.19883	2.06999	0.222222	0.0385126	1.87192e-15	1.28944e-12	5.77011	2.5286	NA	NA	NA	NA	NA	NA
sg017	FRMPD1	NA	NA	NA	NA	NA	NA	0.111111	0.0225764	3.86723e-10	1.14166e-07	4.92157	2.29912	NA	NA	NA	NA	NA	NA
sg017	LAMC2	NA	NA	NA	NA	NA	NA	0.714286	0.14077	1.94908e-18	4.02777e-15	5.07412	2.34316	NA	NA	NA	NA	NA	NA
sg017	ODAPH	NA	NA	NA	NA	NA	NA	0.571429	0.0478088	9.93005e-43	4.10409e-39	11.9524	3.57923	NA	NA	NA	NA	NA	NA
sg017	PF4V1	NA	NA	NA	NA	NA	NA	NA	NA	NA	NA	NA	NA	0.27451	0.0669456	9.64457e-11	5.69305e-08	4.10049	2.0358
sg017	PRG4	NA	NA	NA	NA	NA	NA	0.301587	0.0305445	6.6101e-07	6.20899e-05	9.87371	3.30359	NA	NA	NA	NA	NA	NA
sg017	RRAD	0.181818	0.0354665	3.39122e-45	7.00627e-42	5.12648	2.35797	NA	NA	NA	NA	NA	NA	NA	NA	NA	NA	NA	NA
sg018	EGR2	0.195489	0.0443331	1.39026e-12	1.6417e-10	4.40955	2.14063	0.231884	0.0385126	7.57611e-16	1.04374e-12	6.02099	2.59	NA	NA	NA	NA	NA	NA
sg018	ISLR2	NA	NA	NA	NA	NA	NA	0.15942	0.0172643	5.10617e-08	6.3951e-06	9.23411	3.20697	NA	NA	NA	NA	NA	NA
sg018	LCE2A	NA	NA	NA	NA	NA	NA	0.57971	0.111554	5.3917e-12	4.45678e-09	5.19669	2.37759	NA	NA	NA	NA	NA	NA
sg018	NEFL	NA	NA	NA	NA	NA	NA	0.666667	0.12749	1.20075e-14	7.08955e-12	5.22917	2.38658	NA	NA	NA	NA	NA	NA
sg019	CSF2	0.0455635	0.00424056	9.4306e-09	2.30631e-07	10.7447	3.42556	NA	NA	NA	NA	NA	NA	NA	NA	NA	NA	NA	NA
sg019	F2RL1	NA	NA	NA	NA	NA	NA	NA	NA	NA	NA	NA	NA	2.36145	0.453975	5.61545e-26	1.16043e-22	5.20171	2.37899
sg019	GPR68	NA	NA	NA	NA	NA	NA	0.298387	0.0584329	1.75205e-18	1.3533e-15	5.10649	2.35233	NA	NA	NA	NA	NA	NA
sg019	UNC5B	NA	NA	NA	NA	NA	NA	NA	NA	NA	NA	NA	NA	0.325301	0.0753138	1.07143e-12	2.46011e-10	4.31928	2.11079
sg020	APOC1	NA	NA	NA	NA	NA	NA	NA	NA	NA	NA	NA	NA	0.285714	0.0711297	1.18704e-09	1.96194e-07	4.01681	2.00605
sg020	CAVIN2	NA	NA	NA	NA	NA	NA	NA	NA	NA	NA	NA	NA	0.285714	1.68619	9.40498e-09	1.14326e-06	0.169443	-2.56112
sg020	GPR68	NA	NA	NA	NA	NA	NA	0.240385	0.0584329	3.07628e-18	3.17779e-15	4.11385	2.04049	NA	NA	NA	NA	NA	NA
sg020	HES1	NA	NA	NA	NA	NA	NA	0.230769	0.990704	2.03188e-13	4.93985e-11	0.232935	-2.102	NA	NA	NA	NA	NA	NA
sg020	KRTAP4-8	0.0322581	0.00655359	7.83761e-11	3.05593e-09	4.9222	2.2993	NA	NA	NA	NA	NA	NA	NA	NA	NA	NA	NA	NA
sg020	OASL	0.212903	0.036623	4.28655e-13	2.17281e-11	5.81338	2.53938	NA	NA	NA	NA	NA	NA	NA	NA	NA	NA	NA	NA
sg020	ODAPH	NA	NA	NA	NA	NA	NA	0.557692	0.0478088	1.34834e-41	1.39317e-38	11.6651	3.54412	NA	NA	NA	NA	NA	NA
sg020	PLCG2	NA	NA	NA	NA	NA	NA	NA	NA	NA	NA	NA	NA	2.32653	0.552301	9.53538e-102	3.94097e-98	4.21243	2.07465
sg020	SLC16A9	NA	NA	NA	NA	NA	NA	0.0961538	0.0239044	1.61817e-10	3.71549e-08	4.02244	2.00807	NA	NA	NA	NA	NA	NA
sg020	TAC1	0.122581	0.0192753	2.86952e-27	5.92985e-25	6.35948	2.66891	NA	NA	NA	NA	NA	NA	NA	NA	NA	NA	NA	NA
sg020	TRPA1	NA	NA	NA	NA	NA	NA	NA	NA	NA	NA	NA	NA	0.204082	0.039749	1.16519e-08	1.30155e-06	5.13426	2.36016
sg020	TSPAN15	NA	NA	NA	NA	NA	NA	0.144231	0.0265604	1.20889e-08	1.29285e-06	5.43029	2.44103	NA	NA	NA	NA	NA	NA
sg021	ADAMTS4	NA	NA	NA	NA	NA	NA	NA	NA	NA	NA	NA	NA	0.636364	0.0732218	6.72095e-16	5.47012e-13	8.69091	3.11951
sg021	C11orf96	NA	NA	NA	NA	NA	NA	NA	NA	NA	NA	NA	NA	5	0.424686	2.93885e-37	6.07312e-34	11.7734	3.55746
sg021	CHODL	0.0865385	0.00809561	1.74061e-12	1.56677e-10	10.6896	3.41813	NA	NA	NA	NA	NA	NA	NA	NA	NA	NA	NA	NA
sg021	CLDN1	0.0769231	0.0111796	1.19918e-23	6.43604e-21	6.88064	2.78254	NA	NA	NA	NA	NA	NA	NA	NA	NA	NA	NA	NA
sg021	DNAJC22	NA	NA	NA	NA	NA	NA	0.258065	0.0358566	4.70203e-09	1.94335e-06	7.19713	2.84742	NA	NA	NA	NA	NA	NA
sg021	FAIM2	NA	NA	NA	NA	NA	NA	NA	NA	NA	NA	NA	NA	0.454545	0.0941423	4.36904e-08	1.64157e-05	4.82828	2.27151
sg021	GPR68	0.326923	0.0782575	9.2294e-09	4.65072e-07	4.17753	2.06265	0.290323	0.0584329	4.96255e-11	1.70877e-08	4.96848	2.3128	NA	NA	NA	NA	NA	NA
sg021	GRB14	NA	NA	NA	NA	NA	NA	NA	NA	NA	NA	NA	NA	0.454545	0.0627615	3.49712e-07	0.000144536	7.24242	2.85647
sg021	HMOX1	NA	NA	NA	NA	NA	NA	NA	NA	NA	NA	NA	NA	10.3636	2.31799	1.4143e-11	1.46097e-08	4.47096	2.16058
sg021	IL1RN	0.25	0.038165	1.47317e-28	7.61078e-26	6.55051	2.71161	NA	NA	NA	NA	NA	NA	NA	NA	NA	NA	NA	NA
sg021	INTS4	NA	NA	NA	NA	NA	NA	0.290323	0.0717131	1.30056e-17	5.37519e-14	4.04839	2.01735	NA	NA	NA	NA	NA	NA
sg021	KCNK3	NA	NA	NA	NA	NA	NA	NA	NA	NA	NA	NA	NA	0.909091	0.041841	5.82091e-13	8.01733e-10	21.7273	4.44144
sg021	LCE2A	0.153846	0.723207	2.47838e-07	9.84919e-06	0.212728	-2.23292	NA	NA	NA	NA	NA	NA	NA	NA	NA	NA	NA	NA
sg021	LRRC17	NA	NA	NA	NA	NA	NA	1.51613	0.34927	2.54335e-45	1.05091e-41	4.34086	2.11798	NA	NA	NA	NA	NA	NA
sg021	MGP	NA	NA	NA	NA	NA	NA	NA	NA	NA	NA	NA	NA	9.18182	1.26987	6.6508e-24	2.74811e-20	7.23049	2.85409
sg021	MMP1	13.8558	3.27718	6.40283e-95	2.64629e-91	4.22796	2.07996	NA	NA	NA	NA	NA	NA	NA	NA	NA	NA	NA	NA
sg021	MMP10	0.144231	0.0169622	2.01137e-11	1.88886e-09	8.50306	3.08798	NA	NA	NA	NA	NA	NA	NA	NA	NA	NA	NA	NA
sg021	MMP3	5.22115	1.12336	2.23518e-126	9.23801e-123	4.64779	2.21655	NA	NA	NA	NA	NA	NA	NA	NA	NA	NA	NA	NA
sg021	MT1G	NA	NA	NA	NA	NA	NA	NA	NA	NA	NA	NA	NA	0.636364	0.0648536	1.48393e-18	6.1331e-15	9.81232	3.29459
sg021	NOG	NA	NA	NA	NA	NA	NA	0.580645	0.139442	2.74082e-14	1.41563e-11	4.16406	2.05799	NA	NA	NA	NA	NA	NA
sg021	NRP2	NA	NA	NA	NA	NA	NA	NA	NA	NA	NA	NA	NA	1.90909	0.40795	3.53489e-34	1.46097e-30	4.67972	2.22642
sg021	PENK	NA	NA	NA	NA	NA	NA	1.45161	0.264276	1.40794e-14	2.9095e-11	5.49279	2.45754	NA	NA	NA	NA	NA	NA
sg021	PORCN	NA	NA	NA	NA	NA	NA	NA	NA	NA	NA	NA	NA	1.18182	0.271967	1.0407e-11	6.1446e-09	4.34545	2.11951
sg021	PTHLH	NA	NA	NA	NA	NA	NA	NA	NA	NA	NA	NA	NA	1.36364	0.167364	1.27714e-10	6.59804e-08	8.14773	3.0264
sg021	RASL11B	0.105769	0.0188897	2.40174e-07	9.63726e-06	5.59929	2.48524	NA	NA	NA	NA	NA	NA	NA	NA	NA	NA	NA	NA
sg021	RNF128	0.346154	0.0682344	9.70365e-12	9.32678e-10	5.07301	2.34284	NA	NA	NA	NA	NA	NA	NA	NA	NA	NA	NA	NA
sg021	SLC16A6	0.471154	0.0682344	3.22942e-12	2.83983e-10	6.90493	2.78763	NA	NA	NA	NA	NA	NA	NA	NA	NA	NA	NA	NA
sg021	TFPI2	NA	NA	NA	NA	NA	NA	NA	NA	NA	NA	NA	NA	31.3636	7.48745	4.45188e-19	6.13321e-16	4.18883	2.06655
sg021	THBS1	NA	NA	NA	NA	NA	NA	NA	NA	NA	NA	NA	NA	4.81818	22.5669	8.31043e-07	0.000201992	0.213506	-2.22765
sg021	TSGA10IP	NA	NA	NA	NA	NA	NA	NA	NA	NA	NA	NA	NA	1.27273	0.1841	1.51839e-10	5.22958e-08	6.91322	2.78936
sg021	ZNF365	NA	NA	NA	NA	NA	NA	NA	NA	NA	NA	NA	NA	0.727273	0.108787	3.17001e-11	1.87167e-08	6.68531	2.741
sg022	ANGPTL4	NA	NA	NA	NA	NA	NA	NA	NA	NA	NA	NA	NA	1.3	0.294979	6.48022e-17	3.82611e-14	4.40709	2.13983
sg022	ANKRD30B	0.078125	0.0173477	7.19972e-29	1.98376e-26	4.50347	2.17104	0.166667	0.0172643	6.43625e-10	1.15657e-07	9.65385	3.2711	NA	NA	NA	NA	NA	NA
sg022	BST2	NA	NA	NA	NA	NA	NA	NA	NA	NA	NA	NA	NA	1.43333	0.236402	1.60748e-19	3.32186e-16	6.06313	2.60006
sg022	BTBD11	NA	NA	NA	NA	NA	NA	NA	NA	NA	NA	NA	NA	0.533333	0.125523	9.85401e-12	2.90904e-09	4.24889	2.08709
sg022	C2CD6	NA	NA	NA	NA	NA	NA	NA	NA	NA	NA	NA	NA	0.233333	0.0523013	6.52742e-07	4.99589e-05	4.46133	2.15747
sg022	CCDC15	NA	NA	NA	NA	NA	NA	0.309524	0.0756972	5.24077e-08	6.0167e-06	4.08897	2.03174	NA	NA	NA	NA	NA	NA
sg022	CEBPD	NA	NA	NA	NA	NA	NA	NA	NA	NA	NA	NA	NA	0.966667	4.66527	4.25349e-10	1.09873e-07	0.207205	-2.27087
sg022	EFEMP1	0.59375	2.39591	7.1727e-48	4.23394e-45	0.247818	-2.01265	NA	NA	NA	NA	NA	NA	0.633333	3.21339	7.51598e-12	3.54096e-09	0.197092	-2.34306
sg022	ESM1	NA	NA	NA	NA	NA	NA	NA	NA	NA	NA	NA	NA	7.53333	1.39331	6.27871e-21	2.59499e-17	5.40681	2.43478
sg022	F2RL1	NA	NA	NA	NA	NA	NA	NA	NA	NA	NA	NA	NA	2.73333	0.453975	2.40169e-13	1.24077e-10	6.02089	2.58998
sg022	GAS2L3	NA	NA	NA	NA	NA	NA	0.380952	0.0889774	6.28201e-09	7.21209e-07	4.28145	2.0981	NA	NA	NA	NA	NA	NA
sg022	HSPB7	NA	NA	NA	NA	NA	NA	NA	NA	NA	NA	NA	NA	0.966667	0.215481	2.11461e-08	2.57049e-06	4.48608	2.16546
sg022	IVL	NA	NA	NA	NA	NA	NA	NA	NA	NA	NA	NA	NA	1.06667	0.263598	5.77196e-07	4.9699e-05	4.04656	2.0167
sg022	KCNK3	0.238281	0.0474171	3.64993e-09	9.60605e-08	5.02522	2.32919	NA	NA	NA	NA	NA	NA	0.566667	0.041841	7.71265e-12	3.54096e-09	13.5433	3.75951
sg022	MMP10	0.128906	0.0169622	2.10042e-16	1.49637e-14	7.59961	2.92593	NA	NA	NA	NA	NA	NA	NA	NA	NA	NA	NA	NA
sg022	ODAPH	NA	NA	NA	NA	NA	NA	0.238095	0.0478088	1.11812e-17	4.20107e-15	4.98016	2.31619	NA	NA	NA	NA	NA	NA
sg022	SLC16A6	0.34375	0.0682344	1.28134e-09	3.55422e-08	5.03778	2.33279	NA	NA	NA	NA	NA	NA	1.13333	0.131799	9.6415e-11	3.06525e-08	8.59894	3.10416
sg022	SYT7	NA	NA	NA	NA	NA	NA	NA	NA	NA	NA	NA	NA	0.6	0.0983264	5.91073e-14	2.71434e-11	6.10213	2.60931
sg023	ANGPTL4	NA	NA	NA	NA	NA	NA	NA	NA	NA	NA	NA	NA	1.33333	0.294979	3.28333e-22	4.52334e-19	4.52009	2.17635
sg023	CYP27C1	NA	NA	NA	NA	NA	NA	0.15625	0.0318725	5.3282e-07	4.68541e-05	4.90234	2.29347	NA	NA	NA	NA	NA	NA
sg023	F2RL1	NA	NA	NA	NA	NA	NA	NA	NA	NA	NA	NA	NA	2.66667	0.453975	2.75471e-20	1.13852e-16	5.87404	2.55435
sg023	IFI44L	NA	NA	NA	NA	NA	NA	NA	NA	NA	NA	NA	NA	1.37778	0.313808	4.33058e-15	2.98305e-12	4.39052	2.13439
sg023	IVL	NA	NA	NA	NA	NA	NA	0.71875	0.0743692	6.95643e-13	7.18773e-10	9.66462	3.27271	NA	NA	NA	NA	NA	NA
sg023	LRRN3	NA	NA	NA	NA	NA	NA	0.21875	0.0544489	1.15044e-09	3.65664e-07	4.01753	2.00631	NA	NA	NA	NA	NA	NA
sg023	NPPC	0.0490566	0.0104086	7.00417e-08	1.64479e-06	4.71307	2.23667	NA	NA	NA	NA	NA	NA	NA	NA	NA	NA	NA	NA
sg023	RSPO2	0.0415094	0.0077101	2.49491e-08	6.6099e-07	5.38377	2.42862	NA	NA	NA	NA	NA	NA	NA	NA	NA	NA	NA	NA
sg023	TTR	0.0981132	0.0077101	2.20156e-10	8.74909e-09	12.7253	3.66963	NA	NA	NA	NA	NA	NA	NA	NA	NA	NA	NA	NA
sg024	ANGPTL4	NA	NA	NA	NA	NA	NA	NA	NA	NA	NA	NA	NA	1.4386	0.294979	6.92408e-39	2.86172e-35	4.87694	2.28598
sg024	APOC1	NA	NA	NA	NA	NA	NA	NA	NA	NA	NA	NA	NA	0.368421	0.0711297	2.91039e-11	6.68096e-09	5.17957	2.37283
sg024	DLX2	NA	NA	NA	NA	NA	NA	0.133333	0.0212483	3.4439e-08	4.31218e-06	6.275	2.64962	NA	NA	NA	NA	NA	NA
sg024	F2RL1	NA	NA	NA	NA	NA	NA	NA	NA	NA	NA	NA	NA	2.98246	0.453975	1.84463e-32	7.62385e-29	6.56965	2.71582
sg024	GPRC5A	NA	NA	NA	NA	NA	NA	0.266667	1.15272	2.35879e-10	6.09304e-08	0.231336	-2.11194	NA	NA	NA	NA	NA	NA
sg024	IL1B	NA	NA	NA	NA	NA	NA	0.173333	0.0305445	2.76036e-16	1.90143e-13	5.67478	2.50457	NA	NA	NA	NA	NA	NA
sg024	IL1RN	0.157051	0.038165	6.12944e-09	1.71169e-07	4.11506	2.04091	NA	NA	NA	NA	NA	NA	NA	NA	NA	NA	NA	NA
sg024	KCNK3	NA	NA	NA	NA	NA	NA	NA	NA	NA	NA	NA	NA	0.245614	0.041841	1.58762e-08	1.72633e-06	5.87018	2.5534
sg024	LCE2A	NA	NA	NA	NA	NA	NA	0.6	0.111554	1.24814e-18	1.28964e-15	5.37857	2.42722	NA	NA	NA	NA	NA	NA
sg024	PI16	0.0705128	0.396299	5.26217e-11	2.09121e-09	0.177928	-2.49063	NA	NA	NA	NA	NA	NA	NA	NA	NA	NA	NA	NA
sg024	SLC16A6	NA	NA	NA	NA	NA	NA	NA	NA	NA	NA	NA	NA	0.561404	0.131799	5.67004e-08	7.10129e-06	4.25954	2.0907
sg024	TAC1	0.134615	0.0192753	2.78123e-27	5.47372e-25	6.98385	2.80402	NA	NA	NA	NA	NA	NA	NA	NA	NA	NA	NA	NA
sg024	TMEM132B	NA	NA	NA	NA	NA	NA	NA	NA	NA	NA	NA	NA	1.12281	0.248954	3.82112e-09	7.26557e-07	4.5101	2.17316
sg025	ANGPTL4	NA	NA	NA	NA	NA	NA	NA	NA	NA	NA	NA	NA	1.3	0.294979	4.94049e-09	3.69981e-06	4.40709	2.13983
sg025	ANXA10	NA	NA	NA	NA	NA	NA	0.612903	0.123506	7.88943e-17	8.15175e-14	4.96254	2.31108	NA	NA	NA	NA	NA	NA
sg025	APOE	0.288591	0.0528142	1.94197e-09	1.23479e-07	5.46426	2.45003	NA	NA	NA	NA	NA	NA	NA	NA	NA	NA	NA	NA
sg025	CCN4	NA	NA	NA	NA	NA	NA	NA	NA	NA	NA	NA	NA	0.5	0.119247	4.74911e-08	4.90702e-05	4.19298	2.06798
sg025	G0S2	NA	NA	NA	NA	NA	NA	NA	NA	NA	NA	NA	NA	1.35	0.0878661	5.36362e-25	1.10812e-21	15.3643	3.94151
sg025	GPR68	NA	NA	NA	NA	NA	NA	0.548387	0.0584329	5.55828e-23	7.6556e-20	9.3849	3.23034	NA	NA	NA	NA	NA	NA
sg025	KISS1	0.342282	0.0678489	2.81476e-08	1.61575e-06	5.04477	2.33479	NA	NA	NA	NA	NA	NA	NA	NA	NA	NA	NA	NA
sg025	L1TD1	0.0469799	0.0100231	9.7576e-11	7.90748e-09	4.68715	2.22871	NA	NA	NA	NA	NA	NA	NA	NA	NA	NA	NA	NA
sg025	MEST	0.107383	0.430995	2.00753e-07	7.09157e-06	0.249151	-2.00491	NA	NA	NA	NA	NA	NA	NA	NA	NA	NA	NA	NA
sg025	MGP	NA	NA	NA	NA	NA	NA	NA	NA	NA	NA	NA	NA	6.75	1.26987	7.44486e-28	3.07621e-24	5.31549	2.4102
sg025	MMP1	NA	NA	NA	NA	NA	NA	7.29032	1.76627	6.52145e-34	1.34766e-30	4.12753	2.04528	NA	NA	NA	NA	NA	NA
sg025	PDE5A	NA	NA	NA	NA	NA	NA	0.258065	1.26959	5.97915e-07	7.97156e-05	0.203266	-2.29856	NA	NA	NA	NA	NA	NA
sg025	POPDC2	NA	NA	NA	NA	NA	NA	0.580645	0.0371846	6.61827e-18	9.11777e-15	15.6152	3.96488	NA	NA	NA	NA	NA	NA
sg025	RTN2	NA	NA	NA	NA	NA	NA	NA	NA	NA	NA	NA	NA	0.8	0.179916	3.26422e-07	0.000192729	4.44651	2.15267
sg025	SCX	NA	NA	NA	NA	NA	NA	NA	NA	NA	NA	NA	NA	0.6	0.140167	1.77859e-09	9.18639e-07	4.2806	2.09781
sg025	TAC1	0.812081	0.0192753	1.08395e-51	4.47995e-48	42.1307	5.3968	3.80645	0.0185923	1.45214e-20	2.00056e-17	204.733	7.6776	NA	NA	NA	NA	NA	NA
sg025	UNC5B	NA	NA	NA	NA	NA	NA	NA	NA	NA	NA	NA	NA	0.55	0.0753138	6.44876e-09	3.80753e-06	7.30278	2.86845
sg026	APOE	NA	NA	NA	NA	NA	NA	NA	NA	NA	NA	NA	NA	0.321429	0.0271967	1.96751e-09	9.03523e-07	11.8187	3.563
sg026	AQP1	NA	NA	NA	NA	NA	NA	NA	NA	NA	NA	NA	NA	0.357143	0.0439331	3.12943e-08	1.2934e-05	8.12925	3.02312
sg026	F2RL1	NA	NA	NA	NA	NA	NA	NA	NA	NA	NA	NA	NA	2.42857	0.453975	6.60401e-12	3.4118e-09	5.34957	2.41942
sg026	GASK1B	0.13245	0.548574	1.10345e-14	1.62878e-12	0.241445	-2.05023	NA	NA	NA	NA	NA	NA	NA	NA	NA	NA	NA	NA
sg026	HAS1	NA	NA	NA	NA	NA	NA	NA	NA	NA	NA	NA	NA	0.571429	0.10251	1.6177e-09	8.35746e-07	5.57434	2.4788
sg026	LARGE1	NA	NA	NA	NA	NA	NA	NA	NA	NA	NA	NA	NA	0.571429	0.0983264	1.53743e-17	1.58855e-14	5.81155	2.53892
sg026	MCAM	NA	NA	NA	NA	NA	NA	NA	NA	NA	NA	NA	NA	0.321429	0.0794979	1.16702e-11	1.20582e-08	4.04323	2.01551
sg026	NDUFA4L2	NA	NA	NA	NA	NA	NA	0.511628	0.0916335	1.8808e-17	7.77336e-14	5.58342	2.48115	NA	NA	NA	NA	NA	NA
sg026	PTX3	NA	NA	NA	NA	NA	NA	NA	NA	NA	NA	NA	NA	0.535714	2.89121	2.86076e-09	1.31341e-06	0.18529	-2.43214
sg026	RGS16	NA	NA	NA	NA	NA	NA	NA	NA	NA	NA	NA	NA	0.571429	0.133891	3.38866e-13	2.00076e-10	4.26786	2.09351
sg026	STATH	2.45695	0.0269854	5.55389e-31	7.65142e-28	91.0477	6.50855	NA	NA	NA	NA	NA	NA	NA	NA	NA	NA	NA	NA
sg026	TAC1	0.291391	0.0192753	1.62286e-31	1.67682e-28	15.1174	3.91813	NA	NA	NA	NA	NA	NA	NA	NA	NA	NA	NA	NA
sg027	AGAP6	NA	NA	NA	NA	NA	NA	NA	NA	NA	NA	NA	NA	0.583333	0.121339	1.66327e-11	9.82043e-09	4.80747	2.26528
sg027	BEX1	NA	NA	NA	NA	NA	NA	NA	NA	NA	NA	NA	NA	13.5	3.33682	2.02103e-07	5.96637e-05	4.04577	2.01641
sg027	C19orf81	NA	NA	NA	NA	NA	NA	0.21875	0.0478088	8.85332e-07	9.90217e-05	4.57552	2.19394	NA	NA	NA	NA	NA	NA
sg027	C3orf52	NA	NA	NA	NA	NA	NA	0.3125	0.061089	4.33645e-14	4.47956e-11	5.11549	2.35487	NA	NA	NA	NA	NA	NA
sg027	COL7A1	NA	NA	NA	NA	NA	NA	NA	NA	NA	NA	NA	NA	3.25	0.736402	4.10882e-21	1.31487e-17	4.41335	2.14187
sg027	F2RL1	NA	NA	NA	NA	NA	NA	2	0.466135	4.76377e-27	1.96887e-23	4.2906	2.10118	NA	NA	NA	NA	NA	NA
sg027	GPR68	NA	NA	NA	NA	NA	NA	0.34375	0.0584329	2.20923e-13	1.52142e-10	5.88281	2.55651	NA	NA	NA	NA	NA	NA
sg027	GPRC5C	0.126316	0.0242868	4.60473e-08	2.62063e-06	5.201	2.37879	NA	NA	NA	NA	NA	NA	NA	NA	NA	NA	NA	NA
sg027	ITGA10	NA	NA	NA	NA	NA	NA	0.53125	0.122178	1.28409e-08	3.12109e-06	4.34817	2.12041	NA	NA	NA	NA	NA	NA
sg027	KCNK3	NA	NA	NA	NA	NA	NA	NA	NA	NA	NA	NA	NA	0.416667	0.041841	1.34134e-11	9.23736e-09	9.95833	3.3159
sg027	LRFN3	NA	NA	NA	NA	NA	NA	NA	NA	NA	NA	NA	NA	0.833333	0.186192	6.93413e-08	2.86518e-05	4.47566	2.1621
sg027	MGARP	NA	NA	NA	NA	NA	NA	0.21875	1.26693	5.75393e-07	6.99272e-05	0.172661	-2.53398	NA	NA	NA	NA	NA	NA
sg027	MGP	NA	NA	NA	NA	NA	NA	NA	NA	NA	NA	NA	NA	6.33333	1.26987	2.08796e-12	1.72549e-09	4.98737	2.31828
sg027	MIEF2	NA	NA	NA	NA	NA	NA	NA	NA	NA	NA	NA	NA	0.5	0.0857741	6.98473e-28	2.88679e-24	5.82927	2.54331
sg027	MT1G	NA	NA	NA	NA	NA	NA	NA	NA	NA	NA	NA	NA	0.833333	0.0648536	6.3628e-21	1.31487e-17	12.8495	3.68364
sg027	PF4V1	NA	NA	NA	NA	NA	NA	NA	NA	NA	NA	NA	NA	0.75	0.0669456	7.00115e-23	2.89287e-19	11.2031	3.48583
sg027	PSG9	0.126316	0.0262143	4.34809e-12	7.18652e-10	4.81858	2.26861	NA	NA	NA	NA	NA	NA	NA	NA	NA	NA	NA	NA
sg027	RNF128	0.305263	0.0682344	8.93117e-11	1.15352e-08	4.47374	2.16148	NA	NA	NA	NA	NA	NA	NA	NA	NA	NA	NA	NA
sg027	SLC37A4	NA	NA	NA	NA	NA	NA	0.40625	0.0796813	2.20252e-13	1.01145e-10	5.09844	2.35006	NA	NA	NA	NA	NA	NA
sg027	ZNF34	NA	NA	NA	NA	NA	NA	NA	NA	NA	NA	NA	NA	0.333333	0.0564854	4.32988e-08	2.23638e-05	5.90123	2.56102
sg028	ANXA2R	NA	NA	NA	NA	NA	NA	NA	NA	NA	NA	NA	NA	0.352941	0.0460251	8.56821e-07	0.00010731	7.66845	2.93893
sg028	CDH20	0.107843	0.0250578	4.16802e-12	4.00615e-10	4.30377	2.1056	NA	NA	NA	NA	NA	NA	NA	NA	NA	NA	NA	NA
sg028	CLCN2	NA	NA	NA	NA	NA	NA	NA	NA	NA	NA	NA	NA	0.294118	0.0481172	9.44096e-07	0.000143157	6.11253	2.61177
sg028	E2F7	NA	NA	NA	NA	NA	NA	NA	NA	NA	NA	NA	NA	2.23529	0.474895	1.24774e-16	1.30235e-13	4.70692	2.23478
sg028	EFEMP1	NA	NA	NA	NA	NA	NA	0.285714	2.1753	7.74887e-07	9.58504e-05	0.131345	-2.92857	NA	NA	NA	NA	NA	NA
sg028	EFR3B	NA	NA	NA	NA	NA	NA	NA	NA	NA	NA	NA	NA	0.352941	0.0627615	7.44204e-09	1.28158e-06	5.62353	2.49148
sg028	GPT2	NA	NA	NA	NA	NA	NA	NA	NA	NA	NA	NA	NA	0.352941	0.0774059	3.81903e-07	5.44278e-05	4.55962	2.18891
sg028	ICOSLG	0.0980392	0.0200463	3.37083e-15	4.35364e-13	4.89065	2.29003	NA	NA	NA	NA	NA	NA	NA	NA	NA	NA	NA	NA
sg028	INA	0.235294	0.0555127	6.2165e-12	5.58539e-10	4.23856	2.08357	NA	NA	NA	NA	NA	NA	0.470588	0.0711297	3.40909e-07	5.03205e-05	6.61592	2.72594
sg028	IVL	1.14706	0.165767	7.45313e-10	4.52997e-08	6.9197	2.79071	NA	NA	NA	NA	NA	NA	NA	NA	NA	NA	NA	NA
sg028	KCNK3	NA	NA	NA	NA	NA	NA	NA	NA	NA	NA	NA	NA	0.529412	0.041841	8.01163e-12	5.51734e-09	12.6529	3.6614
sg028	LUM	NA	NA	NA	NA	NA	NA	0.857143	3.48738	1.13077e-10	3.59498e-08	0.245784	-2.02454	NA	NA	NA	NA	NA	NA
sg028	MGP	NA	NA	NA	NA	NA	NA	NA	NA	NA	NA	NA	NA	22.2941	1.26987	6.56841e-153	2.71407e-149	17.5562	4.13391
sg028	MIEF2	NA	NA	NA	NA	NA	NA	NA	NA	NA	NA	NA	NA	0.411765	0.0857741	4.30762e-12	1.61849e-09	4.80057	2.26321
sg028	PRG4	0.22549	0.0346955	2.35814e-07	7.2194e-06	6.49913	2.70025	NA	NA	NA	NA	NA	NA	1.35294	0.041841	6.51697e-08	1.17107e-05	32.3353	5.01504
sg028	SYT7	NA	NA	NA	NA	NA	NA	NA	NA	NA	NA	NA	NA	0.529412	0.0983264	2.76615e-16	3.81084e-13	5.38423	2.42874
sg028	TCTEX1D1	NA	NA	NA	NA	NA	NA	NA	NA	NA	NA	NA	NA	0.294118	0.0543933	1.39828e-07	2.14041e-05	5.40724	2.43489
sg028	TMEM244	0.245098	0.0578258	2.65966e-10	1.5058e-08	4.23856	2.08357	NA	NA	NA	NA	NA	NA	NA	NA	NA	NA	NA	NA
sg028	TSPAN19	0.156863	0.0331534	3.20548e-12	2.45338e-10	4.73142	2.24227	NA	NA	NA	NA	NA	NA	NA	NA	NA	NA	NA	NA
sg028	ULBP1	0.0490196	0.00963763	9.49186e-11	7.01051e-09	5.08627	2.34661	NA	NA	NA	NA	NA	NA	NA	NA	NA	NA	NA	NA
sg029	CXCL11	0.0815217	0.00385505	1.34615e-07	5.61849e-06	21.1467	4.40236	NA	NA	NA	NA	NA	NA	NA	NA	NA	NA	NA	NA
sg029	F2RL1	NA	NA	NA	NA	NA	NA	NA	NA	NA	NA	NA	NA	2.17143	0.453975	1.50313e-12	1.24249e-09	4.78315	2.25796
sg029	PCP4	NA	NA	NA	NA	NA	NA	0.349206	0.0531208	4.81289e-08	6.26132e-06	6.57381	2.71673	NA	NA	NA	NA	NA	NA
sg029	PCSK1N	NA	NA	NA	NA	NA	NA	0.571429	0.106242	1.07515e-09	2.17403e-07	5.37857	2.42722	NA	NA	NA	NA	NA	NA
sg029	TAC1	0.347826	0.0192753	1.58052e-40	1.63307e-37	18.0452	4.17354	1	0.0185923	4.59898e-15	9.37445e-12	53.7857	5.74915	NA	NA	NA	NA	NA	NA
sg030	AQP1	NA	NA	NA	NA	NA	NA	NA	NA	NA	NA	NA	NA	0.415094	0.0439331	2.42363e-10	9.10623e-08	9.44834	3.24006
sg030	GPR68	NA	NA	NA	NA	NA	NA	0.25641	0.0584329	9.27654e-09	1.03596e-06	4.38811	2.1336	NA	NA	NA	NA	NA	NA
sg030	HTR2A	0.0673401	0.0150347	1.34734e-19	5.0611e-17	4.47898	2.16317	NA	NA	NA	NA	NA	NA	NA	NA	NA	NA	NA	NA
sg030	IVL	NA	NA	NA	NA	NA	NA	0.333333	0.0743692	1.72818e-12	8.9282e-10	4.48214	2.16419	NA	NA	NA	NA	NA	NA
sg030	LCE1C	0.161616	0.00693909	8.93912e-15	1.67893e-12	23.2907	4.54168	NA	NA	NA	NA	NA	NA	NA	NA	NA	NA	NA	NA
sg030	LCE1E	NA	NA	NA	NA	NA	NA	NA	NA	NA	NA	NA	NA	1.71698	0.391213	3.79981e-14	3.92615e-11	4.38886	2.13385
sg030	LCE2A	0.171717	0.723207	1.17418e-20	3.46634e-18	0.237438	-2.07438	NA	NA	NA	NA	NA	NA	NA	NA	NA	NA	NA	NA
sg030	MSMP	NA	NA	NA	NA	NA	NA	0.153846	0.00929615	5.99972e-07	4.428e-05	16.5495	4.04871	NA	NA	NA	NA	NA	NA
sg030	NEFM	NA	NA	NA	NA	NA	NA	0.564103	0.10757	2.00834e-19	1.66009e-16	5.24406	2.39069	NA	NA	NA	NA	NA	NA
sg030	PENK	NA	NA	NA	NA	NA	NA	2.62821	0.264276	2.82711e-91	1.16844e-87	9.94492	3.31396	NA	NA	NA	NA	NA	NA
sg030	PRG4	0.245791	0.0346955	5.61176e-15	9.27735e-13	7.08425	2.82462	0.564103	0.0305445	1.07703e-11	3.17955e-09	18.4682	4.20697	NA	NA	NA	NA	NA	NA
sg030	RRAD	NA	NA	NA	NA	NA	NA	NA	NA	NA	NA	NA	NA	0.320755	0.039749	7.76422e-09	1.33674e-06	8.06951	3.01248
sg030	TAC1	0.0909091	0.0192753	7.64357e-16	1.43595e-13	4.71636	2.23767	NA	NA	NA	NA	NA	NA	NA	NA	NA	NA	NA	NA
sg030	TMEM132B	NA	NA	NA	NA	NA	NA	NA	NA	NA	NA	NA	NA	1.09434	0.248954	5.3671e-10	1.70632e-07	4.39575	2.13611
sg031	ALDH3A1	NA	NA	NA	NA	NA	NA	NA	NA	NA	NA	NA	NA	0.263889	0.0543933	1.40029e-09	3.85828e-07	4.8515	2.27843
sg031	CCL7	NA	NA	NA	NA	NA	NA	NA	NA	NA	NA	NA	NA	0.5	0.110879	1.63616e-14	1.69056e-11	4.50943	2.17295
sg031	CCL8	0.415842	0.039707	3.05455e-34	1.80349e-31	10.4727	3.38857	NA	NA	NA	NA	NA	NA	NA	NA	NA	NA	NA	NA
sg031	CHODL	0.0429043	0.00809561	7.36801e-14	1.08757e-11	5.2997	2.40591	NA	NA	NA	NA	NA	NA	NA	NA	NA	NA	NA	NA
sg031	HSD17B2	NA	NA	NA	NA	NA	NA	0.2	0.0278884	2.24369e-08	3.4345e-06	7.17143	2.84226	NA	NA	NA	NA	NA	NA
sg031	HTR2B	0.0693069	0.0165767	3.57516e-13	5.27719e-11	4.18098	2.06384	NA	NA	NA	NA	NA	NA	NA	NA	NA	NA	NA	NA
sg031	MYOC	0.343234	0.0454896	1.49628e-18	5.15344e-16	7.54534	2.91559	NA	NA	NA	NA	NA	NA	NA	NA	NA	NA	NA	NA
sg031	PCP4	NA	NA	NA	NA	NA	NA	0.3875	0.0531208	1.30853e-11	4.91532e-09	7.29469	2.86685	NA	NA	NA	NA	NA	NA
sg031	RRAD	NA	NA	NA	NA	NA	NA	NA	NA	NA	NA	NA	NA	0.180556	0.039749	8.0148e-07	7.88504e-05	4.5424	2.18345
sg032	CHODL	0.0429799	0.00809561	1.33937e-13	1.72988e-11	5.30905	2.40845	NA	NA	NA	NA	NA	NA	NA	NA	NA	NA	NA	NA
sg032	HHIP	NA	NA	NA	NA	NA	NA	0.197802	0.0411687	3.2023e-09	5.09043e-07	4.80468	2.26444	NA	NA	NA	NA	NA	NA
sg032	LCE2A	NA	NA	NA	NA	NA	NA	0.472527	0.111554	1.00471e-16	6.92079e-14	4.23587	2.08266	0.190476	1.159	1.53381e-13	1.05654e-10	0.164346	-2.60519
sg032	LCE3A	NA	NA	NA	NA	NA	NA	0.131868	0.0225764	3.66156e-07	3.02665e-05	5.84098	2.54621	NA	NA	NA	NA	NA	NA
sg032	NR4A3	NA	NA	NA	NA	NA	NA	NA	NA	NA	NA	NA	NA	0.559524	0.125523	3.62807e-16	2.49913e-13	4.45754	2.15625
sg032	OASL	0.2149	0.036623	1.15099e-23	3.17136e-21	5.86789	2.55284	NA	NA	NA	NA	NA	NA	NA	NA	NA	NA	NA	NA
sg032	ODAPH	NA	NA	NA	NA	NA	NA	0.362637	0.0478088	3.48545e-36	1.44054e-32	7.58516	2.92318	NA	NA	NA	NA	NA	NA
sg032	PF4V1	NA	NA	NA	NA	NA	NA	NA	NA	NA	NA	NA	NA	0.309524	0.0669456	1.69517e-18	7.00444e-15	4.62351	2.20899
sg032	TSPAN15	NA	NA	NA	NA	NA	NA	0.10989	0.0265604	2.93444e-13	1.10255e-10	4.13736	2.04871	NA	NA	NA	NA	NA	NA
sg032	VMO1	NA	NA	NA	NA	NA	NA	NA	NA	NA	NA	NA	NA	0.428571	0.0962343	4.68977e-60	1.93828e-56	4.45342	2.15491
sg033	BAALC	NA	NA	NA	NA	NA	NA	0.789474	0.168659	3.20401e-29	1.32422e-25	4.6809	2.22678	NA	NA	NA	NA	NA	NA
sg033	CALB2	0.0588235	0.0134927	1.12079e-13	2.72419e-11	4.35966	2.12422	NA	NA	NA	NA	NA	NA	NA	NA	NA	NA	NA	NA
sg033	CRYGS	NA	NA	NA	NA	NA	NA	0.657895	0.063745	5.80374e-08	1.09031e-05	10.3207	3.36747	NA	NA	NA	NA	NA	NA
sg033	CXCL8	NA	NA	NA	NA	NA	NA	NA	NA	NA	NA	NA	NA	4.66667	1.09833	1.15373e-16	4.76836e-13	4.24889	2.08709
sg033	GAL	NA	NA	NA	NA	NA	NA	0.342105	0.0717131	4.21139e-09	7.56586e-07	4.77047	2.25413	NA	NA	NA	NA	NA	NA
sg033	HDAC9	NA	NA	NA	NA	NA	NA	0.210526	0.0478088	3.16233e-11	1.86713e-08	4.40351	2.13865	NA	NA	NA	NA	NA	NA
sg033	IL1RN	0.176471	0.038165	4.80713e-24	1.98679e-21	4.62389	2.20911	0.447368	0.0371846	3.44644e-07	6.78291e-05	12.031	3.58869	NA	NA	NA	NA	NA	NA
sg033	MAFB	1.04412	0.235158	1.34934e-237	5.57684e-234	4.44007	2.15058	2.52632	0.270916	1.19017e-95	4.91898e-92	9.32508	3.22112	NA	NA	NA	NA	NA	NA
sg033	OASL	0.235294	0.036623	9.83037e-16	2.25716e-13	6.42477	2.68364	NA	NA	NA	NA	NA	NA	NA	NA	NA	NA	NA	NA
sg033	OIP5	NA	NA	NA	NA	NA	NA	0.263158	0.065073	7.64545e-07	6.33663e-05	4.04404	2.0158	NA	NA	NA	NA	NA	NA
sg033	PMCH	NA	NA	NA	NA	NA	NA	0.263158	0.0199203	7.39313e-08	1.90974e-05	13.2105	3.72362	NA	NA	NA	NA	NA	NA
sg033	RGS5	NA	NA	NA	NA	NA	NA	NA	NA	NA	NA	NA	NA	0.833333	0.0690377	5.03373e-24	2.08044e-20	12.0707	3.59344
sg033	SH3RF2	NA	NA	NA	NA	NA	NA	NA	NA	NA	NA	NA	NA	0.388889	0.0669456	1.48866e-09	2.05088e-06	5.80903	2.5383
sg034	BCL2A1	NA	NA	NA	NA	NA	NA	0.369565	0.061089	4.27398e-14	8.83217e-11	6.04962	2.59684	NA	NA	NA	NA	NA	NA
sg034	CORIN	0.115854	0.00925212	3.63494e-21	1.25163e-18	12.5218	3.64638	NA	NA	NA	NA	NA	NA	NA	NA	NA	NA	NA	NA
sg034	EREG	NA	NA	NA	NA	NA	NA	0.673913	0.130146	1.62466e-09	3.35736e-07	5.17813	2.37243	1.31579	0.200837	2.77881e-12	2.29696e-09	6.55154	2.71183
sg034	HAS1	NA	NA	NA	NA	NA	NA	0.826087	0.199203	3.12988e-20	4.31193e-17	4.14696	2.05205	NA	NA	NA	NA	NA	NA
sg034	LCE2A	NA	NA	NA	NA	NA	NA	NA	NA	NA	NA	NA	NA	14.3158	1.159	6.06602e-12	3.58155e-09	12.3519	3.62666
sg034	LCE3D	2.10366	0.382421	6.98963e-19	2.02713e-16	5.5009	2.45967	NA	NA	NA	NA	NA	NA	NA	NA	NA	NA	NA	NA
sg034	SNAP25	NA	NA	NA	NA	NA	NA	0.173913	0.0424967	3.90415e-13	3.22717e-10	4.09239	2.03294	NA	NA	NA	NA	NA	NA
sg035	BCAN	0.0568182	0.0104086	8.8415e-11	3.26267e-09	5.45875	2.44857	NA	NA	NA	NA	NA	NA	NA	NA	NA	NA	NA	NA
sg035	CCDC148	0.102273	0.0227448	8.30487e-53	5.71928e-50	4.49653	2.16881	NA	NA	NA	NA	NA	NA	NA	NA	NA	NA	NA	NA
sg035	CCL3L1	NA	NA	NA	NA	NA	NA	0.180556	0.0318725	6.54444e-08	4.66348e-06	5.66493	2.50206	NA	NA	NA	NA	NA	NA
sg035	CRYGS	0.465909	0.0690054	3.33687e-27	6.89563e-25	6.75178	2.75527	0.972222	0.063745	2.53182e-24	3.19745e-21	15.2517	3.9309	NA	NA	NA	NA	NA	NA
sg035	GNRH1	NA	NA	NA	NA	NA	NA	NA	NA	NA	NA	NA	NA	0.333333	0.0585774	2.84542e-08	1.0691e-05	5.69048	2.50855
sg035	GRB14	NA	NA	NA	NA	NA	NA	0.25	0.0398406	1.53826e-08	1.40121e-06	6.275	2.64962	NA	NA	NA	NA	NA	NA
sg035	HS3ST2	0.0738636	0.0131072	1.39395e-08	3.44982e-07	5.63536	2.49451	NA	NA	NA	NA	NA	NA	NA	NA	NA	NA	NA	NA
sg035	HS6ST3	0.0568182	0.0073246	1.56906e-08	4.1828e-07	7.75718	2.95553	NA	NA	NA	NA	NA	NA	NA	NA	NA	NA	NA	NA
sg035	KCNK3	NA	NA	NA	NA	NA	NA	NA	NA	NA	NA	NA	NA	0.8	0.041841	5.64114e-13	3.32988e-10	19.12	4.25701
sg035	KISS1	NA	NA	NA	NA	NA	NA	0.333333	0.0438247	1.0147e-11	1.55324e-09	7.60606	2.92715	NA	NA	NA	NA	NA	NA
sg035	MMP3	4.81818	1.12336	1.56015e-150	6.4481e-147	4.28907	2.10067	NA	NA	NA	NA	NA	NA	NA	NA	NA	NA	NA	NA
sg035	MUTYH	NA	NA	NA	NA	NA	NA	NA	NA	NA	NA	NA	NA	0.4	0.0962343	1.23872e-13	8.53066e-11	4.15652	2.05538
sg035	NKX3-1	NA	NA	NA	NA	NA	NA	NA	NA	NA	NA	NA	NA	0.4	0.0794979	2.85996e-07	6.56678e-05	5.03158	2.33101
sg035	NPPC	0.102273	0.0104086	1.71228e-08	5.05491e-07	9.82576	3.29657	NA	NA	NA	NA	NA	NA	NA	NA	NA	NA	NA	NA
sg035	NR0B1	0.0965909	0.0169622	4.35983e-26	7.20768e-24	5.69447	2.50956	NA	NA	NA	NA	NA	NA	NA	NA	NA	NA	NA	NA
sg035	PCDH7	NA	NA	NA	NA	NA	NA	0.833333	0.207171	2.98006e-09	4.24607e-07	4.02244	2.00807	NA	NA	NA	NA	NA	NA
sg035	POSTN	NA	NA	NA	NA	NA	NA	0.166667	0.673307	4.41309e-10	7.29395e-08	0.247535	-2.0143	NA	NA	NA	NA	NA	NA
sg035	PPIP5K1	NA	NA	NA	NA	NA	NA	NA	NA	NA	NA	NA	NA	0.333333	0.0794979	3.1254e-11	1.90504e-08	4.19298	2.06798
sg035	PTPRR	0.1875	0.0323824	4.63093e-31	1.47228e-28	5.79018	2.53361	NA	NA	NA	NA	NA	NA	NA	NA	NA	NA	NA	NA
sg035	PTPRZ1	0.0738636	0.0142637	9.19599e-10	3.30496e-08	5.17844	2.37252	NA	NA	NA	NA	NA	NA	NA	NA	NA	NA	NA	NA
sg035	SCG5	1.69886	0.403238	1.23414e-187	5.09948e-184	4.21305	2.07487	NA	NA	NA	NA	NA	NA	NA	NA	NA	NA	NA	NA
sg035	SCUBE3	0.221591	0.0451041	2.47094e-15	1.67416e-13	4.91288	2.29657	0.291667	0.0478088	2.35044e-08	1.82051e-06	6.10069	2.60897	NA	NA	NA	NA	NA	NA
sg035	SCX	NA	NA	NA	NA	NA	NA	NA	NA	NA	NA	NA	NA	0.6	0.140167	3.25053e-10	1.6789e-07	4.2806	2.09781
sg035	SEMA7A	NA	NA	NA	NA	NA	NA	0.555556	0.112882	1.46739e-12	4.67517e-10	4.92157	2.29912	NA	NA	NA	NA	NA	NA
sg035	SYTL4	NA	NA	NA	NA	NA	NA	NA	NA	NA	NA	NA	NA	0.666667	0.15272	3.22654e-11	1.90504e-08	4.3653	2.12608
sg035	TAC1	0.517045	0.0192753	9.48372e-44	3.56329e-41	26.8243	4.74547	NA	NA	NA	NA	NA	NA	NA	NA	NA	NA	NA	NA
sg035	TMEM244	NA	NA	NA	NA	NA	NA	NA	NA	NA	NA	NA	NA	0.4	0.041841	7.63993e-09	3.50842e-06	9.56	3.25701
sg035	VMO1	NA	NA	NA	NA	NA	NA	NA	NA	NA	NA	NA	NA	0.533333	0.0962343	2.43122e-19	1.00482e-15	5.54203	2.47041
sg036	AGTR1	NA	NA	NA	NA	NA	NA	0.368421	0.0584329	6.07548e-15	1.93154e-12	6.30502	2.6565	NA	NA	NA	NA	NA	NA
sg036	AKR1C2	NA	NA	NA	NA	NA	NA	6.05263	1.25232	4.2083e-20	2.89812e-17	4.83312	2.27295	NA	NA	NA	NA	NA	NA
sg036	ARID5A	NA	NA	NA	NA	NA	NA	NA	NA	NA	NA	NA	NA	1.25	0.190377	6.69973e-07	0.000251666	6.56593	2.715
sg036	ASNS	NA	NA	NA	NA	NA	NA	0.789474	0.143426	1.52613e-24	3.15375e-21	5.50439	2.46058	NA	NA	NA	NA	NA	NA
sg036	BMP2	NA	NA	NA	NA	NA	NA	NA	NA	NA	NA	NA	NA	7.75	0.606695	8.59568e-22	1.7763e-18	12.7741	3.67515
sg036	C12orf76	NA	NA	NA	NA	NA	NA	NA	NA	NA	NA	NA	NA	2	0.439331	5.33708e-10	7.35272e-07	4.55238	2.18662
sg036	CFAP69	NA	NA	NA	NA	NA	NA	NA	NA	NA	NA	NA	NA	0.75	0.08159	1.57794e-08	8.15205e-06	9.19231	3.20043
sg036	COL27A1	NA	NA	NA	NA	NA	NA	NA	NA	NA	NA	NA	NA	1.5	0.317992	5.00485e-07	0.000206851	4.71711	2.2379
sg036	CXCL2	NA	NA	NA	NA	NA	NA	NA	NA	NA	NA	NA	NA	8.75	1.12971	1.85986e-12	2.56227e-09	7.74537	2.95333
sg036	DCBLD1	NA	NA	NA	NA	NA	NA	NA	NA	NA	NA	NA	NA	3.25	0.654812	2.92129e-11	3.01843e-08	4.96326	2.31129
sg036	ELN	NA	NA	NA	NA	NA	NA	1.94737	0.285525	8.06944e-27	1.1117e-23	6.82032	2.76984	NA	NA	NA	NA	NA	NA
sg036	ENPP1	NA	NA	NA	NA	NA	NA	NA	NA	NA	NA	NA	NA	4.75	0.313808	1.00058e-40	2.06719e-37	15.1367	3.91998
sg036	EPHB1	0.230769	0.0323824	5.31949e-11	6.66226e-09	7.12637	2.83317	NA	NA	NA	NA	NA	NA	NA	NA	NA	NA	NA	NA
sg036	F2RL1	NA	NA	NA	NA	NA	NA	NA	NA	NA	NA	NA	NA	5.25	0.453975	4.33151e-12	8.95106e-09	11.5645	3.53163
sg036	FBXO2	NA	NA	NA	NA	NA	NA	NA	NA	NA	NA	NA	NA	0.75	0.0920502	1.24943e-09	1.03278e-06	8.14773	3.0264
sg036	GLYCTK	NA	NA	NA	NA	NA	NA	0.368421	0.0876494	1.09179e-29	1.12781e-26	4.20335	2.07154	NA	NA	NA	NA	NA	NA
sg036	GPRC5B	NA	NA	NA	NA	NA	NA	0.578947	0.0942895	2.06294e-10	4.26306e-08	6.1401	2.61826	NA	NA	NA	NA	NA	NA
sg036	GRB14	0.288462	0.0582113	1.12327e-26	4.64249e-23	4.95543	2.30901	NA	NA	NA	NA	NA	NA	NA	NA	NA	NA	NA	NA
sg036	HIST1H2BC	NA	NA	NA	NA	NA	NA	0.631579	0.142098	4.89382e-09	1.44472e-06	4.44466	2.15207	NA	NA	NA	NA	NA	NA
sg036	HIST1H4H	1.21154	0.29761	2.44615e-120	1.01075e-116	4.07089	2.02535	2.21053	0.316069	9.32106e-62	2.89963e-58	6.99381	2.80608	NA	NA	NA	NA	NA	NA
sg036	HMOX1	NA	NA	NA	NA	NA	NA	17.0526	3.53918	3.43283e-34	4.72815e-31	4.81825	2.26851	12.25	2.31799	2.32727e-08	1.92326e-05	5.28475	2.40183
sg036	IFI27	NA	NA	NA	NA	NA	NA	0.315789	1.86189	1.13407e-07	2.34299e-05	0.169607	-2.55973	NA	NA	NA	NA	NA	NA
sg036	ITGA10	0.596154	0.14148	1.92204e-10	2.03638e-08	4.21369	2.07508	0.947368	0.122178	8.02841e-09	2.21156e-06	7.754	2.95494	NA	NA	NA	NA	NA	NA
sg036	LCE2A	0.115385	0.723207	1.37097e-07	1.08966e-05	0.159546	-2.64796	NA	NA	NA	NA	NA	NA	NA	NA	NA	NA	NA	NA
sg036	MALL	NA	NA	NA	NA	NA	NA	2.31579	0.37583	8.51107e-18	4.39703e-15	6.1618	2.62335	NA	NA	NA	NA	NA	NA
sg036	MGP	8.80769	2.04742	6.01506e-13	8.01749e-11	4.30186	2.10496	NA	NA	NA	NA	NA	NA	65	1.26987	2.98748e-119	1.23443e-115	51.1862	5.67768
sg036	MMP1	NA	NA	NA	NA	NA	NA	8.15789	1.76627	1.21996e-31	2.52105e-28	4.61872	2.20749	NA	NA	NA	NA	NA	NA
sg036	NOG	0.730769	0.17579	9.58038e-22	2.82758e-19	4.15705	2.05556	NA	NA	NA	NA	NA	NA	NA	NA	NA	NA	NA	NA
sg036	NPAS1	NA	NA	NA	NA	NA	NA	0.684211	0.150066	3.55403e-07	4.08022e-05	4.55939	2.18884	NA	NA	NA	NA	NA	NA
sg036	NR0B1	0.0961538	0.0169622	6.01832e-11	7.3158e-09	5.66871	2.50302	NA	NA	NA	NA	NA	NA	NA	NA	NA	NA	NA	NA
sg036	ODAPH	NA	NA	NA	NA	NA	NA	0.315789	0.0478088	4.67641e-19	2.76109e-16	6.60526	2.72362	NA	NA	NA	NA	NA	NA
sg036	PLXNA4	0.0961538	0.0192753	8.82525e-23	3.31589e-20	4.98846	2.31859	NA	NA	NA	NA	NA	NA	NA	NA	NA	NA	NA	NA
sg036	PRDM1	NA	NA	NA	NA	NA	NA	1.05263	0.232404	3.18583e-07	5.98356e-05	4.52932	2.1793	NA	NA	NA	NA	NA	NA
sg036	PTPRN	NA	NA	NA	NA	NA	NA	NA	NA	NA	NA	NA	NA	3.25	0.34728	1.88564e-07	0.000111333	9.35843	3.22627
sg036	RECQL5	NA	NA	NA	NA	NA	NA	NA	NA	NA	NA	NA	NA	1	0.146444	1.32766e-07	9.14539e-05	6.82857	2.77158
sg036	RNF128	0.346154	0.0682344	5.89921e-08	3.99695e-06	5.07301	2.34284	NA	NA	NA	NA	NA	NA	NA	NA	NA	NA	NA	NA
sg036	SCG5	2.09615	0.403238	7.89385e-104	1.63087e-100	5.1983	2.37804	4.63158	0.438247	1.4035e-61	2.89963e-58	10.5684	3.40169	NA	NA	NA	NA	NA	NA
sg036	SLC16A14	0.25	0.0620663	5.4243e-19	1.60133e-16	4.02795	2.01005	0.421053	0.0491368	1.90751e-08	2.78973e-06	8.56899	3.09913	NA	NA	NA	NA	NA	NA
sg036	SLC16A6	0.557692	0.0682344	2.63414e-09	1.97944e-07	8.17319	3.0309	NA	NA	NA	NA	NA	NA	3	0.131799	7.4127e-13	1.02122e-09	22.7619	4.50855
sg036	SOX4	NA	NA	NA	NA	NA	NA	NA	NA	NA	NA	NA	NA	16.75	2.34937	4.10558e-30	1.69684e-26	7.12956	2.83381
sg036	SPATA2L	NA	NA	NA	NA	NA	NA	0.368421	0.0836653	2.62179e-14	7.73991e-12	4.40351	2.13865	NA	NA	NA	NA	NA	NA
sg036	SPP1	0.769231	0.0601388	1.79148e-13	2.1777e-11	12.7909	3.67705	NA	NA	NA	NA	NA	NA	NA	NA	NA	NA	NA	NA
sg036	SRGN	0.230769	0.953354	4.06835e-09	3.50217e-07	0.24206	-2.04656	NA	NA	NA	NA	NA	NA	NA	NA	NA	NA	NA	NA
sg036	STIM1	NA	NA	NA	NA	NA	NA	NA	NA	NA	NA	NA	NA	0.75	0.179916	2.18917e-08	1.92326e-05	4.1686	2.05956
sg036	STMN3	NA	NA	NA	NA	NA	NA	0.736842	0.156707	1.54196e-07	1.9239e-05	4.70205	2.23329	NA	NA	NA	NA	NA	NA
sg036	TAC1	0.230769	0.0192753	3.86199e-10	3.9904e-08	11.9723	3.58163	NA	NA	NA	NA	NA	NA	NA	NA	NA	NA	NA	NA
sg036	TRMT10C	NA	NA	NA	NA	NA	NA	NA	NA	NA	NA	NA	NA	2	0.42887	3.97277e-15	1.64195e-11	4.66341	2.22139
sg036	UBE2O	NA	NA	NA	NA	NA	NA	NA	NA	NA	NA	NA	NA	1	0.179916	7.30339e-07	0.000274408	5.55814	2.4746
sg036	YIPF1	NA	NA	NA	NA	NA	NA	NA	NA	NA	NA	NA	NA	1.25	0.292887	2.65924e-09	2.74766e-06	4.26786	2.09351
sg036	YY2	NA	NA	NA	NA	NA	NA	NA	NA	NA	NA	NA	NA	1	0.142259	9.25156e-09	5.46239e-06	7.02941	2.8134
sg037	C2CD4A	0.0686695	0.00231303	8.07904e-07	2.82972e-05	29.6881	4.89181	NA	NA	NA	NA	NA	NA	NA	NA	NA	NA	NA	NA
sg037	CHODL	0.0858369	0.00809561	6.2482e-18	1.84456e-15	10.6029	3.40639	NA	NA	NA	NA	NA	NA	NA	NA	NA	NA	NA	NA
sg037	CYP2S1	NA	NA	NA	NA	NA	NA	NA	NA	NA	NA	NA	NA	0.3125	0.0334728	6.00721e-07	8.55923e-05	9.33594	3.22279
sg037	FGL2	NA	NA	NA	NA	NA	NA	0.242424	0.0332005	1.05948e-08	1.56386e-06	7.30182	2.86826	NA	NA	NA	NA	NA	NA
sg037	GDF15	NA	NA	NA	NA	NA	NA	NA	NA	NA	NA	NA	NA	2.9375	0.619247	8.8417e-43	1.8267e-39	4.74367	2.246
sg037	HIST1H2BJ	NA	NA	NA	NA	NA	NA	NA	NA	NA	NA	NA	NA	2.5625	0.242678	9.20699e-103	1.90262e-99	10.5593	3.40044
sg037	HIST1H4H	NA	NA	NA	NA	NA	NA	NA	NA	NA	NA	NA	NA	1.15625	0.280335	7.67178e-57	3.16998e-53	4.12453	2.04423
sg037	PDE6A	0.0772532	0.0073246	6.62486e-19	1.82493e-16	10.5471	3.39877	NA	NA	NA	NA	NA	NA	NA	NA	NA	NA	NA	NA
sg037	PMCH	0.128755	0.0111796	3.49607e-15	7.60488e-13	11.5169	3.52569	0.439394	0.0199203	8.16375e-14	5.62347e-11	22.0576	4.4632	NA	NA	NA	NA	NA	NA
sg037	PTHLH	NA	NA	NA	NA	NA	NA	1.33333	0.143426	1.99e-64	8.22467e-61	9.2963	3.21666	NA	NA	NA	NA	NA	NA
sg037	RRAD	NA	NA	NA	NA	NA	NA	NA	NA	NA	NA	NA	NA	0.53125	0.039749	2.44797e-12	1.12389e-09	13.3651	3.7404
sg037	TM4SF18	NA	NA	NA	NA	NA	NA	0.181818	0.0438247	4.00262e-11	2.06786e-08	4.14876	2.05268	NA	NA	NA	NA	NA	NA
sg038	COL5A3	NA	NA	NA	NA	NA	NA	0.125	0.0239044	1.06633e-07	2.9381e-05	5.22917	2.38658	NA	NA	NA	NA	NA	NA
sg038	HIST1H3H	NA	NA	NA	NA	NA	NA	0.175	0.0411687	1.18953e-08	3.51081e-06	4.25081	2.08774	NA	NA	NA	NA	NA	NA
sg038	KCNK3	NA	NA	NA	NA	NA	NA	NA	NA	NA	NA	NA	NA	0.190476	0.041841	3.18829e-09	1.3174e-06	4.55238	2.18662
sg038	OTULINL	NA	NA	NA	NA	NA	NA	NA	NA	NA	NA	NA	NA	0.428571	0.0648536	9.71121e-07	0.000182438	6.60829	2.72428
sg038	PDE1C	0.0754717	0.0165767	1.70657e-19	4.70218e-17	4.55287	2.18678	NA	NA	NA	NA	NA	NA	NA	NA	NA	NA	NA	NA
sg038	PF4V1	NA	NA	NA	NA	NA	NA	NA	NA	NA	NA	NA	NA	0.47619	0.0669456	2.45956e-14	2.54073e-11	7.1131	2.83048
sg038	PGF	0.125786	0.559368	7.37527e-14	1.45117e-11	0.224872	-2.15282	NA	NA	NA	NA	NA	NA	NA	NA	NA	NA	NA	NA
sg038	SCUBE3	0.584906	0.0451041	1.67821e-91	6.93604e-88	12.9679	3.69687	NA	NA	NA	NA	NA	NA	NA	NA	NA	NA	NA	NA
sg038	TBXAS1	NA	NA	NA	NA	NA	NA	0.3	0.0730412	8.16976e-07	0.000129836	4.10727	2.03818	NA	NA	NA	NA	NA	NA
sg038	TIGD1	NA	NA	NA	NA	NA	NA	NA	NA	NA	NA	NA	NA	0.380952	0.0585774	1.94567e-17	3.76111e-14	6.5034	2.70119
sg038	TNFAIP8L1	NA	NA	NA	NA	NA	NA	0.175	0.0385126	2.06886e-08	5.0661e-06	4.54397	2.18395	NA	NA	NA	NA	NA	NA
sg038	VGF	0.0880503	0.0215883	1.38597e-10	1.33182e-08	4.07862	2.02808	NA	NA	NA	NA	NA	NA	NA	NA	NA	NA	NA	NA
sg038	ZBTB5	NA	NA	NA	NA	NA	NA	0.175	0.0358566	1.26078e-07	2.26502e-05	4.88056	2.28705	NA	NA	NA	NA	NA	NA
sg039	AC124312.1	NA	NA	NA	NA	NA	NA	0.333333	0.0730412	9.47418e-07	0.000326227	4.56364	2.19018	NA	NA	NA	NA	NA	NA
sg039	CTNND2	0.223529	0.0242868	1.0489e-15	5.41757e-13	9.20373	3.20222	NA	NA	NA	NA	NA	NA	NA	NA	NA	NA	NA	NA
sg039	DGKI	NA	NA	NA	NA	NA	NA	0.8	0.143426	1.81796e-10	1.96437e-07	5.57778	2.47969	NA	NA	NA	NA	NA	NA
sg039	DLL3	NA	NA	NA	NA	NA	NA	NA	NA	NA	NA	NA	NA	0.357143	0.0732218	5.40107e-07	0.000318895	4.87755	2.28616
sg039	EGR2	NA	NA	NA	NA	NA	NA	0.333333	0.0385126	5.86094e-13	1.21116e-09	8.65517	3.11356	NA	NA	NA	NA	NA	NA
sg039	GABRE	NA	NA	NA	NA	NA	NA	0.666667	0.158035	7.49889e-13	1.54927e-09	4.21849	2.07673	NA	NA	NA	NA	NA	NA
sg039	LCE1C	0.870588	0.00693909	1.25913e-20	2.60136e-17	125.461	6.9711	NA	NA	NA	NA	NA	NA	NA	NA	NA	NA	NA	NA
sg039	MGP	NA	NA	NA	NA	NA	NA	0.666667	2.69721	1.12649e-08	7.75775e-06	0.247169	-2.01643	NA	NA	NA	NA	NA	NA
sg039	MT1G	NA	NA	NA	NA	NA	NA	NA	NA	NA	NA	NA	NA	0.857143	0.0648536	1.43791e-23	5.94287e-20	13.2166	3.72428
sg039	PRSS35	0.211765	0.0435621	2.71856e-37	1.12358e-33	4.86122	2.28132	NA	NA	NA	NA	NA	NA	NA	NA	NA	NA	NA	NA
sg039	PTPN20	NA	NA	NA	NA	NA	NA	0.2	0.0345286	2.61581e-08	1.54407e-05	5.79231	2.53414	NA	NA	NA	NA	NA	NA
sg039	RGS16	NA	NA	NA	NA	NA	NA	1.2	0.245684	4.21418e-08	3.48344e-05	4.88432	2.28816	NA	NA	NA	NA	NA	NA
sg039	TCTEX1D1	NA	NA	NA	NA	NA	NA	NA	NA	NA	NA	NA	NA	0.357143	0.0543933	8.82792e-08	6.08097e-05	6.56593	2.715
sg040	COL15A1	0.0237389	0.00501157	2.33565e-08	1.00555e-06	4.73682	2.24392	NA	NA	NA	NA	NA	NA	NA	NA	NA	NA	NA	NA
sg040	EREG	NA	NA	NA	NA	NA	NA	NA	NA	NA	NA	NA	NA	1.05263	0.200837	8.5117e-10	3.90876e-07	5.24123	2.3899
sg040	IFI27	NA	NA	NA	NA	NA	NA	0.451613	1.86189	1.93478e-33	3.99725e-30	0.242557	-2.04361	NA	NA	NA	NA	NA	NA
sg040	LCE1C	0.041543	0.00693909	2.00626e-07	6.28021e-06	5.98681	2.58179	NA	NA	NA	NA	NA	NA	NA	NA	NA	NA	NA	NA
sg040	RIPK4	0.0949555	0.0173477	2.39306e-08	8.75267e-07	5.47366	2.4525	NA	NA	NA	NA	NA	NA	NA	NA	NA	NA	NA	NA
sg040	SCUBE3	NA	NA	NA	NA	NA	NA	0.526882	0.0478088	1.3317e-25	2.75196e-22	11.0206	3.46213	NA	NA	NA	NA	NA	NA
sg040	TRPA1	NA	NA	NA	NA	NA	NA	NA	NA	NA	NA	NA	NA	0.184211	0.039749	1.2964e-09	4.8966e-07	4.63435	2.21237
sg040	UCP2	NA	NA	NA	NA	NA	NA	NA	NA	NA	NA	NA	NA	0.473684	0.110879	6.82895e-29	2.82241e-25	4.2721	2.09494
sg041	ADGRG1	NA	NA	NA	NA	NA	NA	NA	NA	NA	NA	NA	NA	0.27027	0.0481172	2.2244e-07	4.59673e-05	5.61692	2.48978
sg041	IFIT2	2.26244	0.205089	3.03023e-105	1.25239e-101	11.0315	3.46356	NA	NA	NA	NA	NA	NA	NA	NA	NA	NA	NA	NA
sg041	KISS1	NA	NA	NA	NA	NA	NA	0.178571	0.0438247	9.48676e-08	1.22527e-05	4.07468	2.02669	NA	NA	NA	NA	NA	NA
sg041	KRT14	0.199095	0.0223593	4.62024e-14	6.36361e-12	8.90435	3.15451	NA	NA	NA	NA	NA	NA	NA	NA	NA	NA	NA	NA
sg041	RRAD	NA	NA	NA	NA	NA	NA	NA	NA	NA	NA	NA	NA	0.324324	0.039749	2.92116e-08	1.35615e-05	8.15932	3.02845
sg041	TRPA1	NA	NA	NA	NA	NA	NA	NA	NA	NA	NA	NA	NA	0.162162	0.039749	1.31842e-07	3.20531e-05	4.07966	2.02845
sg042	CHODL	0.0364372	0.00809561	3.8007e-09	2.85605e-07	4.50087	2.1702	NA	NA	NA	NA	NA	NA	NA	NA	NA	NA	NA	NA
sg042	DHRS2	0.267206	0.00346955	9.58471e-16	1.62585e-13	77.0148	6.26706	NA	NA	NA	NA	NA	NA	NA	NA	NA	NA	NA	NA
sg042	NPAS3	NA	NA	NA	NA	NA	NA	0.129032	0.0318725	1.11211e-10	5.10704e-08	4.04839	2.01735	NA	NA	NA	NA	NA	NA
sg042	PCP4	0.0242915	0.130301	2.73428e-07	1.05589e-05	0.186426	-2.42332	NA	NA	NA	NA	NA	NA	NA	NA	NA	NA	NA	NA
sg042	RIPK4	0.0890688	0.0173477	2.26807e-11	2.46682e-09	5.13432	2.36017	NA	NA	NA	NA	NA	NA	NA	NA	NA	NA	NA	NA
sg043	CORIN	0.0482456	0.00925212	3.92805e-09	2.89834e-07	5.21455	2.38254	NA	NA	NA	NA	NA	NA	NA	NA	NA	NA	NA	NA
sg043	GABRB1	0.0570175	0.0073246	7.82512e-09	4.5551e-07	7.7844	2.96058	NA	NA	NA	NA	NA	NA	NA	NA	NA	NA	NA	NA
sg043	GAL	NA	NA	NA	NA	NA	NA	NA	NA	NA	NA	NA	NA	0.272727	0.0669456	3.62272e-10	1.24742e-07	4.07386	2.0264
sg043	KCNK3	NA	NA	NA	NA	NA	NA	NA	NA	NA	NA	NA	NA	0.242424	0.041841	2.62603e-08	5.71091e-06	5.79394	2.53454
sg043	LCE2A	NA	NA	NA	NA	NA	NA	NA	NA	NA	NA	NA	NA	0.212121	1.159	2.72541e-07	7.04007e-05	0.183022	-2.44991
sg043	MGP	NA	NA	NA	NA	NA	NA	0.628571	2.69721	5.57593e-21	1.15199e-17	0.233045	-2.10132	NA	NA	NA	NA	NA	NA
sg043	SPP1	NA	NA	NA	NA	NA	NA	0.357143	0.0690571	2.53512e-07	3.49256e-05	5.1717	2.37064	NA	NA	NA	NA	NA	NA
sg044	CHODL	0.0344828	0.00809561	8.18527e-15	1.35319e-12	4.25944	2.09066	NA	NA	NA	NA	NA	NA	NA	NA	NA	NA	NA	NA
sg044	TAC1	0.0996169	0.0192753	1.3702e-21	7.07879e-19	5.16812	2.36964	0.283951	0.0185923	6.07805e-10	1.52233e-07	15.2725	3.93286	NA	NA	NA	NA	NA	NA
sg044	TRPA1	NA	NA	NA	NA	NA	NA	NA	NA	NA	NA	NA	NA	0.206897	0.039749	6.54954e-10	6.76732e-07	5.20508	2.37992
sg045	CHI3L1	0.118227	0.0158057	2.161e-09	8.78643e-08	7.48	2.90304	NA	NA	NA	NA	NA	NA	NA	NA	NA	NA	NA	NA
sg045	MT1G	1.06897	0.0693909	6.97637e-171	2.88334e-167	15.405	3.94532	0.634615	0.0544489	1.36389e-22	1.12739e-19	11.6553	3.54291	NA	NA	NA	NA	NA	NA
sg045	ODAPH	NA	NA	NA	NA	NA	NA	0.288462	0.0478088	2.59294e-34	5.35831e-31	6.03365	2.59303	NA	NA	NA	NA	NA	NA
sg045	PCP4	0.729064	0.130301	4.94531e-08	1.68876e-06	5.59524	2.4842	NA	NA	NA	NA	NA	NA	NA	NA	NA	NA	NA	NA
sg045	RIPK4	0.0862069	0.0173477	5.19865e-08	1.62773e-06	4.96935	2.31306	NA	NA	NA	NA	NA	NA	NA	NA	NA	NA	NA	NA
sg046	APOE	NA	NA	NA	NA	NA	NA	NA	NA	NA	NA	NA	NA	0.129032	0.0271967	2.88968e-07	5.68716e-05	4.74442	2.24623
sg046	CD36	0.0323741	0.00693909	9.984e-12	9.82473e-10	4.66547	2.22202	NA	NA	NA	NA	NA	NA	NA	NA	NA	NA	NA	NA
sg046	GDF15	NA	NA	NA	NA	NA	NA	0.25	1.29349	1.67585e-10	4.94615e-08	0.193275	-2.37127	NA	NA	NA	NA	NA	NA
sg046	LCE2A	NA	NA	NA	NA	NA	NA	1.31944	0.111554	1.01341e-29	4.18843e-26	11.8279	3.56412	0.209677	1.159	3.90781e-07	5.98184e-05	0.180913	-2.46663
sg046	NEFL	0.0611511	0.30879	5.11209e-15	7.28561e-13	0.198035	-2.33617	NA	NA	NA	NA	NA	NA	NA	NA	NA	NA	NA	NA
sg046	RRAD	0.183453	0.0354665	1.45088e-48	5.99503e-45	5.17258	2.37089	NA	NA	NA	NA	NA	NA	NA	NA	NA	NA	NA	NA
sg046	SLC16A6	NA	NA	NA	NA	NA	NA	0.152778	0.0292165	2.28999e-10	6.76039e-08	5.22917	2.38658	NA	NA	NA	NA	NA	NA
sg047	ABI3	0.0543807	0.00886662	5.20862e-10	2.59364e-08	6.13319	2.61664	NA	NA	NA	NA	NA	NA	NA	NA	NA	NA	NA	NA
sg047	EREG	NA	NA	NA	NA	NA	NA	NA	NA	NA	NA	NA	NA	0.947368	0.200837	3.19647e-09	6.95316e-07	4.71711	2.2379
sg047	LCE1F	0.927492	0.224364	9.55894e-26	2.82194e-23	4.13388	2.04749	NA	NA	NA	NA	NA	NA	NA	NA	NA	NA	NA	NA
sg047	PENK	NA	NA	NA	NA	NA	NA	1.19403	0.264276	1.0401e-26	2.14937e-23	4.51811	2.17572	NA	NA	NA	NA	NA	NA
sg047	PRRG4	NA	NA	NA	NA	NA	NA	NA	NA	NA	NA	NA	NA	0.77193	0.182008	3.2955e-09	6.97893e-07	4.24118	2.08446
sg047	PTHLH	NA	NA	NA	NA	NA	NA	0.686567	0.143426	1.53792e-45	6.35623e-42	4.7869	2.25909	NA	NA	NA	NA	NA	NA
sg047	RIPK4	0.0785498	0.0173477	3.78122e-07	9.954e-06	4.52796	2.17886	NA	NA	NA	NA	NA	NA	NA	NA	NA	NA	NA	NA
sg047	SLC16A6	NA	NA	NA	NA	NA	NA	0.119403	0.0292165	5.51292e-08	6.32914e-06	4.08684	2.03099	NA	NA	NA	NA	NA	NA
sg047	TCHH	0.0362538	0.0073246	9.96756e-07	2.28811e-05	4.94959	2.30731	NA	NA	NA	NA	NA	NA	NA	NA	NA	NA	NA	NA
sg048	ALDH1A3	NA	NA	NA	NA	NA	NA	8.06452	1.95352	2.62828e-25	1.08627e-21	4.1282	2.04551	NA	NA	NA	NA	NA	NA
sg048	CSF2	0.0687023	0.00424056	5.30646e-07	2.26099e-05	16.2012	4.01803	NA	NA	NA	NA	NA	NA	NA	NA	NA	NA	NA	NA
sg048	DIO2	NA	NA	NA	NA	NA	NA	1.3871	0.346614	1.11607e-29	4.6116e-26	4.00185	2.00067	NA	NA	NA	NA	NA	NA
sg048	FAM83D	NA	NA	NA	NA	NA	NA	0.419355	0.0783533	3.06158e-17	2.5307e-14	5.3521	2.42011	NA	NA	NA	NA	NA	NA
sg048	FHIT	NA	NA	NA	NA	NA	NA	0.419355	0.0916335	3.25886e-38	6.73444e-35	4.57644	2.19423	NA	NA	NA	NA	NA	NA
sg048	LCE1E	1.38931	0.328836	7.02851e-44	2.90488e-40	4.22494	2.07893	NA	NA	NA	NA	NA	NA	NA	NA	NA	NA	NA	NA
sg048	PRLR	0.0610687	0.0146492	7.15612e-12	1.09542e-09	4.16874	2.05961	NA	NA	NA	NA	NA	NA	NA	NA	NA	NA	NA	NA
sg048	PSG9	0.10687	0.0262143	4.15086e-11	5.19738e-09	4.07678	2.02743	NA	NA	NA	NA	NA	NA	0.578947	0.0292887	2.08134e-09	2.15002e-06	19.7669	4.30502
sg048	SYTL2	NA	NA	NA	NA	NA	NA	0.258065	0.0544489	3.9265e-17	3.24564e-14	4.73958	2.24476	NA	NA	NA	NA	NA	NA
sg048	TEK	NA	NA	NA	NA	NA	NA	NA	NA	NA	NA	NA	NA	0.368421	0.083682	1.29841e-07	4.47194e-05	4.40263	2.13837
sg048	VMO1	NA	NA	NA	NA	NA	NA	3.51613	0.446215	7.90669e-84	3.26783e-80	7.8799	2.97818	NA	NA	NA	NA	NA	NA
sg049	AC013394.1	NA	NA	NA	NA	NA	NA	NA	NA	NA	NA	NA	NA	0.5	0.117155	2.09835e-18	2.89082e-15	4.26786	2.09351
sg049	ANGPTL4	NA	NA	NA	NA	NA	NA	NA	NA	NA	NA	NA	NA	2.16667	0.294979	6.70283e-19	1.38514e-15	7.34515	2.87679
sg049	APOBEC3G	NA	NA	NA	NA	NA	NA	NA	NA	NA	NA	NA	NA	0.5	0.112971	9.03497e-12	7.46831e-09	4.42593	2.14598
sg049	CCDC33	0.289617	0.0505012	2.99549e-17	2.42752e-15	5.73487	2.51976	NA	NA	NA	NA	NA	NA	NA	NA	NA	NA	NA	NA
sg049	DNAJC14	NA	NA	NA	NA	NA	NA	NA	NA	NA	NA	NA	NA	1.16667	0.253138	1.70018e-15	2.34228e-12	4.60882	2.2044
sg049	EFEMP1	0.540984	2.39591	2.95763e-27	3.94224e-25	0.225794	-2.14692	NA	NA	NA	NA	NA	NA	NA	NA	NA	NA	NA	NA
sg049	F2RL1	2.08197	0.51889	9.01568e-60	5.32312e-57	4.01235	2.00445	NA	NA	NA	NA	NA	NA	NA	NA	NA	NA	NA	NA
sg049	FRMD3	0.0819672	0.00886662	1.4169e-07	2.73179e-06	9.24448	3.20859	NA	NA	NA	NA	NA	NA	NA	NA	NA	NA	NA	NA
sg049	GALNT18	NA	NA	NA	NA	NA	NA	NA	NA	NA	NA	NA	NA	0.5	0.0564854	9.2423e-09	2.93834e-06	8.85185	3.14598
sg049	GASK1B	0.125683	0.548574	4.18687e-13	2.19042e-11	0.229109	-2.1259	NA	NA	NA	NA	NA	NA	NA	NA	NA	NA	NA	NA
sg049	GPR68	NA	NA	NA	NA	NA	NA	0.272727	0.0584329	9.58513e-08	7.47279e-06	4.66736	2.22261	NA	NA	NA	NA	NA	NA
sg049	GPRC5A	NA	NA	NA	NA	NA	NA	0.272727	1.15272	2.08502e-07	1.48576e-05	0.236594	-2.07951	NA	NA	NA	NA	NA	NA
sg049	IFI44L	1.89071	0.367772	1.29014e-65	6.66517e-63	5.14099	2.36205	1.25455	0.269588	1.95697e-14	4.75773e-12	4.65356	2.21833	2.66667	0.313808	1.79862e-12	1.85842e-09	8.49778	3.08709
sg049	IFIT1	2.5847	0.585197	1.94417e-55	8.92808e-53	4.41681	2.143	NA	NA	NA	NA	NA	NA	NA	NA	NA	NA	NA	NA
sg049	IL1RN	0.224044	0.038165	1.41321e-09	4.26336e-08	5.8704	2.55346	NA	NA	NA	NA	NA	NA	NA	NA	NA	NA	NA	NA
sg049	ITGA10	0.584699	0.14148	3.59934e-27	4.64765e-25	4.13273	2.04709	0.854545	0.122178	4.59225e-16	1.58127e-13	6.99427	2.80617	NA	NA	NA	NA	NA	NA
sg049	KCNK3	0.349727	0.0474171	3.25352e-16	1.94834e-14	7.37554	2.88275	NA	NA	NA	NA	NA	NA	NA	NA	NA	NA	NA	NA
sg049	LCE1F	NA	NA	NA	NA	NA	NA	0.727273	0.110226	5.27873e-12	1.03891e-09	6.59803	2.72204	NA	NA	NA	NA	NA	NA
sg049	LCE2A	NA	NA	NA	NA	NA	NA	0.636364	0.111554	2.64117e-11	4.36639e-09	5.70455	2.51211	NA	NA	NA	NA	NA	NA
sg049	MAN2C1	NA	NA	NA	NA	NA	NA	NA	NA	NA	NA	NA	NA	1.66667	0.401674	2.57166e-09	1.32826e-06	4.14931	2.05287
sg049	MASP1	NA	NA	NA	NA	NA	NA	0.163636	0.723772	5.59684e-07	3.12591e-05	0.226088	-2.14504	NA	NA	NA	NA	NA	NA
sg049	MEST	0.0819672	0.430995	1.88207e-15	9.61624e-14	0.190182	-2.39455	NA	NA	NA	NA	NA	NA	NA	NA	NA	NA	NA	NA
sg049	MGARP	0.355191	1.62221	5.91808e-31	9.40519e-29	0.218956	-2.19129	0.2	1.26693	7.77893e-10	1.00445e-07	0.157862	-2.66327	NA	NA	NA	NA	NA	NA
sg049	MMP12	NA	NA	NA	NA	NA	NA	NA	NA	NA	NA	NA	NA	3	0.271967	8.94157e-14	1.84778e-10	11.0308	3.46346
sg049	MX1	3.11475	0.738628	1.13587e-69	7.82427e-67	4.21695	2.0762	NA	NA	NA	NA	NA	NA	3	0.472803	1.88289e-08	5.55857e-06	6.34513	2.66565
sg049	NPPC	0.0546448	0.0104086	3.34412e-08	6.8422e-07	5.24995	2.3923	NA	NA	NA	NA	NA	NA	NA	NA	NA	NA	NA	NA
sg049	NTSR1	0.398907	0.0967618	1.62208e-15	9.05734e-14	4.12257	2.04354	NA	NA	NA	NA	NA	NA	NA	NA	NA	NA	NA	NA
sg049	OASL	0.147541	0.036623	6.19709e-14	3.60741e-12	4.02865	2.01029	NA	NA	NA	NA	NA	NA	NA	NA	NA	NA	NA	NA
sg049	PCDHGA10	NA	NA	NA	NA	NA	NA	NA	NA	NA	NA	NA	NA	1.33333	0.284519	8.59544e-11	5.91939e-08	4.68627	2.22844
sg049	PLCG1	NA	NA	NA	NA	NA	NA	NA	NA	NA	NA	NA	NA	0.833333	0.165272	6.1263e-07	0.000148941	5.04219	2.33405
sg049	PLPP3	NA	NA	NA	NA	NA	NA	0.745455	3.45684	5.45242e-20	2.81685e-17	0.215646	-2.21326	NA	NA	NA	NA	NA	NA
sg049	PRSS35	0.262295	0.0435621	1.68471e-16	1.26598e-14	6.02118	2.59005	0.436364	0.0371846	7.09467e-09	6.37441e-07	11.7351	3.55275	NA	NA	NA	NA	NA	NA
sg049	RASL11B	0.0874317	0.0188897	1.73851e-08	3.68476e-07	4.62853	2.21055	NA	NA	NA	NA	NA	NA	NA	NA	NA	NA	NA	NA
sg049	RSAD2	1.04918	0.193138	1.00459e-11	3.51776e-10	5.43228	2.44156	NA	NA	NA	NA	NA	NA	NA	NA	NA	NA	NA	NA
sg049	SAMD11	1.39891	0.310332	6.83859e-51	3.14043e-48	4.50778	2.17242	1.78182	0.374502	7.48767e-20	3.43851e-17	4.75783	2.2503	NA	NA	NA	NA	NA	NA
sg049	SEMA7A	0.704918	0.138396	2.75215e-37	7.10742e-35	5.09347	2.34865	0.545455	0.112882	2.16791e-09	2.63465e-07	4.83209	2.27265	NA	NA	NA	NA	NA	NA
sg049	SLITRK6	0.103825	0.0177332	6.77943e-07	1.03368e-05	5.85483	2.54963	NA	NA	NA	NA	NA	NA	NA	NA	NA	NA	NA	NA
sg049	STMN2	0.0874317	0.406322	1.65567e-09	3.95543e-08	0.215178	-2.2164	NA	NA	NA	NA	NA	NA	NA	NA	NA	NA	NA	NA
sg049	TAGLN3	1.28415	0.244796	9.66091e-24	1.17437e-21	5.24582	2.39117	1.43636	0.203187	2.83018e-17	1.15265e-14	7.06916	2.82154	NA	NA	NA	NA	NA	NA
sg049	TM9SF1	NA	NA	NA	NA	NA	NA	NA	NA	NA	NA	NA	NA	0.5	0.119247	2.67966e-07	8.51719e-05	4.19298	2.06798
sg049	TMEM158	NA	NA	NA	NA	NA	NA	NA	NA	NA	NA	NA	NA	15.1667	3.09833	9.27308e-32	3.83163e-28	4.89512	2.29134
sg049	TNC	NA	NA	NA	NA	NA	NA	NA	NA	NA	NA	NA	NA	5.16667	0.76569	4.7102e-23	1.94673e-19	6.74772	2.7544
sg049	TNFSF13B	NA	NA	NA	NA	NA	NA	0.327273	0.062417	1.71885e-07	1.24631e-05	5.24333	2.39048	NA	NA	NA	NA	NA	NA
sg049	TSGA10IP	1.20219	0.269468	3.73873e-49	1.28768e-46	4.46133	2.15747	1.16364	0.262948	4.98608e-11	7.4654e-09	4.42534	2.14579	NA	NA	NA	NA	NA	NA
sg049	TSPAN15	0.174863	0.0308404	3.38086e-14	2.02509e-12	5.66995	2.50333	NA	NA	NA	NA	NA	NA	NA	NA	NA	NA	NA	NA
sg049	U2AF2	NA	NA	NA	NA	NA	NA	NA	NA	NA	NA	NA	NA	2.33333	0.550209	1.07963e-12	7.43688e-10	4.24081	2.08434
sg049	UNC5B	0.415301	0.100617	2.14659e-17	1.30469e-15	4.12755	2.04528	NA	NA	NA	NA	NA	NA	1.16667	0.0753138	6.36491e-13	5.26123e-10	15.4907	3.95333
sg049	VIT	0.0655738	0.323824	1.79284e-11	6.22674e-10	0.202498	-2.30402	NA	NA	NA	NA	NA	NA	NA	NA	NA	NA	NA	NA
sg050	ADRB2	NA	NA	NA	NA	NA	NA	NA	NA	NA	NA	NA	NA	0.666667	0.127615	1.50647e-14	6.22624e-11	5.22404	2.38517
sg050	ANGPTL4	NA	NA	NA	NA	NA	NA	NA	NA	NA	NA	NA	NA	1.77778	0.294979	2.38255e-11	4.92354e-08	6.02679	2.59139
sg050	APLF	NA	NA	NA	NA	NA	NA	0.268293	0.0411687	3.73149e-11	7.01012e-09	6.51692	2.70419	NA	NA	NA	NA	NA	NA
sg050	APOE	NA	NA	NA	NA	NA	NA	NA	NA	NA	NA	NA	NA	0.555556	0.0271967	1.08705e-07	5.61599e-05	20.4274	4.35243
sg050	AQP3	0.0821918	0.0111796	7.92808e-25	1.05699e-22	7.35191	2.87812	NA	NA	NA	NA	NA	NA	NA	NA	NA	NA	NA	NA
sg050	BAALC	0.643836	0.156515	1.98881e-20	2.05493e-18	4.11357	2.04039	0.756098	0.168659	1.68171e-11	4.08853e-09	4.483	2.16447	NA	NA	NA	NA	NA	NA
sg050	CAVIN2	0.226027	0.914803	4.16156e-13	1.99997e-11	0.247078	-2.01696	NA	NA	NA	NA	NA	NA	NA	NA	NA	NA	NA	NA
sg050	CHODL	0.0547945	0.00809561	4.00203e-11	1.42589e-09	6.76843	2.75882	NA	NA	NA	NA	NA	NA	NA	NA	NA	NA	NA	NA
sg050	E2F7	NA	NA	NA	NA	NA	NA	NA	NA	NA	NA	NA	NA	2.88889	0.474895	4.34043e-11	8.96951e-08	6.08321	2.60483
sg050	EPHB1	0.171233	0.0323824	7.62577e-10	2.38189e-08	5.28783	2.40268	NA	NA	NA	NA	NA	NA	NA	NA	NA	NA	NA	NA
sg050	EPHB2	NA	NA	NA	NA	NA	NA	NA	NA	NA	NA	NA	NA	0.444444	0.0543933	5.49887e-08	2.5252e-05	8.17094	3.0305
sg050	EPHB6	0.0821918	0.330763	7.01117e-09	1.78871e-07	0.248491	-2.00873	NA	NA	NA	NA	NA	NA	NA	NA	NA	NA	NA	NA
sg050	F2RL1	2.43836	0.51889	6.69869e-72	1.38429e-68	4.69918	2.23241	NA	NA	NA	NA	NA	NA	3.33333	0.453975	7.04018e-10	9.69902e-07	7.34255	2.87628
sg050	GRIN2A	NA	NA	NA	NA	NA	NA	0.170732	0.0199203	4.95911e-09	6.2094e-07	8.57073	3.09942	NA	NA	NA	NA	NA	NA
sg050	HERC6	NA	NA	NA	NA	NA	NA	NA	NA	NA	NA	NA	NA	1.33333	0.274059	1.34353e-07	6.16979e-05	4.86514	2.28248
sg050	HMOX1	NA	NA	NA	NA	NA	NA	NA	NA	NA	NA	NA	NA	11.3333	2.31799	3.99436e-19	5.50156e-16	4.88929	2.28962
sg050	HS3ST2	0.116438	0.0131072	2.35479e-10	7.20914e-09	8.88356	3.15114	NA	NA	NA	NA	NA	NA	NA	NA	NA	NA	NA	NA
sg050	IFI27	NA	NA	NA	NA	NA	NA	NA	NA	NA	NA	NA	NA	6.88889	1.4728	2.67378e-08	7.89148e-06	4.6774	2.22571
sg050	IFI44L	1.5137	0.367772	2.21192e-27	3.04729e-25	4.11586	2.0412	NA	NA	NA	NA	NA	NA	NA	NA	NA	NA	NA	NA
sg050	IL1RN	0.267123	0.038165	1.62719e-10	5.79758e-09	6.99917	2.80718	NA	NA	NA	NA	NA	NA	NA	NA	NA	NA	NA	NA
sg050	INA	NA	NA	NA	NA	NA	NA	NA	NA	NA	NA	NA	NA	0.555556	0.0711297	4.58878e-07	0.000158045	7.81046	2.96541
sg050	ITGA10	0.582192	0.14148	7.90676e-17	5.83406e-15	4.115	2.04089	NA	NA	NA	NA	NA	NA	NA	NA	NA	NA	NA	NA
sg050	KCNK12	NA	NA	NA	NA	NA	NA	0.170732	0.0371846	1.04264e-08	1.23091e-06	4.59146	2.19895	NA	NA	NA	NA	NA	NA
sg050	KCNK3	0.287671	0.0474171	3.52078e-09	9.50842e-08	6.06682	2.60094	NA	NA	NA	NA	NA	NA	NA	NA	NA	NA	NA	NA
sg050	KISS1	0.376712	0.0678489	7.5389e-08	1.56574e-06	5.55223	2.47307	NA	NA	NA	NA	NA	NA	NA	NA	NA	NA	NA	NA
sg050	LCE1F	0.0547945	0.224364	1.87216e-07	3.59985e-06	0.244222	-2.03374	NA	NA	NA	NA	NA	NA	NA	NA	NA	NA	NA	NA
sg050	LCE2A	0.143836	0.723207	4.70523e-13	2.11377e-11	0.198886	-2.32999	NA	NA	NA	NA	NA	NA	NA	NA	NA	NA	NA	NA
sg050	LDLRAD4	0.116438	0.0265998	2.69266e-10	8.18291e-09	4.37741	2.13008	NA	NA	NA	NA	NA	NA	NA	NA	NA	NA	NA	NA
sg050	MGARP	0.376712	1.62221	4.01104e-25	6.90567e-23	0.232222	-2.10642	0.219512	1.26693	3.12356e-09	4.1634e-07	0.173263	-2.52897	NA	NA	NA	NA	NA	NA
sg050	MMP1	14.363	3.27718	9.30683e-62	9.91856e-59	4.38274	2.13183	NA	NA	NA	NA	NA	NA	42	6.03975	8.39111e-13	1.73402e-09	6.95393	2.79783
sg050	MMP10	0.136986	0.0169622	6.42502e-08	1.30138e-06	8.07597	3.01363	NA	NA	NA	NA	NA	NA	NA	NA	NA	NA	NA	NA
sg050	MX1	NA	NA	NA	NA	NA	NA	2.58537	0.638778	4.36162e-13	1.63878e-10	4.04736	2.01698	2.11111	0.472803	2.89151e-07	0.000119506	4.46509	2.15869
sg050	NTSR1	0.431507	0.0967618	7.50582e-15	4.62834e-13	4.45948	2.15687	NA	NA	NA	NA	NA	NA	NA	NA	NA	NA	NA	NA
sg050	OAS1	NA	NA	NA	NA	NA	NA	0.780488	0.160691	3.69609e-11	9.54515e-09	4.85709	2.28009	NA	NA	NA	NA	NA	NA
sg050	ODF3B	NA	NA	NA	NA	NA	NA	NA	NA	NA	NA	NA	NA	0.777778	0.146444	5.31748e-07	0.000199792	5.31111	2.40901
sg050	PDE5A	NA	NA	NA	NA	NA	NA	0.219512	1.26959	4.30548e-08	4.23679e-06	0.1729	-2.53199	NA	NA	NA	NA	NA	NA
sg050	PLD5	0.109589	0.0223593	1.56258e-15	1.00908e-13	4.90128	2.29316	NA	NA	NA	NA	NA	NA	NA	NA	NA	NA	NA	NA
sg050	PRSS35	0.410959	0.0435621	4.85776e-40	1.67309e-37	9.43387	3.23785	NA	NA	NA	NA	NA	NA	NA	NA	NA	NA	NA	NA
sg050	PTGDR	0.136986	0.0200463	1.91126e-11	7.18112e-10	6.83351	2.77263	NA	NA	NA	NA	NA	NA	NA	NA	NA	NA	NA	NA
sg050	PTHLH	0.815068	0.167309	2.29584e-89	3.1629e-86	4.87163	2.2844	0.829268	0.143426	7.65346e-20	1.58159e-16	5.78184	2.53153	NA	NA	NA	NA	NA	NA
sg050	RASL11B	0.116438	0.0188897	6.67561e-11	2.20722e-09	6.1641	2.62389	NA	NA	NA	NA	NA	NA	NA	NA	NA	NA	NA	NA
sg050	RNF128	0.315068	0.0682344	2.03976e-12	8.96845e-11	4.61744	2.20709	NA	NA	NA	NA	NA	NA	NA	NA	NA	NA	NA	NA
sg050	RSAD2	1.13014	0.193138	1.20629e-15	8.30735e-14	5.85145	2.54879	NA	NA	NA	NA	NA	NA	NA	NA	NA	NA	NA	NA
sg050	SCG5	NA	NA	NA	NA	NA	NA	1.7561	0.438247	8.39571e-50	3.46911e-46	4.0071	2.00256	NA	NA	NA	NA	NA	NA
sg050	SCN9A	NA	NA	NA	NA	NA	NA	0.219512	1.22311	3.37437e-08	3.87397e-06	0.179471	-2.47818	NA	NA	NA	NA	NA	NA
sg050	SDSL	NA	NA	NA	NA	NA	NA	NA	NA	NA	NA	NA	NA	0.888889	0.209205	3.30738e-19	5.50156e-16	4.24889	2.08709
sg050	SEMA7A	0.623288	0.138396	7.58906e-24	1.11993e-21	4.50364	2.17109	NA	NA	NA	NA	NA	NA	NA	NA	NA	NA	NA	NA
sg050	ST8SIA5	0.10274	0.0231303	1.19477e-14	6.76435e-13	4.44178	2.15114	NA	NA	NA	NA	NA	NA	NA	NA	NA	NA	NA	NA
sg050	TAGLN3	1.00685	0.244796	4.77064e-13	2.2154e-11	4.11302	2.0402	1.12195	0.203187	4.04685e-11	1.3938e-08	5.52176	2.46513	NA	NA	NA	NA	NA	NA
sg050	TMEM244	0.267123	0.0578258	1.45056e-18	1.13162e-16	4.61945	2.20772	NA	NA	NA	NA	NA	NA	NA	NA	NA	NA	NA	NA
sg050	TNC	NA	NA	NA	NA	NA	NA	NA	NA	NA	NA	NA	NA	3.55556	0.76569	1.62983e-08	9.62298e-06	4.64359	2.21524
sg050	TSGA10IP	1.15753	0.269468	6.73483e-31	1.07058e-28	4.29563	2.10287	NA	NA	NA	NA	NA	NA	NA	NA	NA	NA	NA	NA
sg050	UNC5B	NA	NA	NA	NA	NA	NA	0.487805	0.106242	7.83895e-10	1.27493e-07	4.59146	2.19895	NA	NA	NA	NA	NA	NA
sg050	VGLL3	NA	NA	NA	NA	NA	NA	NA	NA	NA	NA	NA	NA	0.888889	3.82636	5.90207e-07	0.000156785	0.232307	-2.1059
sg051	ADM	NA	NA	NA	NA	NA	NA	NA	NA	NA	NA	NA	NA	1	4.58368	7.91825e-08	2.97438e-05	0.218165	-2.19651
sg051	ADTRP	NA	NA	NA	NA	NA	NA	0.241379	0.0478088	2.75733e-07	1.8089e-05	5.04885	2.33595	NA	NA	NA	NA	NA	NA
sg051	C19orf33	0.0349345	0.00539707	6.09894e-07	8.75241e-06	6.47286	2.6944	NA	NA	NA	NA	NA	NA	NA	NA	NA	NA	NA	NA
sg051	CALB2	0.0611354	0.0134927	1.05937e-10	2.50131e-09	4.531	2.17983	NA	NA	NA	NA	NA	NA	NA	NA	NA	NA	NA	NA
sg051	CMPK2	1.04367	0.196608	1.71548e-67	7.09007e-65	5.30838	2.40827	NA	NA	NA	NA	NA	NA	NA	NA	NA	NA	NA	NA
sg051	DLX2	0.170306	0.0285274	3.10872e-17	1.39622e-15	5.9699	2.57771	0.155172	0.0212483	1.70881e-09	1.81047e-07	7.3028	2.86845	NA	NA	NA	NA	NA	NA
sg051	DNAJC22	NA	NA	NA	NA	NA	NA	0.172414	0.0358566	8.22929e-14	2.8343e-11	4.80843	2.26557	NA	NA	NA	NA	NA	NA
sg051	DOLPP1	NA	NA	NA	NA	NA	NA	NA	NA	NA	NA	NA	NA	0.333333	0.08159	7.66345e-12	3.02556e-08	4.08547	2.0305
sg051	DRAXIN	0.0655022	0.0134927	4.88224e-11	1.3634e-09	4.85465	2.27937	NA	NA	NA	NA	NA	NA	NA	NA	NA	NA	NA	NA
sg051	DUSP2	NA	NA	NA	NA	NA	NA	1.05172	0.211155	1.17158e-07	8.018e-06	4.98081	2.31638	NA	NA	NA	NA	NA	NA
sg051	EFEMP1	0.471616	2.39591	2.22072e-44	5.09779e-42	0.196842	-2.34489	NA	NA	NA	NA	NA	NA	NA	NA	NA	NA	NA	NA
sg051	EPHB1	0.152838	0.0323824	1.51073e-11	4.27661e-10	4.7198	2.23872	NA	NA	NA	NA	NA	NA	NA	NA	NA	NA	NA	NA
sg051	G0S2	NA	NA	NA	NA	NA	NA	NA	NA	NA	NA	NA	NA	1	0.0878661	9.17287e-07	0.000270731	11.381	3.50855
sg051	GALNT15	0.0480349	0.196222	1.18659e-07	1.83633e-06	0.244799	-2.03033	NA	NA	NA	NA	NA	NA	NA	NA	NA	NA	NA	NA
sg051	GALNT18	NA	NA	NA	NA	NA	NA	NA	NA	NA	NA	NA	NA	0.583333	0.0564854	7.43318e-08	3.07213e-05	10.3272	3.36837
sg051	GAS1	NA	NA	NA	NA	NA	NA	0.862069	3.99867	2.1985e-16	9.08639e-14	0.215589	-2.21365	NA	NA	NA	NA	NA	NA
sg051	GPR68	0.349345	0.0782575	1.07132e-32	1.22964e-30	4.46404	2.15835	0.344828	0.0584329	1.05347e-18	5.44119e-16	5.90125	2.56102	NA	NA	NA	NA	NA	NA
sg051	HERC5	0.585153	0.124518	5.91768e-19	3.09517e-17	4.69934	2.23246	NA	NA	NA	NA	NA	NA	NA	NA	NA	NA	NA	NA
sg051	HS3ST2	0.0960699	0.0131072	6.66348e-11	1.63929e-09	7.32957	2.87373	NA	NA	NA	NA	NA	NA	NA	NA	NA	NA	NA	NA
sg051	IFI44L	2.28384	0.367772	6.01648e-87	6.21653e-84	6.20995	2.63458	1.41379	0.269588	1.78151e-20	1.22716e-17	5.24427	2.39074	NA	NA	NA	NA	NA	NA
sg051	IFIT1	3.12227	0.585197	2.4791e-121	3.41537e-118	5.33542	2.4156	NA	NA	NA	NA	NA	NA	NA	NA	NA	NA	NA	NA
sg051	IFIT2	1.04367	0.205089	1.03507e-26	1.0434e-24	5.08886	2.34734	NA	NA	NA	NA	NA	NA	NA	NA	NA	NA	NA	NA
sg051	IFITM10	0.069869	0.0173477	5.01933e-10	1.10345e-08	4.02756	2.00991	NA	NA	NA	NA	NA	NA	NA	NA	NA	NA	NA	NA
sg051	IL1RN	0.331878	0.038165	3.26026e-26	3.45504e-24	8.69587	3.12033	NA	NA	NA	NA	NA	NA	NA	NA	NA	NA	NA	NA
sg051	ISG20	0.641921	0.154973	3.23526e-44	6.68567e-42	4.14215	2.05038	NA	NA	NA	NA	NA	NA	NA	NA	NA	NA	NA	NA
sg051	KCNK3	0.279476	0.0474171	5.70872e-16	2.29014e-14	5.89399	2.55924	NA	NA	NA	NA	NA	NA	NA	NA	NA	NA	NA	NA
sg051	LCE2A	NA	NA	NA	NA	NA	NA	0.568966	0.111554	1.16252e-11	2.82629e-09	5.10037	2.3506	NA	NA	NA	NA	NA	NA
sg051	MEST	0.104803	0.430995	3.2503e-14	1.27938e-12	0.243167	-2.03998	NA	NA	NA	NA	NA	NA	NA	NA	NA	NA	NA	NA
sg051	MGARP	0.331878	1.62221	1.4389e-44	3.49738e-42	0.204584	-2.28923	0.293103	1.26693	5.38372e-08	4.11954e-06	0.231349	-2.11186	NA	NA	NA	NA	NA	NA
sg051	MMP1	NA	NA	NA	NA	NA	NA	NA	NA	NA	NA	NA	NA	27.25	6.03975	1.4641e-11	3.02556e-08	4.51178	2.1737
sg051	MMP10	0.104803	0.0169622	2.21539e-10	4.975e-09	6.17864	2.62729	NA	NA	NA	NA	NA	NA	NA	NA	NA	NA	NA	NA
sg051	MMP12	NA	NA	NA	NA	NA	NA	0.465517	0.0371846	2.23521e-16	9.23812e-14	12.5191	3.64606	NA	NA	NA	NA	NA	NA
sg051	MROH6	NA	NA	NA	NA	NA	NA	NA	NA	NA	NA	NA	NA	0.416667	0.0857741	2.33349e-12	3.21399e-09	4.85772	2.28028
sg051	MT1F	NA	NA	NA	NA	NA	NA	NA	NA	NA	NA	NA	NA	0.666667	0.106695	5.79647e-08	3.9928e-05	6.24837	2.64348
sg051	MX1	3.64192	0.738628	3.7513e-117	7.75206e-114	4.93066	2.30178	NA	NA	NA	NA	NA	NA	2.58333	0.472803	1.50463e-10	1.42749e-07	5.46386	2.44992
sg051	MX2	0.89083	0.191596	3.49228e-53	9.01882e-51	4.64952	2.21708	NA	NA	NA	NA	NA	NA	NA	NA	NA	NA	NA	NA
sg051	MYH15	0.122271	0.0304549	3.89441e-07	5.34608e-06	4.01481	2.00533	NA	NA	NA	NA	NA	NA	NA	NA	NA	NA	NA	NA
sg051	OAS1	0.842795	0.196993	1.12509e-42	2.44677e-40	4.2783	2.09704	NA	NA	NA	NA	NA	NA	NA	NA	NA	NA	NA	NA
sg051	PDE5A	NA	NA	NA	NA	NA	NA	0.310345	1.26959	3.67383e-09	3.70339e-07	0.244445	-2.03242	NA	NA	NA	NA	NA	NA
sg051	PDGFA	NA	NA	NA	NA	NA	NA	0.172414	0.0424967	5.96567e-09	5.73398e-07	4.05711	2.02045	NA	NA	NA	NA	NA	NA
sg051	PRG4	0.200873	0.0346955	5.20628e-10	1.13849e-08	5.78962	2.53347	NA	NA	NA	NA	NA	NA	NA	NA	NA	NA	NA	NA
sg051	PTGDR	0.122271	0.0200463	4.24654e-08	6.90983e-07	6.09943	2.60867	NA	NA	NA	NA	NA	NA	NA	NA	NA	NA	NA	NA
sg051	PTHLH	0.938865	0.167309	2.98231e-90	2.05431e-87	5.61155	2.4884	0.758621	0.143426	7.31078e-13	1.59029e-10	5.28927	2.40307	NA	NA	NA	NA	NA	NA
sg051	RNF128	0.375546	0.0682344	3.51886e-27	4.03985e-25	5.50376	2.46042	NA	NA	NA	NA	NA	NA	NA	NA	NA	NA	NA	NA
sg051	RSAD2	1.65939	0.193138	5.16861e-40	9.70759e-38	8.59172	3.10295	NA	NA	NA	NA	NA	NA	NA	NA	NA	NA	NA	NA
sg051	SEMA7A	NA	NA	NA	NA	NA	NA	0.465517	0.112882	2.38496e-09	2.46366e-07	4.12394	2.04402	NA	NA	NA	NA	NA	NA
sg051	SLC16A6	0.327511	0.0682344	3.75818e-10	8.72616e-09	4.79979	2.26297	0.172414	0.0292165	9.04736e-07	5.19343e-05	5.90125	2.56102	NA	NA	NA	NA	NA	NA
sg051	SNAP25	NA	NA	NA	NA	NA	NA	0.206897	0.0424967	5.04508e-11	7.72271e-09	4.86853	2.28349	NA	NA	NA	NA	NA	NA
sg051	SRGN	NA	NA	NA	NA	NA	NA	0.293103	1.32271	1.00632e-08	8.66276e-07	0.221593	-2.17401	NA	NA	NA	NA	NA	NA
sg051	STATH	1.65502	0.0269854	5.69655e-30	7.59478e-28	61.3304	5.93853	6.37931	0.0571049	1.05036e-08	9.64696e-07	111.712	6.80364	NA	NA	NA	NA	NA	NA
sg051	TAGLN3	NA	NA	NA	NA	NA	NA	0.948276	0.203187	3.66957e-13	8.92136e-11	4.667	2.2225	NA	NA	NA	NA	NA	NA
sg051	TBL3	NA	NA	NA	NA	NA	NA	NA	NA	NA	NA	NA	NA	0.75	0.167364	1.0902e-09	5.6309e-07	4.48125	2.1639
sg051	TRPA1	NA	NA	NA	NA	NA	NA	NA	NA	NA	NA	NA	NA	0.5	0.039749	2.07233e-10	1.42749e-07	12.5789	3.65294
sg051	TSGA10IP	NA	NA	NA	NA	NA	NA	NA	NA	NA	NA	NA	NA	1.41667	0.1841	4.25351e-12	8.78989e-09	7.69508	2.94394
sg051	TUBB3	NA	NA	NA	NA	NA	NA	0.241379	0.0451527	4.26163e-11	7.33888e-09	5.34584	2.41842	NA	NA	NA	NA	NA	NA
sg051	UNC5B	NA	NA	NA	NA	NA	NA	NA	NA	NA	NA	NA	NA	0.5	0.0753138	2.87298e-07	0.000107946	6.63889	2.73094
sg051	USP18	0.917031	0.212413	4.52511e-72	2.33722e-69	4.3172	2.1101	NA	NA	NA	NA	NA	NA	NA	NA	NA	NA	NA	NA
sg051	WNT16	0.0786026	0.00462606	2.71737e-09	5.50534e-08	16.9913	4.08672	NA	NA	NA	NA	NA	NA	NA	NA	NA	NA	NA	NA
sg052	ALDH1A3	NA	NA	NA	NA	NA	NA	0.48	1.95352	8.4831e-09	1.40243e-06	0.24571	-2.02497	NA	NA	NA	NA	NA	NA
sg052	BST2	1.10638	0.234773	1.28159e-23	2.207e-21	4.71257	2.23652	NA	NA	NA	NA	NA	NA	NA	NA	NA	NA	NA	NA
sg052	CGA	0.191489	0.00655359	4.21551e-08	1.42809e-06	29.219	4.86884	NA	NA	NA	NA	NA	NA	NA	NA	NA	NA	NA	NA
sg052	COLGALT2	NA	NA	NA	NA	NA	NA	NA	NA	NA	NA	NA	NA	0.428571	0.0606695	2.31192e-09	2.38821e-06	7.06404	2.82049
sg052	EFEMP1	0.489362	2.39591	3.39054e-18	4.24537e-16	0.204248	-2.2916	NA	NA	NA	NA	NA	NA	NA	NA	NA	NA	NA	NA
sg052	F2RL1	2.30851	0.51889	1.70486e-88	3.52309e-85	4.44894	2.15346	NA	NA	NA	NA	NA	NA	NA	NA	NA	NA	NA	NA
sg052	FBXW8	NA	NA	NA	NA	NA	NA	NA	NA	NA	NA	NA	NA	0.571429	0.142259	1.54913e-10	3.20129e-07	4.01681	2.00605
sg052	FGD1	NA	NA	NA	NA	NA	NA	NA	NA	NA	NA	NA	NA	1.14286	0.213389	8.58708e-08	5.07006e-05	5.35574	2.42109
sg052	FZD8	NA	NA	NA	NA	NA	NA	1.84	0.447543	1.48117e-26	1.0458e-23	4.11134	2.03961	NA	NA	NA	NA	NA	NA
sg052	HAS2	NA	NA	NA	NA	NA	NA	NA	NA	NA	NA	NA	NA	11.7143	2.37238	1.69213e-17	6.99358e-14	4.93777	2.30386
sg052	HERC5	0.5	0.124518	5.5931e-12	3.30153e-10	4.01548	2.00557	NA	NA	NA	NA	NA	NA	NA	NA	NA	NA	NA	NA
sg052	IFI44L	1.98936	0.367772	6.7235e-36	2.5262e-33	5.40923	2.43542	NA	NA	NA	NA	NA	NA	NA	NA	NA	NA	NA	NA
sg052	IFIH1	0.297872	0.0693909	6.67428e-12	4.5221e-10	4.29267	2.10188	NA	NA	NA	NA	NA	NA	NA	NA	NA	NA	NA	NA
sg052	IFIT1	2.89362	0.585197	1.33104e-40	9.16864e-38	4.94469	2.30588	2.64	0.505976	4.53659e-22	3.74995e-19	5.21764	2.3834	NA	NA	NA	NA	NA	NA
sg052	IFIT2	1.02128	0.205089	2.88414e-21	5.41826e-19	4.97968	2.31605	NA	NA	NA	NA	NA	NA	NA	NA	NA	NA	NA	NA
sg052	KCNK3	NA	NA	NA	NA	NA	NA	NA	NA	NA	NA	NA	NA	1.42857	0.041841	8.49577e-15	1.75523e-11	34.1429	5.09351
sg052	LAMA4	NA	NA	NA	NA	NA	NA	0.76	3.18858	1.35354e-07	1.55394e-05	0.238351	-2.06884	NA	NA	NA	NA	NA	NA
sg052	LRRC4	0.117021	0.0231303	1.52021e-11	8.84934e-10	5.05922	2.33891	NA	NA	NA	NA	NA	NA	NA	NA	NA	NA	NA	NA
sg052	MASP1	0.106383	0.719352	1.8447e-12	1.41188e-10	0.147887	-2.75743	NA	NA	NA	NA	NA	NA	NA	NA	NA	NA	NA	NA
sg052	MMP10	0.0957447	0.0169622	3.55075e-07	8.94615e-06	5.64458	2.49687	NA	NA	NA	NA	NA	NA	NA	NA	NA	NA	NA	NA
sg052	MMP3	4.96809	1.12336	2.25051e-145	9.30135e-142	4.42252	2.14487	NA	NA	NA	NA	NA	NA	NA	NA	NA	NA	NA	NA
sg052	MX1	3.65957	0.738628	7.52658e-50	3.88842e-47	4.95456	2.30876	3.2	0.638778	1.18371e-10	1.81196e-08	5.00956	2.32468	NA	NA	NA	NA	NA	NA
sg052	MX2	NA	NA	NA	NA	NA	NA	0.8	0.123506	3.71799e-14	1.02418e-11	6.47742	2.69542	NA	NA	NA	NA	NA	NA
sg052	NEFL	NA	NA	NA	NA	NA	NA	1.04	0.12749	1.90198e-11	3.93044e-09	8.1575	3.02813	NA	NA	NA	NA	NA	NA
sg052	NEFM	NA	NA	NA	NA	NA	NA	0.72	0.10757	7.23354e-23	9.96541e-20	6.69333	2.74272	NA	NA	NA	NA	NA	NA
sg052	OAS1	0.914894	0.196993	2.75183e-25	5.98451e-23	4.64429	2.21546	0.84	0.160691	1.9662e-22	1.01554e-19	5.22744	2.3861	NA	NA	NA	NA	NA	NA
sg052	OAS2	1.35106	0.332305	1.54093e-45	1.06144e-42	4.06573	2.02351	NA	NA	NA	NA	NA	NA	NA	NA	NA	NA	NA	NA
sg052	PFKFB4	NA	NA	NA	NA	NA	NA	0.4	0.0929615	3.11556e-07	2.42955e-05	4.30286	2.10529	NA	NA	NA	NA	NA	NA
sg052	PKIA	NA	NA	NA	NA	NA	NA	NA	NA	NA	NA	NA	NA	1.57143	0.269874	3.23983e-10	4.46232e-07	5.82281	2.54172
sg052	PMCH	0.117021	0.0111796	1.06409e-08	4.53389e-07	10.4674	3.38782	0.44	0.0199203	3.72169e-10	9.61358e-08	22.088	4.46519	NA	NA	NA	NA	NA	NA
sg052	PRICKLE2	NA	NA	NA	NA	NA	NA	NA	NA	NA	NA	NA	NA	1.28571	0.215481	2.05144e-13	8.47861e-10	5.96671	2.57694
sg052	PTGS1	NA	NA	NA	NA	NA	NA	NA	NA	NA	NA	NA	NA	1	0.23431	5.2511e-07	0.000434056	4.26786	2.09351
sg052	PTHLH	0.670213	0.167309	6.78629e-20	1.2749e-17	4.00583	2.0021	NA	NA	NA	NA	NA	NA	NA	NA	NA	NA	NA	NA
sg052	PTPN22	NA	NA	NA	NA	NA	NA	NA	NA	NA	NA	NA	NA	1.71429	0.299163	2.2882e-08	1.57619e-05	5.73027	2.5186
sg052	PTX3	NA	NA	NA	NA	NA	NA	0.6	5.40505	1.10778e-10	1.90723e-08	0.111007	-3.17127	NA	NA	NA	NA	NA	NA
sg052	RASL11B	0.117021	0.0188897	2.0575e-08	7.52537e-07	6.19496	2.6311	NA	NA	NA	NA	NA	NA	NA	NA	NA	NA	NA	NA
sg052	RIPOR3	NA	NA	NA	NA	NA	NA	0.48	0.0823373	4.93244e-13	1.19916e-10	5.82968	2.54342	NA	NA	NA	NA	NA	NA
sg052	RNF128	0.382979	0.0682344	5.49972e-15	5.05119e-13	5.61269	2.48869	NA	NA	NA	NA	NA	NA	NA	NA	NA	NA	NA	NA
sg052	RSAD2	1.75532	0.193138	4.01032e-24	7.20463e-22	9.08842	3.18403	NA	NA	NA	NA	NA	NA	NA	NA	NA	NA	NA	NA
sg052	SLC16A6	0.468085	0.0682344	3.42368e-12	2.31968e-10	6.85996	2.7782	NA	NA	NA	NA	NA	NA	NA	NA	NA	NA	NA	NA
sg052	STATH	0.723404	0.0269854	2.58086e-07	6.92641e-06	26.8073	4.74455	NA	NA	NA	NA	NA	NA	NA	NA	NA	NA	NA	NA
sg052	SVEP1	0.0851064	0.556669	1.10929e-10	5.87779e-09	0.152885	-2.70948	NA	NA	NA	NA	NA	NA	NA	NA	NA	NA	NA	NA
sg052	TAC1	0.446809	0.0192753	2.42234e-30	6.25721e-28	23.1804	4.53484	NA	NA	NA	NA	NA	NA	NA	NA	NA	NA	NA	NA
sg052	TM9SF1	NA	NA	NA	NA	NA	NA	NA	NA	NA	NA	NA	NA	0.571429	0.119247	5.51389e-18	2.27834e-14	4.79198	2.26062
sg052	TMCC3	NA	NA	NA	NA	NA	NA	NA	NA	NA	NA	NA	NA	0.714286	0.0481172	7.41799e-08	3.83139e-05	14.8447	3.89188
sg052	TMEM236	0.0744681	0.0134927	2.1771e-26	4.28473e-24	5.51915	2.46445	NA	NA	NA	NA	NA	NA	NA	NA	NA	NA	NA	NA
sg052	TSPAN15	0.180851	0.0308404	4.55098e-22	7.23431e-20	5.8641	2.55191	NA	NA	NA	NA	NA	NA	NA	NA	NA	NA	NA	NA
sg053	ABCB4	0.111732	0.0254433	7.41739e-10	1.62201e-08	4.3914	2.13468	NA	NA	NA	NA	NA	NA	NA	NA	NA	NA	NA	NA
sg053	ADAMTS4	NA	NA	NA	NA	NA	NA	0.446809	0.0743692	2.27508e-18	8.54808e-16	6.00798	2.58688	0.333333	0.0732218	2.52483e-10	1.04351e-07	4.55238	2.18662
sg053	ADGRG1	0.201117	0.0470316	8.79896e-08	1.50897e-06	4.27622	2.09633	NA	NA	NA	NA	NA	NA	NA	NA	NA	NA	NA	NA
sg053	ANKRD33B	0.0614525	0.273323	5.50098e-09	1.01953e-07	0.224835	-2.15306	NA	NA	NA	NA	NA	NA	NA	NA	NA	NA	NA	NA
sg053	ANXA10	NA	NA	NA	NA	NA	NA	0.595745	0.123506	2.01033e-22	5.53912e-20	4.82361	2.27011	NA	NA	NA	NA	NA	NA
sg053	APOE	0.586592	0.0528142	8.20755e-17	3.72767e-15	11.1067	3.47336	NA	NA	NA	NA	NA	NA	NA	NA	NA	NA	NA	NA
sg053	BST2	1.05587	0.234773	7.70689e-18	3.46223e-16	4.4974	2.16909	1.12766	0.103586	4.47438e-14	1.0878e-11	10.8863	3.44444	NA	NA	NA	NA	NA	NA
sg053	C3orf80	0.111732	0.0200463	2.69633e-10	6.51692e-09	5.5737	2.47864	NA	NA	NA	NA	NA	NA	NA	NA	NA	NA	NA	NA
sg053	CCL3L1	0.273743	0.0385505	2.62033e-35	3.73442e-33	7.10089	2.828	NA	NA	NA	NA	NA	NA	NA	NA	NA	NA	NA	NA
sg053	CDKN2B	NA	NA	NA	NA	NA	NA	NA	NA	NA	NA	NA	NA	1.6	0.282427	2.03709e-12	1.68386e-09	5.66519	2.50212
sg053	CMPK2	1.10615	0.196608	2.24823e-58	5.46583e-56	5.62616	2.49215	0.93617	0.177955	7.31703e-16	1.59165e-13	5.26072	2.39526	NA	NA	NA	NA	NA	NA
sg053	CXorf40A	NA	NA	NA	NA	NA	NA	NA	NA	NA	NA	NA	NA	0.466667	0.100418	1.29176e-10	5.93205e-08	4.64722	2.21637
sg053	DLX2	0.167598	0.0285274	2.73961e-10	5.54906e-09	5.87498	2.55458	NA	NA	NA	NA	NA	NA	NA	NA	NA	NA	NA	NA
sg053	DRAXIN	0.145251	0.0134927	1.01452e-17	5.74387e-16	10.7652	3.4283	NA	NA	NA	NA	NA	NA	NA	NA	NA	NA	NA	NA
sg053	EPHB1	0.145251	0.0323824	7.8245e-07	1.02248e-05	4.4855	2.16527	NA	NA	NA	NA	NA	NA	NA	NA	NA	NA	NA	NA
sg053	ESM1	NA	NA	NA	NA	NA	NA	NA	NA	NA	NA	NA	NA	16.3333	1.39331	1.81924e-61	7.5189e-58	11.7227	3.55124
sg053	F2RL1	2.22905	0.51889	4.61674e-83	1.59008e-80	4.29581	2.10293	NA	NA	NA	NA	NA	NA	4.86667	0.453975	1.00643e-22	1.0399e-19	10.7201	3.42225
sg053	FIBCD1	NA	NA	NA	NA	NA	NA	NA	NA	NA	NA	NA	NA	1	0.205021	3.47615e-14	2.05242e-11	4.87755	2.28616
sg053	GLDN	NA	NA	NA	NA	NA	NA	NA	NA	NA	NA	NA	NA	0.8	0.196653	3.56498e-09	1.13339e-06	4.06809	2.02435
sg053	GPR68	0.318436	0.0782575	1.16169e-12	3.52947e-11	4.06908	2.0247	0.489362	0.0584329	2.40589e-16	8.28428e-14	8.37476	3.06605	NA	NA	NA	NA	NA	NA
sg053	GRIN2A	0.162011	0.0296839	7.52375e-12	2.01871e-10	5.45788	2.44834	0.148936	0.0199203	1.01791e-07	7.88187e-06	7.4766	2.90238	NA	NA	NA	NA	NA	NA
sg053	HERC5	0.614525	0.124518	1.94374e-36	2.23098e-34	4.93523	2.30312	NA	NA	NA	NA	NA	NA	NA	NA	NA	NA	NA	NA
sg053	HS3ST2	0.0782123	0.0131072	9.60666e-09	1.78046e-07	5.96714	2.57704	NA	NA	NA	NA	NA	NA	NA	NA	NA	NA	NA	NA
sg053	HSD11B1	NA	NA	NA	NA	NA	NA	0.468085	0.0717131	6.82177e-09	7.0486e-07	6.52719	2.70646	NA	NA	NA	NA	NA	NA
sg053	IFI44L	2.80447	0.367772	5.40831e-116	7.45084e-113	7.62557	2.93085	2.21277	0.269588	4.37254e-26	9.03585e-23	8.20794	3.03702	NA	NA	NA	NA	NA	NA
sg053	IFI6	17.2626	4.19854	4.01589e-279	1.65977e-275	4.11157	2.03969	NA	NA	NA	NA	NA	NA	NA	NA	NA	NA	NA	NA
sg053	IFIT1	3.52514	0.585197	3.97574e-94	2.34739e-91	6.02386	2.59069	2.6383	0.505976	1.78126e-38	1.22699e-35	5.21427	2.38247	NA	NA	NA	NA	NA	NA
sg053	IFITM10	0.0893855	0.0173477	6.06285e-09	1.11368e-07	5.15258	2.36529	NA	NA	NA	NA	NA	NA	NA	NA	NA	NA	NA	NA
sg053	IL1B	0.173184	0.0312259	2.0964e-17	1.17087e-15	5.54618	2.47149	NA	NA	NA	NA	NA	NA	0.6	0.0334728	3.738e-11	1.54492e-08	17.925	4.1639
sg053	IL1RN	0.541899	0.038165	5.57491e-39	1.00179e-36	14.1989	3.8277	NA	NA	NA	NA	NA	NA	0.8	0.0334728	3.35797e-11	1.73481e-08	23.9	4.57894
sg053	ISG15	31.5642	7.12799	1.77082e-168	3.65939e-165	4.42821	2.14672	28.6383	6.88579	6.11116e-50	8.41914e-47	4.15904	2.05625	NA	NA	NA	NA	NA	NA
sg053	ISLR2	0.0837989	0.0165767	8.56604e-08	1.32102e-06	5.05522	2.33777	NA	NA	NA	NA	NA	NA	NA	NA	NA	NA	NA	NA
sg053	KCNG1	NA	NA	NA	NA	NA	NA	NA	NA	NA	NA	NA	NA	0.266667	0.0564854	1.35489e-12	5.59974e-10	4.72099	2.23909
sg053	KCNK3	0.296089	0.0474171	3.30666e-11	7.85237e-10	6.24436	2.64255	NA	NA	NA	NA	NA	NA	NA	NA	NA	NA	NA	NA
sg053	KRT19	NA	NA	NA	NA	NA	NA	0.319149	1.49934	1.8856e-08	1.65812e-06	0.21286	-2.23202	NA	NA	NA	NA	NA	NA
sg053	KYNU	0.748603	0.135698	7.06561e-46	1.62234e-43	5.5167	2.4638	NA	NA	NA	NA	NA	NA	NA	NA	NA	NA	NA	NA
sg053	LAMC3	0.240223	0.0196608	1.01285e-23	7.09504e-22	12.2184	3.61099	NA	NA	NA	NA	NA	NA	NA	NA	NA	NA	NA	NA
sg053	LCE2A	0.145251	0.723207	1.62046e-11	4.40617e-10	0.200843	-2.31586	NA	NA	NA	NA	NA	NA	NA	NA	NA	NA	NA	NA
sg053	LGALS9	0.307263	0.0547417	5.16139e-57	9.27254e-55	5.61295	2.48876	NA	NA	NA	NA	NA	NA	NA	NA	NA	NA	NA	NA
sg053	LRRC32	NA	NA	NA	NA	NA	NA	1.42553	0.265604	2.05034e-43	1.69481e-40	5.36713	2.42415	NA	NA	NA	NA	NA	NA
sg053	MCAM	NA	NA	NA	NA	NA	NA	NA	NA	NA	NA	NA	NA	0.533333	0.0794979	1.70128e-12	6.39215e-10	6.70877	2.74605
sg053	MEGF10	0.128492	0.0138782	1.27979e-10	2.85913e-09	9.25854	3.21078	NA	NA	NA	NA	NA	NA	NA	NA	NA	NA	NA	NA
sg053	MGARP	0.357542	1.62221	2.23882e-31	2.372e-29	0.220405	-2.18177	0.255319	1.26693	4.84755e-07	3.03486e-05	0.201525	-2.31097	NA	NA	NA	NA	NA	NA
sg053	MGP	9.48045	2.04742	2.05614e-61	5.30999e-59	4.63044	2.21115	18.8936	2.69721	3.59609e-64	4.95302e-61	7.00487	2.80836	7.26667	1.26987	3.77148e-11	3.11675e-08	5.72235	2.51661
sg053	MMP1	21.9721	3.27718	4.23293e-160	4.37368e-157	6.70457	2.74514	NA	NA	NA	NA	NA	NA	NA	NA	NA	NA	NA	NA
sg053	MMP10	0.955307	0.0169622	8.92719e-55	1.47549e-52	56.3197	5.81557	NA	NA	NA	NA	NA	NA	NA	NA	NA	NA	NA	NA
sg053	MMP3	4.89944	1.12336	7.95337e-38	1.26428e-35	4.36141	2.12479	NA	NA	NA	NA	NA	NA	NA	NA	NA	NA	NA	NA
sg053	MX1	4.02793	0.738628	1.01674e-107	7.00363e-105	5.45327	2.44712	2.6383	0.638778	3.55112e-12	6.38122e-10	4.13023	2.04622	NA	NA	NA	NA	NA	NA
sg053	MX2	0.949721	0.191596	2.224e-61	5.40562e-59	4.95689	2.30944	0.638298	0.123506	2.76071e-15	6.71014e-13	5.16815	2.36965	NA	NA	NA	NA	NA	NA
sg053	OAS1	1.03911	0.196993	5.63409e-45	7.50969e-43	5.27484	2.39913	0.765957	0.160691	2.07044e-12	3.42202e-10	4.76666	2.25298	NA	NA	NA	NA	NA	NA
sg053	OAS2	1.44693	0.332305	1.04681e-72	5.40809e-70	4.35421	2.12241	1.10638	0.25498	1.36715e-13	2.69068e-11	4.3391	2.11739	NA	NA	NA	NA	NA	NA
sg053	OASL	0.340782	0.036623	2.09941e-20	1.22209e-18	9.30515	3.21803	NA	NA	NA	NA	NA	NA	NA	NA	NA	NA	NA	NA
sg053	OBSCN	NA	NA	NA	NA	NA	NA	NA	NA	NA	NA	NA	NA	0.266667	0.0627615	6.93093e-09	2.2035e-06	4.24889	2.08709
sg053	PCSK2	NA	NA	NA	NA	NA	NA	0.106383	0.0185923	5.63144e-08	5.14296e-06	5.72188	2.51649	NA	NA	NA	NA	NA	NA
sg053	PLA1A	0.0558659	0.0123362	8.23253e-10	1.68441e-08	4.52863	2.17908	NA	NA	NA	NA	NA	NA	NA	NA	NA	NA	NA	NA
sg053	PMEPA1	NA	NA	NA	NA	NA	NA	3.51064	0.823373	1.12931e-46	7.77718e-44	4.26373	2.09212	NA	NA	NA	NA	NA	NA
sg053	PRDM1	1.22905	0.285659	8.4197e-59	1.73951e-56	4.30251	2.10518	0.978723	0.232404	5.57675e-08	5.14296e-06	4.21131	2.07427	NA	NA	NA	NA	NA	NA
sg053	PRG4	NA	NA	NA	NA	NA	NA	0.595745	0.0305445	2.99883e-07	1.82267e-05	19.5042	4.28571	NA	NA	NA	NA	NA	NA
sg053	PRSS35	0.296089	0.0435621	3.9439e-23	2.76274e-21	6.79695	2.76489	NA	NA	NA	NA	NA	NA	NA	NA	NA	NA	NA	NA
sg053	PTHLH	1.07263	0.167309	5.66553e-121	5.85391e-118	6.41104	2.68056	1.02128	0.143426	2.01359e-33	1.18888e-30	7.12057	2.83199	3.33333	0.167364	3.80278e-42	1.57169e-38	19.9167	4.3159
sg053	RASL11B	0.106145	0.0188897	1.07565e-11	2.98368e-10	5.6192	2.49036	NA	NA	NA	NA	NA	NA	NA	NA	NA	NA	NA	NA
sg053	RENBP	0.156425	0.036623	5.87227e-14	1.98887e-12	4.27121	2.09465	NA	NA	NA	NA	NA	NA	NA	NA	NA	NA	NA	NA
sg053	RGS16	NA	NA	NA	NA	NA	NA	NA	NA	NA	NA	NA	NA	1.2	0.133891	5.89969e-11	2.21667e-08	8.9625	3.1639
sg053	RNF128	0.379888	0.0682344	7.6657e-21	4.65917e-19	5.5674	2.477	NA	NA	NA	NA	NA	NA	NA	NA	NA	NA	NA	NA
sg053	RSAD2	1.59777	0.193138	2.52435e-29	2.54406e-27	8.27266	3.04835	1.29787	0.24834	9.99781e-07	5.50813e-05	5.22619	2.38576	NA	NA	NA	NA	NA	NA
sg053	SCUBE3	0.24581	0.0451041	8.87984e-35	1.18388e-32	5.44984	2.44621	NA	NA	NA	NA	NA	NA	NA	NA	NA	NA	NA	NA
sg053	SEMA7A	0.586592	0.138396	1.02734e-52	1.63268e-50	4.2385	2.08355	0.531915	0.112882	2.57984e-08	2.61126e-06	4.71214	2.23638	NA	NA	NA	NA	NA	NA
sg053	SLC16A6	0.692737	0.0682344	9.09893e-21	5.22304e-19	10.1523	3.34374	NA	NA	NA	NA	NA	NA	NA	NA	NA	NA	NA	NA
sg053	SLC6A15	2.07821	0.486893	2.44743e-215	1.01152e-211	4.26832	2.09367	NA	NA	NA	NA	NA	NA	NA	NA	NA	NA	NA	NA
sg053	SLITRK6	0.111732	0.0177332	1.04868e-11	2.74249e-10	6.3007	2.65551	NA	NA	NA	NA	NA	NA	NA	NA	NA	NA	NA	NA
sg053	SNAP25	0.368715	0.0663069	3.85108e-38	5.68447e-36	5.56074	2.47528	0.191489	0.0424967	1.5985e-14	4.71901e-12	4.50598	2.17184	NA	NA	NA	NA	NA	NA
sg053	SNTG1	0.0726257	0.00462606	3.75517e-08	6.15877e-07	15.6993	3.97262	NA	NA	NA	NA	NA	NA	NA	NA	NA	NA	NA	NA
sg053	SOX5	0.111732	0.0223593	1.48292e-11	3.82965e-10	4.99711	2.32109	NA	NA	NA	NA	NA	NA	NA	NA	NA	NA	NA	NA
sg053	ST8SIA5	0.128492	0.0231303	5.48019e-14	1.96953e-12	5.55512	2.47382	NA	NA	NA	NA	NA	NA	NA	NA	NA	NA	NA	NA
sg053	SYTL5	0.0782123	0.0158057	2.19323e-09	4.15808e-08	4.94836	2.30695	NA	NA	NA	NA	NA	NA	NA	NA	NA	NA	NA	NA
sg053	TFPI2	NA	NA	NA	NA	NA	NA	NA	NA	NA	NA	NA	NA	32.7333	7.48745	1.36141e-37	2.81336e-34	4.37176	2.12821
sg053	TINCR	0.122905	0.0177332	1.61737e-19	1.01281e-17	6.93077	2.79302	NA	NA	NA	NA	NA	NA	NA	NA	NA	NA	NA	NA
sg053	TMEM132B	0.865922	0.193524	1.80087e-21	1.14508e-19	4.4745	2.16173	NA	NA	NA	NA	NA	NA	NA	NA	NA	NA	NA	NA
sg053	TMEM233	NA	NA	NA	NA	NA	NA	NA	NA	NA	NA	NA	NA	1.93333	0.414226	8.28167e-15	1.14066e-11	4.66734	2.2226
sg053	TNFAIP6	1.74302	0.365459	1.18771e-190	2.45439e-187	4.76939	2.25381	NA	NA	NA	NA	NA	NA	NA	NA	NA	NA	NA	NA
sg053	TNFAIP8L3	NA	NA	NA	NA	NA	NA	0.574468	0.12749	5.49466e-14	9.87367e-12	4.50598	2.17184	NA	NA	NA	NA	NA	NA
sg053	TNFSF13B	NA	NA	NA	NA	NA	NA	0.255319	0.062417	2.6873e-07	1.8511e-05	4.09054	2.03229	NA	NA	NA	NA	NA	NA
sg053	TTR	0.111732	0.0077101	4.84012e-09	9.48067e-08	14.4916	3.85715	NA	NA	NA	NA	NA	NA	NA	NA	NA	NA	NA	NA
sg053	UNC5B	NA	NA	NA	NA	NA	NA	0.468085	0.106242	1.73919e-09	2.05374e-07	4.40585	2.13942	NA	NA	NA	NA	NA	NA
sg053	WNT7B	0.117318	0.0123362	3.5298e-07	4.98361e-06	9.51013	3.24946	NA	NA	NA	NA	NA	NA	NA	NA	NA	NA	NA	NA
sg053	ZNF350	NA	NA	NA	NA	NA	NA	NA	NA	NA	NA	NA	NA	0.4	0.0941423	2.46974e-13	1.52939e-10	4.24889	2.08709
sg053	ZNF441	NA	NA	NA	NA	NA	NA	0.212766	0.0531208	5.20259e-09	5.51341e-07	4.00532	2.00192	NA	NA	NA	NA	NA	NA
sg054	ANGPTL4	1.57895	0.311488	1.58478e-35	2.15642e-32	5.06905	2.34171	NA	NA	NA	NA	NA	NA	NA	NA	NA	NA	NA	NA
sg054	ATRIP	NA	NA	NA	NA	NA	NA	0.333333	0.0823373	6.01951e-08	8.29288e-05	4.04839	2.01735	NA	NA	NA	NA	NA	NA
sg054	C9orf50	0.105263	0.0188897	2.50921e-15	6.48161e-13	5.5725	2.47833	NA	NA	NA	NA	NA	NA	NA	NA	NA	NA	NA	NA
sg054	CCL2	2.42105	16.0547	4.34534e-28	3.59186e-25	0.1508	-2.72929	2.88889	15.2364	8.45683e-07	0.000388357	0.189605	-2.39893	NA	NA	NA	NA	NA	NA
sg054	CDKL2	NA	NA	NA	NA	NA	NA	0.333333	0.0491368	4.87518e-12	2.01443e-08	6.78378	2.76209	NA	NA	NA	NA	NA	NA
sg054	CEMIP	2.42105	10.0316	2.42867e-10	2.78757e-08	0.241342	-2.05085	NA	NA	NA	NA	NA	NA	NA	NA	NA	NA	NA	NA
sg054	CHODL	0.157895	0.00809561	4.68641e-11	7.17368e-09	19.5038	4.28568	NA	NA	NA	NA	NA	NA	NA	NA	NA	NA	NA	NA
sg054	CMPK2	1.13158	0.196608	1.65184e-14	4.01591e-12	5.75552	2.52495	NA	NA	NA	NA	NA	NA	NA	NA	NA	NA	NA	NA
sg054	COL17A1	0.157895	0.0312259	4.65041e-10	6.20005e-08	5.05653	2.33815	NA	NA	NA	NA	NA	NA	NA	NA	NA	NA	NA	NA
sg054	CTTNBP2	0.131579	0.0262143	2.52601e-21	2.08749e-18	5.01935	2.3275	NA	NA	NA	NA	NA	NA	NA	NA	NA	NA	NA	NA
sg054	DLX2	0.210526	0.0285274	4.71823e-07	2.7851e-05	7.3798	2.88358	0.555556	0.0212483	1.13881e-07	9.41109e-05	26.1458	4.70851	NA	NA	NA	NA	NA	NA
sg054	EDN1	NA	NA	NA	NA	NA	NA	1.33333	0.142098	1.29371e-08	1.7823e-05	9.38318	3.23008	NA	NA	NA	NA	NA	NA
sg054	EPHB2	0.394737	0.0682344	5.90133e-20	3.04877e-17	5.78501	2.53232	NA	NA	NA	NA	NA	NA	NA	NA	NA	NA	NA	NA
sg054	ESM1	8.71053	1.93369	4.08694e-27	3.37826e-24	4.50461	2.1714	NA	NA	NA	NA	NA	NA	NA	NA	NA	NA	NA	NA
sg054	EXO5	NA	NA	NA	NA	NA	NA	0.444444	0.0730412	2.00695e-11	2.07369e-08	6.08485	2.60522	NA	NA	NA	NA	NA	NA
sg054	F2RL1	2.07895	0.51889	2.06389e-17	7.75459e-15	4.00653	2.00235	NA	NA	NA	NA	NA	NA	NA	NA	NA	NA	NA	NA
sg054	FGF18	0.105263	0.0246723	5.90012e-08	4.78141e-06	4.26645	2.09304	NA	NA	NA	NA	NA	NA	NA	NA	NA	NA	NA	NA
sg054	FRMD5	0.289474	0.0501157	5.79584e-11	8.55507e-09	5.77611	2.5301	NA	NA	NA	NA	NA	NA	NA	NA	NA	NA	NA	NA
sg054	GDF15	5.23684	0.976099	2.89423e-16	7.47435e-14	5.36507	2.4236	NA	NA	NA	NA	NA	NA	NA	NA	NA	NA	NA	NA
sg054	HIST1H2AE	0.289474	0.0597533	1.2312e-18	5.0873e-16	4.84448	2.27634	NA	NA	NA	NA	NA	NA	NA	NA	NA	NA	NA	NA
sg054	IFI44L	1.89474	0.367772	1.10953e-11	1.6984e-09	5.15194	2.36511	NA	NA	NA	NA	NA	NA	NA	NA	NA	NA	NA	NA
sg054	LAMC2	1.02632	0.178103	2.94695e-10	3.47993e-08	5.76247	2.52669	NA	NA	NA	NA	NA	NA	NA	NA	NA	NA	NA	NA
sg054	LDLRAD4	0.289474	0.0265998	8.23943e-12	1.54789e-09	10.8825	3.44394	NA	NA	NA	NA	NA	NA	NA	NA	NA	NA	NA	NA
sg054	MGARP	0.105263	1.62221	3.58206e-09	3.21763e-07	0.0648889	-3.94588	NA	NA	NA	NA	NA	NA	NA	NA	NA	NA	NA	NA
sg054	MMP1	NA	NA	NA	NA	NA	NA	10	1.76627	1.27547e-25	5.27153e-22	5.66165	2.50122	NA	NA	NA	NA	NA	NA
sg054	MX1	3.39474	0.738628	3.4009e-24	2.00799e-21	4.59601	2.20038	NA	NA	NA	NA	NA	NA	NA	NA	NA	NA	NA	NA
sg054	OAS1	0.894737	0.196993	9.90742e-07	5.53209e-05	4.54197	2.18332	NA	NA	NA	NA	NA	NA	NA	NA	NA	NA	NA	NA
sg054	ODAPH	1.68421	0.0805705	7.76704e-07	4.338e-05	20.9036	4.38568	NA	NA	NA	NA	NA	NA	NA	NA	NA	NA	NA	NA
sg054	PENK	1.81579	0.410948	4.13764e-08	3.56268e-06	4.41853	2.14357	NA	NA	NA	NA	NA	NA	NA	NA	NA	NA	NA	NA
sg054	PRELID3A	NA	NA	NA	NA	NA	NA	0.555556	0.0982736	9.87509e-08	0.000101893	5.65315	2.49906	NA	NA	NA	NA	NA	NA
sg054	PTHLH	0.947368	0.167309	1.54833e-27	1.27985e-24	5.66238	2.50141	NA	NA	NA	NA	NA	NA	NA	NA	NA	NA	NA	NA
sg054	RAB27B	1.02632	0.226291	7.17616e-20	4.94198e-17	4.53537	2.18122	NA	NA	NA	NA	NA	NA	NA	NA	NA	NA	NA	NA
sg054	RSAD2	2.07895	0.193138	1.63357e-10	1.92854e-08	10.7641	3.42815	NA	NA	NA	NA	NA	NA	NA	NA	NA	NA	NA	NA
sg054	SEMA7A	0.789474	0.138396	3.1518e-19	1.62791e-16	5.70444	2.51209	NA	NA	NA	NA	NA	NA	NA	NA	NA	NA	NA	NA
sg054	SPX	0.157895	0.0300694	1.10642e-07	7.37556e-06	5.25101	2.3926	NA	NA	NA	NA	NA	NA	NA	NA	NA	NA	NA	NA
sg054	TMCC3	NA	NA	NA	NA	NA	NA	0.555556	0.0451527	8.48214e-08	8.76205e-05	12.3039	3.62105	NA	NA	NA	NA	NA	NA
sg054	TSGA10IP	1.26316	0.269468	2.05158e-14	4.71067e-12	4.6876	2.22885	NA	NA	NA	NA	NA	NA	NA	NA	NA	NA	NA	NA
sg054	ZNF124	0.263158	0.0632228	6.59186e-15	1.43356e-12	4.16239	2.05741	NA	NA	NA	NA	NA	NA	NA	NA	NA	NA	NA	NA
sg054	ZNF300	NA	NA	NA	NA	NA	NA	0.555556	0.110226	4.02685e-08	5.54631e-05	5.04016	2.33347	NA	NA	NA	NA	NA	NA
sg055	ANKRD30B	0.0806452	0.0173477	4.01669e-22	6.91707e-20	4.64875	2.21684	NA	NA	NA	NA	NA	NA	NA	NA	NA	NA	NA	NA
sg055	APOE	0.395161	0.0528142	1.75981e-18	1.86494e-16	7.48211	2.90344	NA	NA	NA	NA	NA	NA	NA	NA	NA	NA	NA	NA
sg055	BAALC	0.66129	0.156515	4.49532e-14	3.3177e-12	4.22509	2.07898	0.744681	0.168659	2.58332e-07	1.90658e-05	4.41531	2.14252	NA	NA	NA	NA	NA	NA
sg055	CDKN2B	NA	NA	NA	NA	NA	NA	NA	NA	NA	NA	NA	NA	2.42857	0.282427	1.34256e-07	7.92684e-05	8.59894	3.10416
sg055	CIART	NA	NA	NA	NA	NA	NA	0.404255	0.10093	1.00076e-30	8.27225e-28	4.00532	2.00192	NA	NA	NA	NA	NA	NA
sg055	DNAJC22	NA	NA	NA	NA	NA	NA	0.148936	0.0358566	2.3452e-08	2.06228e-06	4.15366	2.05438	NA	NA	NA	NA	NA	NA
sg055	E2F7	NA	NA	NA	NA	NA	NA	1.80851	0.436919	7.31668e-24	3.02399e-21	4.13924	2.04936	NA	NA	NA	NA	NA	NA
sg055	EFEMP1	0.491935	2.39591	3.77341e-27	1.03945e-24	0.205323	-2.28403	0.255319	2.1753	1.27656e-10	1.95362e-08	0.117372	-3.09084	NA	NA	NA	NA	NA	NA
sg055	ENPP1	NA	NA	NA	NA	NA	NA	1.89362	0.350598	1.21163e-40	2.50323e-37	5.40111	2.43326	NA	NA	NA	NA	NA	NA
sg055	EPHB1	0.209677	0.0323824	2.00059e-09	6.31179e-08	6.47504	2.69489	NA	NA	NA	NA	NA	NA	NA	NA	NA	NA	NA	NA
sg055	GPR137C	NA	NA	NA	NA	NA	NA	0.191489	0.0478088	2.12676e-12	4.39495e-10	4.00532	2.00192	NA	NA	NA	NA	NA	NA
sg055	GPRC5B	NA	NA	NA	NA	NA	NA	0.510638	0.0942895	2.93993e-09	3.47164e-07	5.41564	2.43713	NA	NA	NA	NA	NA	NA
sg055	HMOX1	11.7984	2.88551	2.10544e-55	1.73994e-52	4.08885	2.03169	14.8085	3.53918	1.03985e-31	1.07416e-28	4.18417	2.06494	NA	NA	NA	NA	NA	NA
sg055	HS3ST2	0.129032	0.0131072	1.49674e-10	5.19835e-09	9.8444	3.2993	NA	NA	NA	NA	NA	NA	NA	NA	NA	NA	NA	NA
sg055	IGFBP5	NA	NA	NA	NA	NA	NA	NA	NA	NA	NA	NA	NA	21.5714	3.73431	5.88327e-23	2.43156e-19	5.77655	2.53021
sg055	IL1RN	0.467742	0.038165	2.46699e-33	9.26914e-31	12.2558	3.61539	NA	NA	NA	NA	NA	NA	NA	NA	NA	NA	NA	NA
sg055	INSIG1	NA	NA	NA	NA	NA	NA	NA	NA	NA	NA	NA	NA	5.28571	1.30335	2.09393e-26	8.65211e-23	4.05549	2.01988
sg055	ITGA10	NA	NA	NA	NA	NA	NA	0.489362	0.122178	1.97473e-07	1.51104e-05	4.00532	2.00192	NA	NA	NA	NA	NA	NA
sg055	KCTD21	NA	NA	NA	NA	NA	NA	NA	NA	NA	NA	NA	NA	0.428571	0.10251	1.30262e-10	1.79458e-07	4.18076	2.06376
sg055	KISS1	0.395161	0.0678489	2.81918e-07	6.1649e-06	5.82414	2.54204	0.425532	0.0438247	5.69057e-08	4.12616e-06	9.70986	3.27945	NA	NA	NA	NA	NA	NA
sg055	LCE2A	0.16129	0.723207	2.94792e-29	1.21837e-26	0.223021	-2.16475	NA	NA	NA	NA	NA	NA	NA	NA	NA	NA	NA	NA
sg055	LOXL4	NA	NA	NA	NA	NA	NA	NA	NA	NA	NA	NA	NA	1.85714	0.395397	4.23493e-15	1.7503e-11	4.6969	2.23171
sg055	MGARP	0.33871	1.62221	6.63196e-22	1.19145e-19	0.208796	-2.25984	NA	NA	NA	NA	NA	NA	NA	NA	NA	NA	NA	NA
sg055	MMP1	NA	NA	NA	NA	NA	NA	7.48936	1.76627	1.22901e-18	7.25641e-16	4.24022	2.08414	NA	NA	NA	NA	NA	NA
sg055	MMP3	5.12903	1.12336	2.1614e-176	4.46654e-173	4.56579	2.19086	NA	NA	NA	NA	NA	NA	NA	NA	NA	NA	NA	NA
sg055	ODAPH	NA	NA	NA	NA	NA	NA	0.489362	0.0478088	4.55212e-37	6.27131e-34	10.2358	3.35555	NA	NA	NA	NA	NA	NA
sg055	PGF	0.129032	0.559368	3.24786e-07	7.13838e-06	0.230675	-2.11607	NA	NA	NA	NA	NA	NA	NA	NA	NA	NA	NA	NA
sg055	PLAAT4	0.0725806	0.383963	1.34668e-07	2.88386e-06	0.18903	-2.40331	NA	NA	NA	NA	NA	NA	NA	NA	NA	NA	NA	NA
sg055	PPFIA2	0.0806452	0.0188897	4.02881e-14	3.02747e-12	4.26926	2.09398	NA	NA	NA	NA	NA	NA	NA	NA	NA	NA	NA	NA
sg055	PRDM1	1.41935	0.285659	8.4034e-94	3.47228e-90	4.9687	2.31287	1.42553	0.232404	4.68887e-30	3.87488e-27	6.13386	2.6168	NA	NA	NA	NA	NA	NA
sg055	PSG5	0.137097	0.686199	6.46708e-18	6.49588e-16	0.199792	-2.32343	NA	NA	NA	NA	NA	NA	NA	NA	NA	NA	NA	NA
sg055	PTHLH	0.741935	0.167309	1.11478e-29	2.42494e-27	4.43452	2.14878	NA	NA	NA	NA	NA	NA	NA	NA	NA	NA	NA	NA
sg055	PTX3	NA	NA	NA	NA	NA	NA	1.12766	5.40505	1.97284e-12	4.52876e-10	0.208631	-2.26098	NA	NA	NA	NA	NA	NA
sg055	RNF128	0.362903	0.0682344	2.32802e-12	1.15924e-10	5.31848	2.41101	NA	NA	NA	NA	NA	NA	NA	NA	NA	NA	NA	NA
sg055	SALL1	0.193548	0.0447186	1.82586e-09	5.27711e-08	4.32814	2.11375	NA	NA	NA	NA	NA	NA	NA	NA	NA	NA	NA	NA
sg055	SEMA7A	0.798387	0.138396	8.41477e-35	3.16089e-32	5.76885	2.52828	0.680851	0.112882	3.53622e-10	5.21846e-08	6.03154	2.59253	NA	NA	NA	NA	NA	NA
sg055	SGCG	NA	NA	NA	NA	NA	NA	NA	NA	NA	NA	NA	NA	1	0.142259	1.27883e-09	1.32135e-06	7.02941	2.8134
sg055	SLC16A6	NA	NA	NA	NA	NA	NA	0.255319	0.0292165	6.49092e-09	4.87763e-07	8.73888	3.12745	NA	NA	NA	NA	NA	NA
sg055	SLC6A17	0.104839	0.0254433	1.27639e-11	5.79706e-10	4.12048	2.04281	NA	NA	NA	NA	NA	NA	NA	NA	NA	NA	NA	NA
sg055	SOX4	NA	NA	NA	NA	NA	NA	NA	NA	NA	NA	NA	NA	11.4286	2.34937	2.16378e-34	8.94289e-31	4.86452	2.2823
sg055	SYNPO2	0.0887097	0.421742	5.25695e-10	1.71079e-08	0.210341	-2.2492	NA	NA	NA	NA	NA	NA	NA	NA	NA	NA	NA	NA
sg055	SYTL5	0.120968	0.0158057	3.51966e-14	2.38472e-12	7.65342	2.93611	NA	NA	NA	NA	NA	NA	NA	NA	NA	NA	NA	NA
sg055	TAGLN3	1.02419	0.244796	1.13201e-12	5.92229e-11	4.18387	2.06484	NA	NA	NA	NA	NA	NA	NA	NA	NA	NA	NA	NA
sg055	TENT5C	NA	NA	NA	NA	NA	NA	0.382979	0.0876494	2.58981e-08	1.7547e-06	4.36944	2.12745	NA	NA	NA	NA	NA	NA
sg055	TNFAIP8L3	0.669355	0.15613	2.45689e-57	2.03087e-54	4.28718	2.10003	0.808511	0.12749	3.85581e-37	6.27131e-34	6.34176	2.66488	NA	NA	NA	NA	NA	NA
sg055	TSPAN15	0.177419	0.0308404	4.62324e-22	7.34918e-20	5.75282	2.52427	0.212766	0.0265604	1.39764e-08	1.40889e-06	8.01064	3.00192	NA	NA	NA	NA	NA	NA
sg055	UNC5B	0.427419	0.100617	2.86206e-15	2.46435e-13	4.24799	2.08678	NA	NA	NA	NA	NA	NA	NA	NA	NA	NA	NA	NA
sg055	ZNF641	NA	NA	NA	NA	NA	NA	NA	NA	NA	NA	NA	NA	0.571429	0.0941423	4.33511e-14	8.9585e-11	6.06984	2.60166
sg056	AC124312.1	NA	NA	NA	NA	NA	NA	0.318182	0.0730412	9.37468e-11	2.2786e-08	4.3562	2.12307	NA	NA	NA	NA	NA	NA
sg056	ADTRP	NA	NA	NA	NA	NA	NA	0.363636	0.0478088	7.76536e-08	1.14622e-05	7.60606	2.92715	NA	NA	NA	NA	NA	NA
sg056	ANGPT2	NA	NA	NA	NA	NA	NA	0.318182	0.0557769	3.24352e-15	1.91507e-12	5.70455	2.51211	NA	NA	NA	NA	NA	NA
sg056	BAALC	1	0.156515	5.19653e-30	3.57954e-27	6.38916	2.67563	2.13636	0.168659	8.55137e-21	8.8357e-18	12.6668	3.66298	NA	NA	NA	NA	NA	NA
sg056	CCL2	3.97297	16.0547	5.66426e-28	2.9263e-25	0.247464	-2.01471	3.63636	15.2364	5.33805e-15	5.51554e-12	0.238663	-2.06695	NA	NA	NA	NA	NA	NA
sg056	CD24	0.148649	0.0281419	1.48071e-16	3.22094e-14	5.28212	2.40112	NA	NA	NA	NA	NA	NA	NA	NA	NA	NA	NA	NA
sg056	CXADR	0.189189	0.0400925	2.54634e-09	1.94842e-07	4.71881	2.23842	NA	NA	NA	NA	NA	NA	NA	NA	NA	NA	NA	NA
sg056	DNAH14	NA	NA	NA	NA	NA	NA	NA	NA	NA	NA	NA	NA	1.28571	0.274059	1.53162e-07	0.000212072	4.69138	2.23001
sg056	E2F7	NA	NA	NA	NA	NA	NA	2.5	0.436919	1.33439e-10	6.12781e-08	5.72188	2.51649	NA	NA	NA	NA	NA	NA
sg056	EFEMP1	0.554054	2.39591	6.57651e-14	1.08697e-11	0.23125	-2.11248	NA	NA	NA	NA	NA	NA	NA	NA	NA	NA	NA	NA
sg056	F2RL1	NA	NA	NA	NA	NA	NA	2.63636	0.466135	1.00587e-16	8.31451e-14	5.65579	2.49973	NA	NA	NA	NA	NA	NA
sg056	GPRC5A	0.310811	1.3431	5.28266e-11	5.43459e-09	0.231413	-2.11146	NA	NA	NA	NA	NA	NA	NA	NA	NA	NA	NA	NA
sg056	HMOX1	12.1622	2.88551	3.46022e-34	1.78721e-31	4.21492	2.0755	15.3182	3.53918	4.83619e-15	2.85474e-12	4.32818	2.11376	NA	NA	NA	NA	NA	NA
sg056	HSPB7	0.608108	0.150732	1.51421e-19	3.9114e-17	4.03435	2.01234	0.454545	0.0956175	8.90457e-08	1.74055e-05	4.75379	2.24908	NA	NA	NA	NA	NA	NA
sg056	IL1RN	0.243243	0.038165	7.35406e-08	3.53423e-06	6.37346	2.67208	NA	NA	NA	NA	NA	NA	NA	NA	NA	NA	NA	NA
sg056	KCNK3	0.405405	0.0474171	8.32132e-09	5.20965e-07	8.54977	3.09589	NA	NA	NA	NA	NA	NA	NA	NA	NA	NA	NA	NA
sg056	KIAA1549	NA	NA	NA	NA	NA	NA	0.772727	0.14077	5.35886e-13	5.53704e-10	5.48928	2.45662	NA	NA	NA	NA	NA	NA
sg056	KRT81	0.175676	0.0119507	3.48126e-10	2.93634e-08	14.7001	3.87775	NA	NA	NA	NA	NA	NA	NA	NA	NA	NA	NA	NA
sg056	LAMC2	NA	NA	NA	NA	NA	NA	0.772727	0.14077	4.12259e-14	2.83978e-11	5.48928	2.45662	NA	NA	NA	NA	NA	NA
sg056	LYPD3	NA	NA	NA	NA	NA	NA	NA	NA	NA	NA	NA	NA	1	0.0794979	5.02443e-07	0.0003242	12.5789	3.65294
sg056	MCAM	0.945946	0.181187	7.59807e-63	3.14028e-59	5.22082	2.38428	NA	NA	NA	NA	NA	NA	NA	NA	NA	NA	NA	NA
sg056	MGARP	0.364865	1.62221	8.00648e-14	1.27242e-11	0.224919	-2.15252	NA	NA	NA	NA	NA	NA	NA	NA	NA	NA	NA	NA
sg056	MGP	NA	NA	NA	NA	NA	NA	NA	NA	NA	NA	NA	NA	6.28571	1.26987	5.00451e-13	1.03393e-09	4.94987	2.30739
sg056	MMP1	14.8378	3.27718	2.52274e-65	1.04265e-61	4.52763	2.17875	17.4091	1.76627	4.58678e-178	1.89571e-174	9.85643	3.30106	NA	NA	NA	NA	NA	NA
sg056	MSX1	NA	NA	NA	NA	NA	NA	1.90909	0.401062	3.82682e-34	7.9062e-31	4.76008	2.25099	NA	NA	NA	NA	NA	NA
sg056	MT1G	0.337838	0.0693909	2.09049e-10	1.54286e-08	4.86862	2.28351	NA	NA	NA	NA	NA	NA	NA	NA	NA	NA	NA	NA
sg056	NFKBIE	NA	NA	NA	NA	NA	NA	0.363636	0.0717131	7.71036e-07	0.00011381	5.07071	2.34219	NA	NA	NA	NA	NA	NA
sg056	ODAPH	0.905405	0.0805705	2.83744e-17	7.32947e-15	11.2374	3.49024	NA	NA	NA	NA	NA	NA	NA	NA	NA	NA	NA	NA
sg056	OSCAR	0.135135	0.0335389	4.45166e-10	3.01618e-08	4.0292	2.01049	NA	NA	NA	NA	NA	NA	NA	NA	NA	NA	NA	NA
sg056	PCSK1N	0.675676	0.164996	2.92338e-09	2.19626e-07	4.0951	2.0339	NA	NA	NA	NA	NA	NA	NA	NA	NA	NA	NA	NA
sg056	PTHLH	0.932432	0.167309	1.00836e-24	4.63062e-22	5.57311	2.47848	2	0.143426	3.68255e-24	1.522e-20	13.9444	3.80162	NA	NA	NA	NA	NA	NA
sg056	PTPRQ	0.297297	0.0335389	1.24825e-49	1.71967e-46	8.86424	3.148	NA	NA	NA	NA	NA	NA	NA	NA	NA	NA	NA	NA
sg056	RNF128	0.391892	0.0682344	1.72188e-11	1.87277e-09	5.74332	2.52188	NA	NA	NA	NA	NA	NA	NA	NA	NA	NA	NA	NA
sg056	SALL1	0.243243	0.0447186	3.37738e-16	6.34486e-14	5.43942	2.44345	NA	NA	NA	NA	NA	NA	NA	NA	NA	NA	NA	NA
sg056	SCG5	1.66216	0.403238	1.69499e-60	2.33457e-57	4.12204	2.04336	NA	NA	NA	NA	NA	NA	NA	NA	NA	NA	NA	NA
sg056	SCX	0.635135	0.140324	4.15319e-16	1.07256e-13	4.52621	2.1783	NA	NA	NA	NA	NA	NA	NA	NA	NA	NA	NA	NA
sg056	SEMA7A	0.905405	0.138396	1.23273e-36	8.48942e-34	6.54212	2.70976	1.04545	0.112882	1.82918e-14	8.39797e-12	9.2615	3.21125	NA	NA	NA	NA	NA	NA
sg056	SYT1	0.716216	0.0990748	2.2512e-21	7.15709e-19	7.22905	2.85381	1.31818	0.0823373	3.5554e-09	9.18404e-07	16.0095	4.00086	NA	NA	NA	NA	NA	NA
sg056	TIMELESS	NA	NA	NA	NA	NA	NA	0.727273	0.138114	1.09965e-08	2.16422e-06	5.26573	2.39663	NA	NA	NA	NA	NA	NA
sg056	TMEM158	NA	NA	NA	NA	NA	NA	NA	NA	NA	NA	NA	NA	17	3.09833	1.35654e-26	5.60522e-23	5.48683	2.45597
sg056	TMEM244	0.324324	0.0578258	3.44574e-29	2.19981e-26	5.60865	2.48765	NA	NA	NA	NA	NA	NA	NA	NA	NA	NA	NA	NA
sg056	TSGA10IP	1.12162	0.269468	2.34805e-18	5.70079e-16	4.16236	2.0574	NA	NA	NA	NA	NA	NA	NA	NA	NA	NA	NA	NA
sg056	TSPAN15	0.27027	0.0308404	2.11662e-21	6.72922e-19	8.76351	3.13151	0.272727	0.0265604	6.91189e-09	1.96596e-06	10.2682	3.36011	NA	NA	NA	NA	NA	NA
sg056	ZNF568	NA	NA	NA	NA	NA	NA	NA	NA	NA	NA	NA	NA	0.714286	0.133891	9.72242e-10	4.01828e-06	5.33482	2.41544
sg057	ADTRP	NA	NA	NA	NA	NA	NA	0.222222	0.0478088	9.48077e-07	7.12437e-05	4.64815	2.21666	NA	NA	NA	NA	NA	NA
sg057	APOC1	NA	NA	NA	NA	NA	NA	NA	NA	NA	NA	NA	NA	0.866667	0.0711297	4.69166e-19	6.46198e-16	12.1843	3.60695
sg057	C11orf96	NA	NA	NA	NA	NA	NA	NA	NA	NA	NA	NA	NA	2	0.424686	2.09154e-09	7.20362e-07	4.70936	2.23553
sg057	CA2	NA	NA	NA	NA	NA	NA	1.05556	0.217795	4.04603e-14	9.29014e-12	4.84654	2.27696	NA	NA	NA	NA	NA	NA
sg057	CD7	0.0897436	0.0212028	1.03981e-17	1.71901e-15	4.23263	2.08156	NA	NA	NA	NA	NA	NA	NA	NA	NA	NA	NA	NA
sg057	CHODL	0.0641026	0.00809561	3.65212e-12	2.5157e-10	7.91819	2.98517	NA	NA	NA	NA	NA	NA	NA	NA	NA	NA	NA	NA
sg057	CYYR1	0.0769231	0.0177332	2.39438e-08	8.04551e-07	4.33779	2.11696	NA	NA	NA	NA	NA	NA	NA	NA	NA	NA	NA	NA
sg057	FABP3	NA	NA	NA	NA	NA	NA	1.72222	0.322709	5.10149e-26	3.51322e-23	5.33676	2.41596	NA	NA	NA	NA	NA	NA
sg057	FHDC1	NA	NA	NA	NA	NA	NA	NA	NA	NA	NA	NA	NA	0.4	0.0564854	9.61343e-15	2.58393e-11	7.08148	2.82405
sg057	GEM	NA	NA	NA	NA	NA	NA	NA	NA	NA	NA	NA	NA	1.8	0.403766	5.97898e-12	4.94223e-09	4.45803	2.15641
sg057	HOXB2	NA	NA	NA	NA	NA	NA	NA	NA	NA	NA	NA	NA	1	0.198745	6.19181e-07	9.84259e-05	5.03158	2.33101
sg057	IFI44L	NA	NA	NA	NA	NA	NA	1.58333	0.269588	8.83201e-20	7.30054e-17	5.87315	2.55414	NA	NA	NA	NA	NA	NA
sg057	IL1RN	NA	NA	NA	NA	NA	NA	NA	NA	NA	NA	NA	NA	0.333333	0.0334728	6.63817e-07	0.000114315	9.95833	3.3159
sg057	LYNX1	NA	NA	NA	NA	NA	NA	NA	NA	NA	NA	NA	NA	0.4	0.0962343	9.94333e-09	4.10958e-06	4.15652	2.05538
sg057	MGP	NA	NA	NA	NA	NA	NA	NA	NA	NA	NA	NA	NA	5.53333	1.26987	2.80891e-11	1.16064e-08	4.35739	2.12346
sg057	MX2	NA	NA	NA	NA	NA	NA	0.5	0.123506	8.26938e-08	9.76259e-06	4.04839	2.01735	NA	NA	NA	NA	NA	NA
sg057	ODAPH	NA	NA	NA	NA	NA	NA	0.222222	0.0478088	3.29126e-14	8.00164e-12	4.64815	2.21666	NA	NA	NA	NA	NA	NA
sg057	PRRG4	NA	NA	NA	NA	NA	NA	NA	NA	NA	NA	NA	NA	0.933333	0.182008	9.84099e-07	0.000162691	5.12797	2.35839
sg057	PTHLH	NA	NA	NA	NA	NA	NA	0.611111	0.143426	1.67596e-09	2.38853e-07	4.2608	2.09113	NA	NA	NA	NA	NA	NA
sg057	SCX	NA	NA	NA	NA	NA	NA	NA	NA	NA	NA	NA	NA	0.6	0.140167	7.06949e-13	4.17302e-10	4.2806	2.09781
sg057	SLC16A6	0.474359	0.0682344	2.47647e-12	1.7647e-10	6.9519	2.79741	0.833333	0.0292165	9.10714e-18	4.70498e-15	28.5227	4.83404	NA	NA	NA	NA	NA	NA
sg057	SLX4	NA	NA	NA	NA	NA	NA	NA	NA	NA	NA	NA	NA	0.333333	0.08159	2.31009e-07	5.02506e-05	4.08547	2.0305
sg057	SNAP25	NA	NA	NA	NA	NA	NA	NA	NA	NA	NA	NA	NA	0.666667	0.117155	1.08685e-09	4.23322e-07	5.69048	2.50855
sg057	TAC1	0.737179	0.0192753	9.6596e-50	1.99616e-46	38.2449	5.25719	NA	NA	NA	NA	NA	NA	NA	NA	NA	NA	NA	NA
sg057	TSPAN15	0.166667	0.0308404	5.47164e-38	5.65357e-35	5.40417	2.43407	0.416667	0.0265604	2.68268e-16	1.38594e-13	15.6875	3.97154	NA	NA	NA	NA	NA	NA
sg057	ZNF658	NA	NA	NA	NA	NA	NA	NA	NA	NA	NA	NA	NA	0.266667	0.0564854	5.84171e-08	1.39626e-05	4.72099	2.23909
sg058	CHODL	0.0992366	0.00809561	3.74865e-18	1.03288e-15	12.2581	3.61566	NA	NA	NA	NA	NA	NA	NA	NA	NA	NA	NA	NA
sg058	CXCL8	NA	NA	NA	NA	NA	NA	NA	NA	NA	NA	NA	NA	4.64706	1.09833	7.28082e-21	1.00305e-17	4.23104	2.08101
sg058	DACT1	NA	NA	NA	NA	NA	NA	0.422222	0.0929615	3.08161e-08	7.07572e-06	4.5419	2.1833	NA	NA	NA	NA	NA	NA
sg058	F2RL1	NA	NA	NA	NA	NA	NA	NA	NA	NA	NA	NA	NA	3.11765	0.453975	1.66681e-09	9.84132e-07	6.86744	2.77977
sg058	GAP43	NA	NA	NA	NA	NA	NA	NA	NA	NA	NA	NA	NA	1.05882	0.138075	1.60369e-07	2.76102e-05	7.66845	2.93893
sg058	HHEX	NA	NA	NA	NA	NA	NA	0.311111	0.0677291	6.95471e-22	9.58127e-19	4.59346	2.19958	NA	NA	NA	NA	NA	NA
sg058	IFITM1	NA	NA	NA	NA	NA	NA	NA	NA	NA	NA	NA	NA	1.17647	0.286611	4.09681e-22	1.69321e-18	4.10477	2.0373
sg058	KCNK3	NA	NA	NA	NA	NA	NA	NA	NA	NA	NA	NA	NA	0.529412	0.041841	3.20639e-08	6.6244e-06	12.6529	3.6614
sg058	LCE1C	0.320611	0.00693909	2.69468e-13	3.09289e-11	46.2036	5.52993	NA	NA	NA	NA	NA	NA	NA	NA	NA	NA	NA	NA
sg058	MGP	NA	NA	NA	NA	NA	NA	NA	NA	NA	NA	NA	NA	5.94118	1.26987	5.80368e-13	4.79616e-10	4.67855	2.22606
sg058	OAS1	NA	NA	NA	NA	NA	NA	NA	NA	NA	NA	NA	NA	0.882353	0.144351	4.82954e-11	1.99557e-08	6.11253	2.61177
sg058	PMEPA1	NA	NA	NA	NA	NA	NA	NA	NA	NA	NA	NA	NA	3.70588	0.914226	4.20003e-23	1.73545e-19	4.05357	2.01919
sg058	PRDM1	NA	NA	NA	NA	NA	NA	NA	NA	NA	NA	NA	NA	1.76471	0.311715	1.15856e-09	3.98929e-07	5.66127	2.50113
sg058	PTPRE	0.114504	0.0227448	1.30931e-19	4.50947e-17	5.03429	2.33179	NA	NA	NA	NA	NA	NA	NA	NA	NA	NA	NA	NA
sg058	SLC16A6	NA	NA	NA	NA	NA	NA	0.177778	0.0292165	1.3798e-08	2.28108e-06	6.08485	2.60522	NA	NA	NA	NA	NA	NA
sg058	SNAP25	NA	NA	NA	NA	NA	NA	NA	NA	NA	NA	NA	NA	0.470588	0.117155	2.24051e-12	1.852e-09	4.01681	2.00605
sg058	SPP1	0.259542	0.0601388	3.063e-22	1.58242e-19	4.31572	2.1096	NA	NA	NA	NA	NA	NA	NA	NA	NA	NA	NA	NA
sg058	TMEM244	0.244275	0.0578258	4.00376e-09	2.50721e-07	4.22433	2.07872	NA	NA	NA	NA	NA	NA	0.529412	0.041841	7.90617e-07	0.000148528	12.6529	3.6614
sg058	TNFAIP6	NA	NA	NA	NA	NA	NA	NA	NA	NA	NA	NA	NA	3	0.479079	6.23256e-21	2.57592e-17	6.26201	2.64663
sg059	BLMH	NA	NA	NA	NA	NA	NA	NA	NA	NA	NA	NA	NA	1.08333	0.205021	7.02876e-08	3.22776e-05	5.28401	2.40163
sg059	CCDC18	NA	NA	NA	NA	NA	NA	NA	NA	NA	NA	NA	NA	0.5	0.110879	3.17172e-07	5.95707e-05	4.50943	2.17295
sg059	CCNF	NA	NA	NA	NA	NA	NA	NA	NA	NA	NA	NA	NA	0.333333	0.0732218	8.69181e-07	0.000256595	4.55238	2.18662
sg059	CEBPD	NA	NA	NA	NA	NA	NA	NA	NA	NA	NA	NA	NA	0.833333	4.66527	6.77638e-07	0.000215437	0.178625	-2.485
sg059	CLEC2B	NA	NA	NA	NA	NA	NA	1.25	0.24834	4.73007e-15	3.90988e-12	5.03342	2.33154	NA	NA	NA	NA	NA	NA
sg059	CXCL5	1.04615	0.215112	2.67177e-47	1.10398e-43	4.8633	2.28194	NA	NA	NA	NA	NA	NA	3.5	0.238494	1.35948e-15	2.80869e-12	14.6754	3.87533
sg059	EFEMP1	0.369231	2.39591	3.03355e-21	1.79066e-18	0.154109	-2.69798	NA	NA	NA	NA	NA	NA	NA	NA	NA	NA	NA	NA
sg059	FIBCD1	NA	NA	NA	NA	NA	NA	0.5	0.0916335	3.41362e-07	9.40566e-05	5.45652	2.44798	NA	NA	NA	NA	NA	NA
sg059	HAS1	0.861538	0.210486	4.54157e-08	3.41278e-06	4.0931	2.03319	NA	NA	NA	NA	NA	NA	NA	NA	NA	NA	NA	NA
sg059	HIST1H2BJ	NA	NA	NA	NA	NA	NA	NA	NA	NA	NA	NA	NA	1.25	0.242678	1.01002e-23	4.17441e-20	5.15086	2.36481
sg059	IFIT1	NA	NA	NA	NA	NA	NA	2.91667	0.505976	3.58045e-16	4.93266e-13	5.76444	2.52718	NA	NA	NA	NA	NA	NA
sg059	IL1RN	0.338462	0.038165	7.19453e-12	1.41595e-09	8.86838	3.14867	NA	NA	NA	NA	NA	NA	NA	NA	NA	NA	NA	NA
sg059	ISG15	NA	NA	NA	NA	NA	NA	27.8333	6.88579	4.41703e-17	9.1278e-14	4.04214	2.01512	NA	NA	NA	NA	NA	NA
sg059	KIAA1328	NA	NA	NA	NA	NA	NA	NA	NA	NA	NA	NA	NA	0.5	0.115063	9.99622e-07	0.000172102	4.34545	2.11951
sg059	KNSTRN	NA	NA	NA	NA	NA	NA	NA	NA	NA	NA	NA	NA	0.833333	0.17364	1.02921e-09	1.04444e-06	4.7992	2.26279
sg059	MAP6	NA	NA	NA	NA	NA	NA	0.333333	0.0318725	1.7185e-07	7.88982e-05	10.4583	3.38658	NA	NA	NA	NA	NA	NA
sg059	MGARP	0.384615	1.62221	2.82191e-13	7.77341e-11	0.237094	-2.07647	NA	NA	NA	NA	NA	NA	NA	NA	NA	NA	NA	NA
sg059	MMP12	0.507692	0.115266	2.42108e-23	2.00127e-20	4.40453	2.13899	NA	NA	NA	NA	NA	NA	1.91667	0.271967	5.31949e-15	7.32849e-12	7.04744	2.8171
sg059	MMP3	7.01538	1.12336	1.85875e-82	7.68222e-79	6.24499	2.6427	NA	NA	NA	NA	NA	NA	8.83333	1.55649	4.54374e-09	2.34741e-06	5.67518	2.50467
sg059	MT1A	NA	NA	NA	NA	NA	NA	1.83333	0.379814	6.08635e-21	8.38293e-18	4.82692	2.2711	NA	NA	NA	NA	NA	NA
sg059	MT1M	NA	NA	NA	NA	NA	NA	15.6667	3.13413	5.34631e-29	2.20963e-25	4.99873	2.32156	NA	NA	NA	NA	NA	NA
sg059	MX1	3	0.738628	1.54283e-26	1.27531e-23	4.06159	2.02204	3.91667	0.638778	3.71811e-10	3.84174e-07	6.1315	2.61624	2.33333	0.472803	1.51625e-09	1.04444e-06	4.9351	2.30308
sg059	N4BP3	0.123077	0.0277564	2.50054e-08	1.87904e-06	4.43419	2.14867	NA	NA	NA	NA	NA	NA	NA	NA	NA	NA	NA	NA
sg059	NOTCH1	NA	NA	NA	NA	NA	NA	0.333333	0.0823373	1.75607e-09	9.07229e-07	4.04839	2.01735	NA	NA	NA	NA	NA	NA
sg059	OAS1	NA	NA	NA	NA	NA	NA	0.833333	0.160691	9.91955e-08	5.85537e-05	5.18595	2.37461	NA	NA	NA	NA	NA	NA
sg059	PMCH	0.246154	0.0111796	3.16385e-12	6.5381e-10	22.018	4.46061	NA	NA	NA	NA	NA	NA	NA	NA	NA	NA	NA	NA
sg059	PRSS35	0.276923	0.0435621	5.4334e-07	3.11893e-05	6.35698	2.66834	NA	NA	NA	NA	NA	NA	NA	NA	NA	NA	NA	NA
sg059	PTPRZ1	0.123077	0.0142637	2.30363e-08	1.76313e-06	8.62869	3.10914	NA	NA	NA	NA	NA	NA	NA	NA	NA	NA	NA	NA
sg059	RAD54B	NA	NA	NA	NA	NA	NA	0.416667	0.102258	3.09988e-24	1.28118e-20	4.07468	2.02669	NA	NA	NA	NA	NA	NA
sg059	SEMA7A	NA	NA	NA	NA	NA	NA	NA	NA	NA	NA	NA	NA	0.75	0.119247	1.05786e-08	3.36238e-06	6.28947	2.65294
sg059	SLC35F2	NA	NA	NA	NA	NA	NA	NA	NA	NA	NA	NA	NA	0.666667	0.161088	7.24259e-15	9.97546e-12	4.13853	2.04912
sg059	TMEM132B	0.784615	0.193524	7.84101e-13	1.90629e-10	4.05437	2.01948	1.75	0.164675	2.82014e-11	2.91391e-08	10.627	3.40966	NA	NA	NA	NA	NA	NA
sg059	TSPAN13	NA	NA	NA	NA	NA	NA	NA	NA	NA	NA	NA	NA	2.33333	0.51046	4.59113e-23	9.48757e-20	4.57104	2.19252
sg059	ZNF570	NA	NA	NA	NA	NA	NA	0.5	0.111554	2.92043e-15	3.01753e-12	4.48214	2.16419	NA	NA	NA	NA	NA	NA
sg060	ACTG2	NA	NA	NA	NA	NA	NA	NA	NA	NA	NA	NA	NA	3.83333	0.5	2.21707e-08	9.16315e-05	7.66667	2.9386
sg060	BAALC	NA	NA	NA	NA	NA	NA	0.724138	0.168659	5.20557e-07	8.60585e-05	4.29351	2.10216	NA	NA	NA	NA	NA	NA
sg060	CA2	NA	NA	NA	NA	NA	NA	NA	NA	NA	NA	NA	NA	1.66667	0.08159	1.55331e-08	1.66688e-05	20.4274	4.35243
sg060	CRYGS	0.385417	0.0690054	5.26346e-08	3.1077e-06	5.58531	2.48164	1.10345	0.063745	2.23719e-14	1.84926e-11	17.3103	4.11356	NA	NA	NA	NA	NA	NA
sg060	EFEMP1	0.541667	2.39591	5.66597e-17	1.67227e-14	0.226079	-2.1451	NA	NA	NA	NA	NA	NA	NA	NA	NA	NA	NA	NA
sg060	HS3ST2	0.09375	0.0131072	3.96749e-07	1.72607e-05	7.15257	2.83846	NA	NA	NA	NA	NA	NA	NA	NA	NA	NA	NA	NA
sg060	IFI27	7.05208	1.54279	4.44517e-94	9.18372e-91	4.57099	2.19251	NA	NA	NA	NA	NA	NA	NA	NA	NA	NA	NA	NA
sg060	IFI44L	1.58333	0.367772	3.24384e-36	4.46894e-33	4.30521	2.10608	1.37931	0.269588	1.80957e-12	9.34871e-10	5.11636	2.35512	NA	NA	NA	NA	NA	NA
sg060	IFIT1	NA	NA	NA	NA	NA	NA	NA	NA	NA	NA	NA	NA	2.5	0.466527	1.61324e-08	1.66688e-05	5.35874	2.4219
sg060	IFIT2	NA	NA	NA	NA	NA	NA	0.724138	0.102258	4.0392e-34	1.6694e-30	7.0815	2.82406	NA	NA	NA	NA	NA	NA
sg060	ISG15	NA	NA	NA	NA	NA	NA	NA	NA	NA	NA	NA	NA	24.1667	4.83891	5.96901e-20	2.46699e-16	4.99424	2.32026
sg060	KCNK3	0.229167	0.0474171	6.14632e-09	3.77866e-07	4.83299	2.27292	NA	NA	NA	NA	NA	NA	NA	NA	NA	NA	NA	NA
sg060	KCTD6	NA	NA	NA	NA	NA	NA	NA	NA	NA	NA	NA	NA	0.666667	0.144351	8.53188e-11	1.76269e-07	4.61836	2.20738
sg060	LDLRAD4	0.145833	0.0265998	1.49751e-07	7.28142e-06	5.48249	2.45483	NA	NA	NA	NA	NA	NA	NA	NA	NA	NA	NA	NA
sg060	MMP3	5.79167	1.12336	8.21941e-186	3.39708e-182	5.15566	2.36616	NA	NA	NA	NA	NA	NA	NA	NA	NA	NA	NA	NA
sg060	OAS1	0.822917	0.196993	1.31623e-22	6.79833e-20	4.17739	2.0626	NA	NA	NA	NA	NA	NA	NA	NA	NA	NA	NA	NA
sg060	PIP	0.208333	0.0427911	6.78764e-17	1.86977e-14	4.86862	2.28351	NA	NA	NA	NA	NA	NA	NA	NA	NA	NA	NA	NA
sg060	PTHLH	NA	NA	NA	NA	NA	NA	0.724138	0.143426	2.82332e-07	3.69965e-05	5.04885	2.33595	NA	NA	NA	NA	NA	NA
sg060	RSAD2	0.8125	0.193138	7.91402e-09	4.67153e-07	4.20684	2.07274	NA	NA	NA	NA	NA	NA	NA	NA	NA	NA	NA	NA
sg060	SEMA7A	NA	NA	NA	NA	NA	NA	0.62069	0.112882	5.04617e-09	2.08508e-06	5.49858	2.45906	NA	NA	NA	NA	NA	NA
sg060	STATH	1.05208	0.0269854	4.22465e-14	5.4564e-12	38.9872	5.28493	NA	NA	NA	NA	NA	NA	NA	NA	NA	NA	NA	NA
sg060	SUSD2	0.09375	0.447186	2.78277e-07	1.17359e-05	0.209644	-2.25398	NA	NA	NA	NA	NA	NA	NA	NA	NA	NA	NA	NA
sg060	TMEM158	NA	NA	NA	NA	NA	NA	NA	NA	NA	NA	NA	NA	13.1667	3.09833	1.79874e-07	0.00018581	4.24961	2.08733
sg060	TSGA10IP	1.09375	0.269468	5.93842e-19	1.53397e-16	4.05892	2.0211	NA	NA	NA	NA	NA	NA	NA	NA	NA	NA	NA	NA
sg060	TXNDC12	NA	NA	NA	NA	NA	NA	NA	NA	NA	NA	NA	NA	0.5	0.112971	6.46108e-07	0.000533944	4.42593	2.14598
sg060	ZSCAN9	NA	NA	NA	NA	NA	NA	0.413793	0.0836653	5.65419e-19	1.16844e-15	4.94581	2.30621	NA	NA	NA	NA	NA	NA
sg061	AXIN1	NA	NA	NA	NA	NA	NA	0.454545	0.106242	9.10878e-10	4.18296e-07	4.27841	2.09707	NA	NA	NA	NA	NA	NA
sg061	C11orf96	NA	NA	NA	NA	NA	NA	NA	NA	NA	NA	NA	NA	1.9375	0.424686	9.41377e-13	9.72678e-10	4.56219	2.18973
sg061	C1QTNF6	NA	NA	NA	NA	NA	NA	NA	NA	NA	NA	NA	NA	0.4375	0.0690377	8.26169e-07	0.000310414	6.33712	2.66383
sg061	CCDC33	0.207792	0.0505012	2.27402e-12	5.87407e-10	4.1146	2.04075	NA	NA	NA	NA	NA	NA	NA	NA	NA	NA	NA	NA
sg061	CEMIP	NA	NA	NA	NA	NA	NA	NA	NA	NA	NA	NA	NA	4.0625	17.2155	3.959e-07	0.000109057	0.235979	-2.08327
sg061	CRHBP	0.207792	0.0138782	3.02155e-31	6.24402e-28	14.9726	3.90425	NA	NA	NA	NA	NA	NA	NA	NA	NA	NA	NA	NA
sg061	DACT1	NA	NA	NA	NA	NA	NA	0.409091	0.0929615	9.34274e-08	4.2904e-05	4.40065	2.13772	NA	NA	NA	NA	NA	NA
sg061	DIO2	NA	NA	NA	NA	NA	NA	1.5	0.346614	1.39386e-08	3.38789e-06	4.32759	2.11356	NA	NA	NA	NA	NA	NA
sg061	DMGDH	NA	NA	NA	NA	NA	NA	0.136364	0.0305445	2.89228e-07	7.47111e-05	4.46443	2.15847	NA	NA	NA	NA	NA	NA
sg061	ESM1	NA	NA	NA	NA	NA	NA	NA	NA	NA	NA	NA	NA	6.125	1.39331	6.21373e-12	4.70886e-09	4.39602	2.1362
sg061	KIAA1671	NA	NA	NA	NA	NA	NA	NA	NA	NA	NA	NA	NA	0.3125	0.0732218	2.88831e-10	1.98956e-07	4.26786	2.09351
sg061	MT1G	1.7013	0.0693909	1.33477e-128	5.5166e-125	24.5176	4.61575	NA	NA	NA	NA	NA	NA	7.8125	0.0648536	1.1443e-54	4.72938e-51	120.464	6.91245
sg061	RRAD	0.181818	0.0354665	1.15693e-14	3.41459e-12	5.12648	2.35797	NA	NA	NA	NA	NA	NA	0.5625	0.039749	1.42254e-09	9.79655e-07	14.1513	3.82286
sg062	CD70	0.0645161	0.00578258	8.3053e-10	3.36527e-08	11.157	3.47988	NA	NA	NA	NA	NA	NA	NA	NA	NA	NA	NA	NA
sg062	DACT1	NA	NA	NA	NA	NA	NA	NA	NA	NA	NA	NA	NA	0.553191	0.129707	8.55045e-08	2.20869e-05	4.26493	2.09252
sg062	DIO2	NA	NA	NA	NA	NA	NA	1.71622	0.346614	1.38959e-66	2.8709e-63	4.95138	2.30783	NA	NA	NA	NA	NA	NA
sg062	EREG	NA	NA	NA	NA	NA	NA	0.527027	0.130146	8.77084e-11	2.13235e-08	4.0495	2.01775	NA	NA	NA	NA	NA	NA
sg062	F2RL1	NA	NA	NA	NA	NA	NA	NA	NA	NA	NA	NA	NA	2.61702	0.453975	4.64181e-17	9.5923e-14	5.76468	2.52724
sg062	GPR68	NA	NA	NA	NA	NA	NA	0.243243	0.0584329	1.4983e-08	1.76885e-06	4.16278	2.05755	NA	NA	NA	NA	NA	NA
sg062	IL1RN	NA	NA	NA	NA	NA	NA	NA	NA	NA	NA	NA	NA	0.212766	0.0334728	4.65737e-07	5.833e-05	6.35638	2.66821
sg062	MYOC	0.229391	0.0454896	1.4715e-09	5.06808e-08	5.04271	2.3342	NA	NA	NA	NA	NA	NA	NA	NA	NA	NA	NA	NA
sg062	ODAPH	NA	NA	NA	NA	NA	NA	0.310811	0.0478088	6.3768e-30	3.76505e-27	6.50113	2.70069	NA	NA	NA	NA	NA	NA
sg062	PTX3	NA	NA	NA	NA	NA	NA	1.31081	5.40505	6.62767e-19	3.91222e-16	0.242516	-2.04385	NA	NA	NA	NA	NA	NA
sg063	APOE	NA	NA	NA	NA	NA	NA	NA	NA	NA	NA	NA	NA	0.162791	0.0271967	9.41368e-07	0.000216148	5.98569	2.58152
sg063	CCL20	0.0947368	0.0161912	8.04723e-08	4.00616e-06	5.85113	2.54871	NA	NA	NA	NA	NA	NA	NA	NA	NA	NA	NA	NA
sg063	CHODL	0.0526316	0.00809561	1.50577e-09	1.15248e-07	6.50125	2.70072	NA	NA	NA	NA	NA	NA	NA	NA	NA	NA	NA	NA
sg063	CRYGS	0.442105	0.0690054	9.18636e-38	1.89836e-34	6.40682	2.67961	NA	NA	NA	NA	NA	NA	NA	NA	NA	NA	NA	NA
sg063	HES1	NA	NA	NA	NA	NA	NA	0.192308	0.990704	3.25806e-08	6.12071e-06	0.194112	-2.36504	NA	NA	NA	NA	NA	NA
sg063	KISS1	0.310526	0.0678489	6.94724e-07	2.68345e-05	4.57673	2.19432	NA	NA	NA	NA	NA	NA	NA	NA	NA	NA	NA	NA
sg063	PF4V1	NA	NA	NA	NA	NA	NA	NA	NA	NA	NA	NA	NA	0.325581	0.0669456	1.13924e-14	9.41468e-12	4.86337	2.28196
sg063	PRKCZ	NA	NA	NA	NA	NA	NA	NA	NA	NA	NA	NA	NA	0.302326	0.0523013	1.99361e-08	5.49174e-06	5.78047	2.53119
sg064	APOC1	NA	NA	NA	NA	NA	NA	NA	NA	NA	NA	NA	NA	0.4	0.0711297	2.59941e-11	1.53439e-08	5.62353	2.49148
sg064	AQP1	NA	NA	NA	NA	NA	NA	NA	NA	NA	NA	NA	NA	0.366667	0.0439331	6.28396e-09	2.68796e-06	8.34603	3.06109
sg064	HES1	NA	NA	NA	NA	NA	NA	NA	NA	NA	NA	NA	NA	0.1	0.991632	2.30487e-11	1.36086e-08	0.100844	-3.3098
sg064	MT1G	0.569507	0.0693909	1.28616e-113	5.3157e-110	8.20722	3.03689	1.89655	0.0544489	5.51142e-28	2.27787e-24	34.8318	5.12233	NA	NA	NA	NA	NA	NA
sg064	RPS6KA5	NA	NA	NA	NA	NA	NA	0.172414	0.0411687	1.92759e-08	3.06412e-06	4.18799	2.06626	NA	NA	NA	NA	NA	NA
sg065	APLN	0.048951	0.0107941	8.98203e-08	3.25638e-06	4.53497	2.18109	NA	NA	NA	NA	NA	NA	NA	NA	NA	NA	NA	NA
sg065	BEX1	NA	NA	NA	NA	NA	NA	4.4359	1.0093	2.35117e-42	9.71739e-39	4.39504	2.13588	NA	NA	NA	NA	NA	NA
sg065	COL4A6	0.0909091	0.0215883	1.28507e-10	8.56439e-09	4.21104	2.07418	NA	NA	NA	NA	NA	NA	NA	NA	NA	NA	NA	NA
sg065	DCHS1	NA	NA	NA	NA	NA	NA	NA	NA	NA	NA	NA	NA	0.578947	0.129707	5.03181e-07	0.000231072	4.4635	2.15817
sg065	DGKI	NA	NA	NA	NA	NA	NA	0.769231	0.143426	1.23868e-14	1.02389e-11	5.36325	2.42311	NA	NA	NA	NA	NA	NA
sg065	DHRS2	0.20979	0.00346955	8.67427e-11	6.18117e-09	60.4662	5.91806	NA	NA	NA	NA	NA	NA	NA	NA	NA	NA	NA	NA
sg065	IL13RA2	NA	NA	NA	NA	NA	NA	3	0.690571	8.93966e-68	3.69387e-64	4.34423	2.1191	NA	NA	NA	NA	NA	NA
sg065	KRT7	NA	NA	NA	NA	NA	NA	0.435897	2.23772	7.06454e-08	1.53672e-05	0.194796	-2.35997	NA	NA	NA	NA	NA	NA
sg065	LCE2A	NA	NA	NA	NA	NA	NA	1.12821	0.111554	4.91587e-18	5.07933e-15	10.1136	3.33822	NA	NA	NA	NA	NA	NA
sg065	LCE3D	NA	NA	NA	NA	NA	NA	2.76923	0.211155	3.07889e-08	6.05808e-06	13.1147	3.71311	NA	NA	NA	NA	NA	NA
sg065	ODAPH	NA	NA	NA	NA	NA	NA	0.410256	0.0478088	1.74762e-29	2.40763e-26	8.5812	3.10118	NA	NA	NA	NA	NA	NA
sg065	PCP4	NA	NA	NA	NA	NA	NA	0.871795	0.0531208	3.96314e-14	2.33938e-11	16.4115	4.03664	NA	NA	NA	NA	NA	NA
sg065	RRAD	0.48951	0.0354665	8.93798e-73	1.84659e-69	13.8021	3.78681	NA	NA	NA	NA	NA	NA	NA	NA	NA	NA	NA	NA
sg065	SNAPC1	3.11888	0.697379	0	0	4.47229	2.16101	NA	NA	NA	NA	NA	NA	NA	NA	NA	NA	NA	NA
sg065	STATH	0.713287	0.0269854	1.72986e-13	3.10848e-11	26.4324	4.72423	NA	NA	NA	NA	NA	NA	NA	NA	NA	NA	NA	NA
sg065	TAC1	1.28671	0.0192753	7.86053e-60	1.08292e-56	66.7547	6.0608	4.66667	0.0185923	8.99297e-23	3.71679e-19	251	7.97154	NA	NA	NA	NA	NA	NA
sg066	AQP1	NA	NA	NA	NA	NA	NA	NA	NA	NA	NA	NA	NA	0.666667	0.0439331	2.0566e-10	1.21427e-07	15.1746	3.92359
sg066	CRLF1	NA	NA	NA	NA	NA	NA	0.220339	0.0345286	3.83861e-20	3.96528e-17	6.38136	2.67386	NA	NA	NA	NA	NA	NA
sg066	DACT1	NA	NA	NA	NA	NA	NA	NA	NA	NA	NA	NA	NA	0.666667	0.129707	9.8958e-08	2.04497e-05	5.13978	2.36171
sg066	DDIT4	NA	NA	NA	NA	NA	NA	2.49153	0.322709	7.59258e-141	3.13801e-137	7.72065	2.94872	NA	NA	NA	NA	NA	NA
sg066	DPH2	NA	NA	NA	NA	NA	NA	NA	NA	NA	NA	NA	NA	0.666667	0.115063	4.74977e-11	3.2718e-08	5.79394	2.53454
sg066	EPHB2	NA	NA	NA	NA	NA	NA	NA	NA	NA	NA	NA	NA	0.222222	0.0543933	1.45989e-07	3.17565e-05	4.08547	2.0305
sg066	FAM155A	NA	NA	NA	NA	NA	NA	NA	NA	NA	NA	NA	NA	0.888889	0.167364	1.1407e-07	2.245e-05	5.31111	2.40901
sg066	GDF15	NA	NA	NA	NA	NA	NA	NA	NA	NA	NA	NA	NA	3.66667	0.619247	4.96919e-10	1.86661e-07	5.92117	2.56588
sg066	GPR68	NA	NA	NA	NA	NA	NA	0.237288	0.0584329	2.95045e-10	5.80537e-08	4.06086	2.02179	NA	NA	NA	NA	NA	NA
sg066	HES1	NA	NA	NA	NA	NA	NA	0.186441	0.990704	6.16227e-08	6.06397e-06	0.18819	-2.40974	NA	NA	NA	NA	NA	NA
sg066	HHIP	NA	NA	NA	NA	NA	NA	0.186441	0.0411687	2.24243e-11	4.63398e-09	4.5287	2.1791	NA	NA	NA	NA	NA	NA
sg066	LCE1F	NA	NA	NA	NA	NA	NA	0.627119	0.110226	2.03959e-07	2.00705e-05	5.6894	2.50828	NA	NA	NA	NA	NA	NA
sg066	MGP	NA	NA	NA	NA	NA	NA	NA	NA	NA	NA	NA	NA	9.44444	1.26987	7.65299e-78	3.16222e-74	7.43731	2.89478
sg066	NRP2	NA	NA	NA	NA	NA	NA	NA	NA	NA	NA	NA	NA	1.94444	0.40795	3.27611e-35	1.35402e-31	4.76638	2.25289
sg066	PCP4	NA	NA	NA	NA	NA	NA	NA	NA	NA	NA	NA	NA	0.722222	0.0209205	1.97744e-10	8.71449e-08	34.5222	5.10945
sg066	PI16	0.0819672	0.396299	5.45027e-07	1.59759e-05	0.206832	-2.27347	NA	NA	NA	NA	NA	NA	NA	NA	NA	NA	NA	NA
sg066	SLC16A6	NA	NA	NA	NA	NA	NA	NA	NA	NA	NA	NA	NA	1.27778	0.131799	2.42745e-13	1.00326e-09	9.69489	3.27722
sg067	BST2	NA	NA	NA	NA	NA	NA	0.6	0.103586	3.76394e-08	1.03709e-05	5.79231	2.53414	NA	NA	NA	NA	NA	NA
sg067	CCSAP	NA	NA	NA	NA	NA	NA	NA	NA	NA	NA	NA	NA	0.636364	0.154812	7.28496e-13	3.01087e-09	4.11057	2.03934
sg067	CD274	NA	NA	NA	NA	NA	NA	0.457143	0.112882	7.72947e-15	1.06486e-11	4.04975	2.01783	NA	NA	NA	NA	NA	NA
sg067	DACT1	NA	NA	NA	NA	NA	NA	NA	NA	NA	NA	NA	NA	0.818182	0.129707	6.08651e-11	8.38518e-08	6.30792	2.65716
sg067	EFEMP1	0.564103	2.39591	4.16973e-28	2.87156e-25	0.235444	-2.08655	NA	NA	NA	NA	NA	NA	NA	NA	NA	NA	NA	NA
sg067	FAM43A	NA	NA	NA	NA	NA	NA	0.171429	1.40106	4.94932e-07	7.30555e-05	0.122356	-3.03084	NA	NA	NA	NA	NA	NA
sg067	FLRT3	NA	NA	NA	NA	NA	NA	NA	NA	NA	NA	NA	NA	0.545455	0.127615	1.74595e-07	0.000103086	4.27422	2.09566
sg067	GASK1B	0.136752	0.548574	6.77939e-13	8.49067e-11	0.249287	-2.00412	NA	NA	NA	NA	NA	NA	NA	NA	NA	NA	NA	NA
sg067	GEMIN4	NA	NA	NA	NA	NA	NA	0.342857	0.0756972	7.67731e-14	4.7956e-11	4.52932	2.1793	NA	NA	NA	NA	NA	NA
sg067	IDNK	NA	NA	NA	NA	NA	NA	NA	NA	NA	NA	NA	NA	0.636364	0.131799	1.64139e-07	6.78386e-05	4.82828	2.27151
sg067	KCNK3	NA	NA	NA	NA	NA	NA	NA	NA	NA	NA	NA	NA	0.545455	0.041841	2.76778e-07	0.000285912	13.0364	3.70447
sg067	LUM	NA	NA	NA	NA	NA	NA	0.771429	3.48738	4.22385e-13	5.81905e-10	0.221206	-2.17654	NA	NA	NA	NA	NA	NA
sg067	MEST	0.0598291	0.430995	2.46108e-08	1.18275e-06	0.138816	-2.84875	NA	NA	NA	NA	NA	NA	NA	NA	NA	NA	NA	NA
sg067	MGP	NA	NA	NA	NA	NA	NA	0.571429	2.69721	6.16307e-14	1.27329e-10	0.211859	-2.23882	NA	NA	NA	NA	NA	NA
sg067	MROH8	NA	NA	NA	NA	NA	NA	0.285714	0.0358566	1.93936e-07	2.67179e-05	7.96825	2.99426	NA	NA	NA	NA	NA	NA
sg067	NEFM	NA	NA	NA	NA	NA	NA	0.714286	0.10757	1.5566e-18	3.21671e-15	6.64021	2.73123	NA	NA	NA	NA	NA	NA
sg067	NPPC	0.0512821	0.0104086	2.67026e-08	1.26853e-06	4.92688	2.30067	NA	NA	NA	NA	NA	NA	NA	NA	NA	NA	NA	NA
sg067	PDPN	NA	NA	NA	NA	NA	NA	0.314286	1.42098	1.40218e-07	2.22893e-05	0.221175	-2.17674	NA	NA	NA	NA	NA	NA
sg067	SMOC1	NA	NA	NA	NA	NA	NA	NA	NA	NA	NA	NA	NA	0.818182	0.0271967	2.22555e-11	4.5991e-08	30.0839	4.91092
sg067	TMEM132A	NA	NA	NA	NA	NA	NA	NA	NA	NA	NA	NA	NA	0.727273	0.177824	7.41023e-08	5.65598e-05	4.08984	2.03204
sg068	ADTRP	0.35	0.0824981	1.57314e-11	1.32689e-09	4.24252	2.08492	NA	NA	NA	NA	NA	NA	NA	NA	NA	NA	NA	NA
sg068	AQP1	NA	NA	NA	NA	NA	NA	NA	NA	NA	NA	NA	NA	0.9375	0.0439331	1.11722e-11	9.23494e-09	21.3393	4.41544
sg068	AREG	NA	NA	NA	NA	NA	NA	0.333333	0.0239044	2.95588e-17	8.72617e-15	13.9444	3.80162	NA	NA	NA	NA	NA	NA
sg068	ATP6V0D2	0.0642857	0.0127217	6.31314e-12	7.05024e-10	5.05325	2.33721	NA	NA	NA	NA	NA	NA	NA	NA	NA	NA	NA	NA
sg068	CABYR	NA	NA	NA	NA	NA	NA	0.272727	0.0677291	1.17637e-07	1.38879e-05	4.02674	2.00961	NA	NA	NA	NA	NA	NA
sg068	COL14A1	NA	NA	NA	NA	NA	NA	0.212121	1.41833	3.81363e-07	3.0311e-05	0.149557	-2.74123	NA	NA	NA	NA	NA	NA
sg068	CYB5RL	NA	NA	NA	NA	NA	NA	NA	NA	NA	NA	NA	NA	0.6875	0.115063	2.09311e-08	9.61201e-06	5.975	2.57894
sg068	DEPTOR	NA	NA	NA	NA	NA	NA	NA	NA	NA	NA	NA	NA	0.375	0.0753138	7.86651e-07	0.000180624	4.97917	2.3159
sg068	DHRS2	0.15	0.00346955	2.71341e-11	2.11595e-09	43.2333	5.43407	NA	NA	NA	NA	NA	NA	NA	NA	NA	NA	NA	NA
sg068	DIO2	NA	NA	NA	NA	NA	NA	NA	NA	NA	NA	NA	NA	4.5	0.776151	5.54211e-23	1.145e-19	5.79784	2.53552
sg068	DNAJB5	NA	NA	NA	NA	NA	NA	NA	NA	NA	NA	NA	NA	0.4375	0.0983264	3.73357e-12	3.85771e-09	4.44947	2.15363
sg068	E2F7	NA	NA	NA	NA	NA	NA	NA	NA	NA	NA	NA	NA	2.0625	0.474895	3.40515e-10	1.75919e-07	4.34306	2.11871
sg068	EDN1	NA	NA	NA	NA	NA	NA	NA	NA	NA	NA	NA	NA	1.25	0.182008	2.13851e-12	2.94616e-09	6.86782	2.77985
sg068	EFEMP1	NA	NA	NA	NA	NA	NA	0.515152	2.1753	8.76185e-07	7.38857e-05	0.236819	-2.07814	NA	NA	NA	NA	NA	NA
sg068	ESM1	NA	NA	NA	NA	NA	NA	NA	NA	NA	NA	NA	NA	8.3125	1.39331	1.44553e-17	5.9744e-14	5.96603	2.57677
sg068	F2RL1	NA	NA	NA	NA	NA	NA	NA	NA	NA	NA	NA	NA	3.5625	0.453975	4.33764e-12	4.48187e-09	7.84735	2.97221
sg068	GPR68	NA	NA	NA	NA	NA	NA	0.30303	0.0584329	1.3444e-09	1.98395e-07	5.18595	2.37461	NA	NA	NA	NA	NA	NA
sg068	HMOX1	NA	NA	NA	NA	NA	NA	NA	NA	NA	NA	NA	NA	12.375	2.31799	6.85569e-28	2.83277e-24	5.33867	2.41648
sg068	IGFBP5	NA	NA	NA	NA	NA	NA	0.727273	2.98539	2.88577e-11	4.58726e-09	0.24361	-2.03735	NA	NA	NA	NA	NA	NA
sg068	PDGFA	NA	NA	NA	NA	NA	NA	0.212121	0.0424967	9.92588e-07	6.95316e-05	4.99148	2.31947	NA	NA	NA	NA	NA	NA
sg068	PGF	0.107143	0.559368	5.15164e-15	8.18714e-13	0.191543	-2.38426	NA	NA	NA	NA	NA	NA	NA	NA	NA	NA	NA	NA
sg068	PRICKLE2	NA	NA	NA	NA	NA	NA	NA	NA	NA	NA	NA	NA	0.875	0.215481	4.4528e-07	0.000131453	4.06068	2.02172
sg068	PTPRR	NA	NA	NA	NA	NA	NA	0.272727	0.0292165	5.98885e-07	4.95038e-05	9.33471	3.22261	NA	NA	NA	NA	NA	NA
sg068	SLC25A19	NA	NA	NA	NA	NA	NA	0.272727	0.062417	5.73836e-15	1.97591e-12	4.36944	2.12745	NA	NA	NA	NA	NA	NA
sg068	SOX11	NA	NA	NA	NA	NA	NA	NA	NA	NA	NA	NA	NA	1.5625	0.32636	9.77102e-10	5.76909e-07	4.78766	2.25932
sg068	SYTL5	0.0785714	0.0158057	2.64005e-22	7.79381e-20	4.97108	2.31356	NA	NA	NA	NA	NA	NA	NA	NA	NA	NA	NA	NA
sg068	TCTEX1D1	NA	NA	NA	NA	NA	NA	0.242424	0.059761	1.84538e-09	2.1186e-07	4.05657	2.02026	NA	NA	NA	NA	NA	NA
sg068	TMEM240	NA	NA	NA	NA	NA	NA	0.333333	0.0677291	7.33352e-21	3.03094e-18	4.92157	2.29912	NA	NA	NA	NA	NA	NA
sg068	TMEM244	0.307143	0.0578258	7.60029e-28	3.49022e-25	5.31152	2.40913	0.333333	0.0517928	2.30138e-07	1.86502e-05	6.4359	2.68614	NA	NA	NA	NA	NA	NA
sg068	TSGA10IP	NA	NA	NA	NA	NA	NA	NA	NA	NA	NA	NA	NA	1.25	0.1841	1.34339e-17	1.85074e-14	6.78977	2.76336
sg068	UNC5B	NA	NA	NA	NA	NA	NA	NA	NA	NA	NA	NA	NA	0.5	0.0753138	2.35985e-11	1.95065e-08	6.63889	2.73094
sg068	WDR63	NA	NA	NA	NA	NA	NA	0.181818	0.0332005	2.24268e-07	2.10659e-05	5.47636	2.45322	NA	NA	NA	NA	NA	NA
sg069	ADGRG1	NA	NA	NA	NA	NA	NA	NA	NA	NA	NA	NA	NA	0.411765	0.0481172	1.83704e-10	8.43611e-08	8.55754	3.0972
sg069	APOE	0.352941	0.0528142	9.49317e-13	8.34793e-11	6.6827	2.74043	0.509091	0.0504648	3.77371e-08	3.65746e-06	10.088	3.33457	NA	NA	NA	NA	NA	NA
sg069	BAALC	0.673203	0.156515	8.5578e-15	8.42128e-13	4.3012	2.10474	NA	NA	NA	NA	NA	NA	1.29412	0.144351	5.3273e-07	0.000100432	8.96505	3.16431
sg069	C1QTNF4	NA	NA	NA	NA	NA	NA	0.127273	0.0185923	2.90118e-08	3.2407e-06	6.84545	2.77515	NA	NA	NA	NA	NA	NA
sg069	CCL2	NA	NA	NA	NA	NA	NA	NA	NA	NA	NA	NA	NA	3.35294	14.8285	4.83376e-08	2.85399e-05	0.226115	-2.14487
sg069	CXADR	NA	NA	NA	NA	NA	NA	0.327273	0.0464807	1.40777e-11	2.5291e-09	7.04104	2.81579	NA	NA	NA	NA	NA	NA
sg069	DHRS2	0.137255	0.00346955	7.27255e-10	3.80474e-08	39.5599	5.30597	NA	NA	NA	NA	NA	NA	NA	NA	NA	NA	NA	NA
sg069	GAP43	NA	NA	NA	NA	NA	NA	NA	NA	NA	NA	NA	NA	0.647059	0.138075	9.20202e-07	0.000140825	4.68627	2.22844
sg069	GPC4	NA	NA	NA	NA	NA	NA	0.727273	0.0863214	1.48391e-19	1.53325e-16	8.42517	3.07471	NA	NA	NA	NA	NA	NA
sg069	GPR68	NA	NA	NA	NA	NA	NA	0.290909	0.0584329	5.08984e-11	8.76301e-09	4.97851	2.31571	NA	NA	NA	NA	NA	NA
sg069	GUCY1A1	0.143791	0.0250578	2.75334e-08	1.01603e-06	5.73836	2.52064	NA	NA	NA	NA	NA	NA	NA	NA	NA	NA	NA	NA
sg069	IL1RN	0.196078	0.038165	1.24618e-09	6.28104e-08	5.13765	2.36111	NA	NA	NA	NA	NA	NA	NA	NA	NA	NA	NA	NA
sg069	LRRC4	0.111111	0.0231303	2.46216e-07	7.26865e-06	4.8037	2.26415	NA	NA	NA	NA	NA	NA	NA	NA	NA	NA	NA	NA
sg069	MEST	0.104575	0.430995	4.61965e-07	1.29007e-05	0.242637	-2.04313	NA	NA	NA	NA	NA	NA	NA	NA	NA	NA	NA	NA
sg069	PCP4	NA	NA	NA	NA	NA	NA	0.454545	0.0531208	7.47967e-11	1.14467e-08	8.55682	3.09707	NA	NA	NA	NA	NA	NA
sg069	PCSK1N	NA	NA	NA	NA	NA	NA	0.6	0.106242	8.14767e-09	7.48137e-07	5.6475	2.49761	NA	NA	NA	NA	NA	NA
sg069	PLD5	0.0980392	0.0223593	2.76816e-12	2.48713e-10	4.38472	2.13248	NA	NA	NA	NA	NA	NA	0.294118	0.0271967	1.68252e-07	6.32169e-05	10.8145	3.43489
sg069	PRG4	0.352941	0.0346955	4.73588e-15	5.75689e-13	10.1725	3.34661	NA	NA	NA	NA	NA	NA	NA	NA	NA	NA	NA	NA
sg069	PTGS1	NA	NA	NA	NA	NA	NA	NA	NA	NA	NA	NA	NA	1	0.23431	3.50299e-10	4.82596e-07	4.26786	2.09351
sg069	REEP1	0.0326797	0.0077101	1.65766e-11	1.34335e-09	4.23856	2.08357	NA	NA	NA	NA	NA	NA	NA	NA	NA	NA	NA	NA
sg069	RGS2	NA	NA	NA	NA	NA	NA	NA	NA	NA	NA	NA	NA	2	0.387029	8.49501e-15	3.51014e-11	5.16757	2.36949
sg069	RNF128	0.287582	0.0682344	7.27851e-10	4.06515e-08	4.21462	2.0754	NA	NA	NA	NA	NA	NA	NA	NA	NA	NA	NA	NA
sg069	RRAD	0.215686	0.0354665	3.72188e-42	5.12626e-39	6.08142	2.60441	0.436364	0.0185923	5.28133e-07	3.03348e-05	23.4701	4.55275	NA	NA	NA	NA	NA	NA
sg069	SHISAL1	NA	NA	NA	NA	NA	NA	NA	NA	NA	NA	NA	NA	0.470588	0.0627615	5.78374e-07	0.000103931	7.49804	2.90651
sg069	SNAP25	NA	NA	NA	NA	NA	NA	NA	NA	NA	NA	NA	NA	0.705882	0.117155	1.36487e-12	1.41026e-09	6.02521	2.59101
sg069	TAGLN3	NA	NA	NA	NA	NA	NA	0.927273	0.203187	1.08982e-23	1.50141e-20	4.56364	2.19018	NA	NA	NA	NA	NA	NA
sg069	TSPAN15	0.196078	0.0308404	1.78191e-21	4.09146e-19	6.35784	2.66854	0.181818	0.0265604	8.29502e-09	1.16123e-06	6.84545	2.77515	NA	NA	NA	NA	NA	NA
sg070	DDIT4L	NA	NA	NA	NA	NA	NA	NA	NA	NA	NA	NA	NA	3.66667	0.420502	1.40156e-12	5.79267e-09	8.71973	3.12428
sg070	DDX10	NA	NA	NA	NA	NA	NA	NA	NA	NA	NA	NA	NA	2.33333	0.332636	5.26854e-16	2.17696e-12	7.01468	2.81038
sg070	EFEMP1	0.597015	2.39591	1.21146e-14	4.55067e-12	0.24918	-2.00474	0.37037	2.1753	1.4712e-07	3.03949e-05	0.170262	-2.55417	NA	NA	NA	NA	NA	NA
sg070	FGF7	NA	NA	NA	NA	NA	NA	0.851852	3.99469	1.23626e-08	3.19341e-06	0.213246	-2.22941	NA	NA	NA	NA	NA	NA
sg070	GPRC5A	0.313433	1.3431	2.74374e-09	2.57725e-07	0.233365	-2.09934	NA	NA	NA	NA	NA	NA	NA	NA	NA	NA	NA	NA
sg070	ITGA10	0.597015	0.14148	3.18816e-12	5.48895e-10	4.21977	2.07717	NA	NA	NA	NA	NA	NA	NA	NA	NA	NA	NA	NA
sg070	LCE2A	NA	NA	NA	NA	NA	NA	0.888889	0.111554	7.88093e-08	1.55104e-05	7.96825	2.99426	NA	NA	NA	NA	NA	NA
sg070	MMP10	0.119403	0.0169622	3.55205e-11	4.89235e-09	7.03935	2.81544	NA	NA	NA	NA	NA	NA	NA	NA	NA	NA	NA	NA
sg070	MYBBP1A	NA	NA	NA	NA	NA	NA	NA	NA	NA	NA	NA	NA	1	0.248954	6.5704e-07	0.000452591	4.01681	2.00605
sg070	NTSR1	0.38806	0.0967618	1.51636e-07	8.87135e-06	4.01047	2.00377	NA	NA	NA	NA	NA	NA	NA	NA	NA	NA	NA	NA
sg070	PLPP3	NA	NA	NA	NA	NA	NA	0.851852	3.45684	2.67148e-08	6.13401e-06	0.246425	-2.02078	NA	NA	NA	NA	NA	NA
sg070	RALGAPB	NA	NA	NA	NA	NA	NA	NA	NA	NA	NA	NA	NA	3.66667	0.690377	3.24257e-08	0.000134015	5.31111	2.40901
sg070	SPRY4	NA	NA	NA	NA	NA	NA	NA	NA	NA	NA	NA	NA	3.66667	0.516736	6.29113e-09	8.66708e-06	7.09582	2.82697
sg070	ST3GAL2	NA	NA	NA	NA	NA	NA	NA	NA	NA	NA	NA	NA	1	0.230126	6.32034e-07	0.000452591	4.34545	2.11951
sg070	ST8SIA5	0.104478	0.0231303	9.34156e-07	4.57906e-05	4.51692	2.17534	NA	NA	NA	NA	NA	NA	NA	NA	NA	NA	NA	NA
sg070	TAGLN3	1.02985	0.244796	9.59434e-10	1.36736e-07	4.20698	2.07279	NA	NA	NA	NA	NA	NA	NA	NA	NA	NA	NA	NA
sg070	TMEM158	NA	NA	NA	NA	NA	NA	NA	NA	NA	NA	NA	NA	13	3.09833	3.30636e-07	0.000341547	4.19581	2.06895
sg070	TMEM244	0.298507	0.0578258	1.58109e-14	4.08415e-12	5.16219	2.36798	NA	NA	NA	NA	NA	NA	NA	NA	NA	NA	NA	NA
sg070	TRIB2	NA	NA	NA	NA	NA	NA	NA	NA	NA	NA	NA	NA	2.33333	0.399582	2.51678e-07	0.000341547	5.83944	2.54583
sg070	TSPAN15	0.238806	0.0308404	8.73436e-14	2.00551e-11	7.74328	2.95295	NA	NA	NA	NA	NA	NA	NA	NA	NA	NA	NA	NA
sg071	ADM	NA	NA	NA	NA	NA	NA	0.466667	2.09163	1.16806e-09	3.21761e-07	0.223111	-2.16417	NA	NA	NA	NA	NA	NA
sg071	C1R	0.19697	1.17965	1.68145e-16	7.71972e-14	0.166974	-2.58231	NA	NA	NA	NA	NA	NA	NA	NA	NA	NA	NA	NA
sg071	C1S	NA	NA	NA	NA	NA	NA	0.466667	1.9575	5.3523e-08	7.87322e-06	0.238399	-2.06855	NA	NA	NA	NA	NA	NA
sg071	C3orf52	NA	NA	NA	NA	NA	NA	0.433333	0.061089	2.44928e-11	1.01204e-08	7.09348	2.82649	NA	NA	NA	NA	NA	NA
sg071	CCNO	NA	NA	NA	NA	NA	NA	0.233333	0.0438247	1.22103e-09	2.65607e-07	5.32424	2.41258	NA	NA	NA	NA	NA	NA
sg071	CXCL8	NA	NA	NA	NA	NA	NA	0.433333	2.6826	3.29284e-08	1.04687e-05	0.161535	-2.63008	NA	NA	NA	NA	NA	NA
sg071	EFEMP1	0.393939	2.39591	3.1395e-16	1.29724e-13	0.164421	-2.60453	NA	NA	NA	NA	NA	NA	NA	NA	NA	NA	NA	NA
sg071	EGFLAM	0.106061	0.0150347	2.65233e-17	7.83006e-15	7.05439	2.81852	NA	NA	NA	NA	NA	NA	NA	NA	NA	NA	NA	NA
sg071	ENPP1	1.77273	0.409021	2.96711e-40	6.13004e-37	4.33408	2.11572	1.83333	0.350598	7.3052e-21	3.01851e-17	5.22917	2.38658	NA	NA	NA	NA	NA	NA
sg071	FABP4	NA	NA	NA	NA	NA	NA	7.56667	1.58964	5.01544e-10	1.59414e-07	4.75998	2.25096	NA	NA	NA	NA	NA	NA
sg071	FABP5	30.197	7.40671	6.80635e-111	2.81306e-107	4.07698	2.0275	33.1	7.80876	1.83e-51	7.56339e-48	4.23883	2.08366	NA	NA	NA	NA	NA	NA
sg071	FOS	NA	NA	NA	NA	NA	NA	1.53333	7.8247	3.69287e-15	2.18038e-12	0.195961	-2.35136	NA	NA	NA	NA	NA	NA
sg071	LRRC4	0.106061	0.0231303	6.09791e-07	2.68113e-05	4.58535	2.19703	NA	NA	NA	NA	NA	NA	NA	NA	NA	NA	NA	NA
sg071	MGARP	0.363636	1.62221	1.11933e-13	2.31253e-11	0.224162	-2.15739	NA	NA	NA	NA	NA	NA	NA	NA	NA	NA	NA	NA
sg071	NPPC	0.136364	0.0104086	8.27466e-08	3.52569e-06	13.101	3.71161	NA	NA	NA	NA	NA	NA	NA	NA	NA	NA	NA	NA
sg071	OSR2	0.272727	1.2047	1.49847e-10	1.3177e-08	0.226385	-2.14315	NA	NA	NA	NA	NA	NA	NA	NA	NA	NA	NA	NA
sg071	PAQR9	0.166667	0.0308404	3.91062e-10	4.03967e-08	5.40417	2.43407	NA	NA	NA	NA	NA	NA	NA	NA	NA	NA	NA	NA
sg071	PLAU	NA	NA	NA	NA	NA	NA	10.8	2.29216	1.2529e-55	5.17825e-52	4.7117	2.23625	NA	NA	NA	NA	NA	NA
sg071	PODN	0.166667	0.792984	9.69897e-08	5.56748e-06	0.210177	-2.25033	NA	NA	NA	NA	NA	NA	NA	NA	NA	NA	NA	NA
sg071	PTHLH	NA	NA	NA	NA	NA	NA	0.9	0.143426	1.93934e-20	4.00765e-17	6.275	2.64962	NA	NA	NA	NA	NA	NA
sg071	SEMA7A	0.651515	0.138396	3.26714e-13	6.13627e-11	4.70761	2.23499	NA	NA	NA	NA	NA	NA	NA	NA	NA	NA	NA	NA
sg071	TAGLN3	1.31818	0.244796	4.63866e-08	2.70022e-06	5.38482	2.4289	1.4	0.203187	7.23729e-08	1.86948e-05	6.8902	2.78455	NA	NA	NA	NA	NA	NA
sg071	VAV3	0.242424	0.0551272	4.2148e-10	4.2477e-08	4.39754	2.1367	NA	NA	NA	NA	NA	NA	NA	NA	NA	NA	NA	NA
sg071	VSIR	0.106061	0.607556	1.88219e-08	9.2608e-07	0.174569	-2.51813	NA	NA	NA	NA	NA	NA	NA	NA	NA	NA	NA	NA
sg071	ZNF316	NA	NA	NA	NA	NA	NA	0.433333	0.0996016	8.09799e-09	2.57454e-06	4.35067	2.12124	NA	NA	NA	NA	NA	NA
sg072	AQP1	0.291667	0.0520432	9.11643e-13	5.98067e-11	5.60432	2.48654	NA	NA	NA	NA	NA	NA	0.888889	0.0439331	3.03283e-07	0.000125347	20.2328	4.33862
sg072	ATF3	0.0694444	0.294911	8.68213e-08	2.17474e-06	0.235476	-2.08635	NA	NA	NA	NA	NA	NA	NA	NA	NA	NA	NA	NA
sg072	CCL5	NA	NA	NA	NA	NA	NA	0.180328	0.0106242	1.26383e-07	8.70568e-06	16.9734	4.0852	NA	NA	NA	NA	NA	NA
sg072	CRYGS	0.451389	0.0690054	2.58951e-21	5.63286e-19	6.54136	2.70959	0.95082	0.063745	1.04742e-21	6.18427e-19	14.916	3.89879	NA	NA	NA	NA	NA	NA
sg072	CXCL2	NA	NA	NA	NA	NA	NA	0.213115	1.26029	9.17458e-10	9.7227e-08	0.169099	-2.56406	NA	NA	NA	NA	NA	NA
sg072	DLX2	0.159722	0.0285274	1.10399e-08	3.37902e-07	5.59891	2.48515	NA	NA	NA	NA	NA	NA	NA	NA	NA	NA	NA	NA
sg072	DSP	NA	NA	NA	NA	NA	NA	NA	NA	NA	NA	NA	NA	10.7778	2.67992	2.51827e-52	1.04055e-48	4.02168	2.0078
sg072	EFEMP1	0.506944	2.39591	2.39472e-31	1.09944e-28	0.211587	-2.24068	NA	NA	NA	NA	NA	NA	NA	NA	NA	NA	NA	NA
sg072	FABP4	8.84722	1.48419	1.41109e-78	2.91532e-75	5.96096	2.57554	8.72131	1.58964	3.66392e-26	7.56965e-23	5.48634	2.45584	NA	NA	NA	NA	NA	NA
sg072	FAM83G	NA	NA	NA	NA	NA	NA	NA	NA	NA	NA	NA	NA	0.888889	0.179916	2.50666e-09	1.03575e-06	4.94057	2.30468
sg072	GASK1B	0.104167	0.548574	1.03117e-15	1.06546e-13	0.189886	-2.39679	NA	NA	NA	NA	NA	NA	NA	NA	NA	NA	NA	NA
sg072	GRB14	0.25	0.0582113	5.5291e-18	7.87993e-16	4.2947	2.10256	NA	NA	NA	NA	NA	NA	NA	NA	NA	NA	NA	NA
sg072	HS3ST2	0.118056	0.0131072	3.14655e-09	9.28908e-08	9.00694	3.17104	NA	NA	NA	NA	NA	NA	NA	NA	NA	NA	NA	NA
sg072	HSPB7	NA	NA	NA	NA	NA	NA	0.409836	0.0956175	2.58105e-17	8.88956e-15	4.2862	2.0997	NA	NA	NA	NA	NA	NA
sg072	HSPB8	NA	NA	NA	NA	NA	NA	NA	NA	NA	NA	NA	NA	0.555556	0.115063	8.52745e-12	1.1748e-08	4.82828	2.27151
sg072	IFI27	NA	NA	NA	NA	NA	NA	0.442623	1.86189	1.43005e-27	5.90898e-24	0.237728	-2.07261	NA	NA	NA	NA	NA	NA
sg072	IL1RN	NA	NA	NA	NA	NA	NA	0.180328	0.0371846	8.12769e-08	6.10759e-06	4.84953	2.27785	NA	NA	NA	NA	NA	NA
sg072	KCNK3	0.326389	0.0474171	1.73378e-10	7.23635e-09	6.88336	2.78311	NA	NA	NA	NA	NA	NA	0.888889	0.041841	2.33958e-13	1.61119e-10	21.2444	4.40901
sg072	KIAA0040	NA	NA	NA	NA	NA	NA	0.196721	0.0318725	5.19588e-11	6.31452e-09	6.17213	2.62577	NA	NA	NA	NA	NA	NA
sg072	KISS1	0.458333	0.0678489	6.05806e-16	7.1537e-14	6.75521	2.756	NA	NA	NA	NA	NA	NA	NA	NA	NA	NA	NA	NA
sg072	LCE2A	0.159722	0.723207	7.31866e-11	3.36089e-09	0.220853	-2.17884	NA	NA	NA	NA	NA	NA	NA	NA	NA	NA	NA	NA
sg072	MALL	NA	NA	NA	NA	NA	NA	1.7377	0.37583	1.1263e-19	6.64999e-17	4.62365	2.20903	NA	NA	NA	NA	NA	NA
sg072	MEF2C	NA	NA	NA	NA	NA	NA	NA	NA	NA	NA	NA	NA	1.11111	0.177824	1.38256e-07	9.52356e-05	6.24837	2.64348
sg072	MGARP	0.388889	1.62221	5.5974e-27	1.35192e-24	0.239729	-2.06053	NA	NA	NA	NA	NA	NA	NA	NA	NA	NA	NA	NA
sg072	MYOC	NA	NA	NA	NA	NA	NA	0.360656	0.0292165	9.8632e-07	5.43528e-05	12.3443	3.62577	NA	NA	NA	NA	NA	NA
sg072	NOG	NA	NA	NA	NA	NA	NA	0.622951	0.139442	1.74603e-13	4.50911e-11	4.46745	2.15945	NA	NA	NA	NA	NA	NA
sg072	OASL	0.159722	0.036623	6.60179e-07	1.35747e-05	4.36126	2.12474	NA	NA	NA	NA	NA	NA	NA	NA	NA	NA	NA	NA
sg072	OLFML1	0.0555556	0.286045	3.18177e-07	7.07004e-06	0.19422	-2.36424	NA	NA	NA	NA	NA	NA	NA	NA	NA	NA	NA	NA
sg072	PARM1	NA	NA	NA	NA	NA	NA	0.114754	0.0159363	8.17871e-09	6.62636e-07	7.20082	2.84816	NA	NA	NA	NA	NA	NA
sg072	PCP4	NA	NA	NA	NA	NA	NA	0.377049	0.0531208	5.37131e-10	5.16146e-08	7.09795	2.8274	NA	NA	NA	NA	NA	NA
sg072	PROSER2	NA	NA	NA	NA	NA	NA	NA	NA	NA	NA	NA	NA	0.444444	0.083682	5.53971e-08	2.08092e-05	5.31111	2.40901
sg072	PTGDS	0.1875	0.766769	1.23031e-07	3.13881e-06	0.244532	-2.0319	NA	NA	NA	NA	NA	NA	NA	NA	NA	NA	NA	NA
sg072	PTHLH	NA	NA	NA	NA	NA	NA	0.721311	0.143426	2.2555e-22	1.8644e-19	5.02914	2.33031	NA	NA	NA	NA	NA	NA
sg072	SH2D5	NA	NA	NA	NA	NA	NA	NA	NA	NA	NA	NA	NA	0.444444	0.0774059	2.25865e-11	1.1666e-08	5.74174	2.52149
sg072	SLC16A6	NA	NA	NA	NA	NA	NA	NA	NA	NA	NA	NA	NA	1.44444	0.131799	2.7457e-11	2.83699e-08	10.9594	3.4541
sg072	SPP1	0.5	0.0601388	4.06561e-44	2.80053e-41	8.3141	3.05556	1.08197	0.0690571	3.3344e-16	1.06008e-13	15.6677	3.96972	NA	NA	NA	NA	NA	NA
sg072	STIM1	NA	NA	NA	NA	NA	NA	NA	NA	NA	NA	NA	NA	0.777778	0.179916	6.11867e-14	5.05647e-11	4.323	2.11203
sg072	TAC1	0.0902778	0.0192753	1.25932e-07	3.17365e-06	4.68361	2.22762	NA	NA	NA	NA	NA	NA	NA	NA	NA	NA	NA	NA
sg072	TM6SF1	NA	NA	NA	NA	NA	NA	0.180328	0.0305445	8.41921e-10	7.9064e-08	5.90378	2.56164	NA	NA	NA	NA	NA	NA
sg072	TMEM158	NA	NA	NA	NA	NA	NA	NA	NA	NA	NA	NA	NA	13.2222	3.09833	2.36565e-16	3.25829e-13	4.26754	2.0934
sg072	TSPAN15	0.194444	0.0308404	5.23968e-19	9.02317e-17	6.30486	2.65646	NA	NA	NA	NA	NA	NA	NA	NA	NA	NA	NA	NA
sg072	VSIR	0.145833	0.607556	6.74082e-14	5.35766e-12	0.240033	-2.0587	NA	NA	NA	NA	NA	NA	NA	NA	NA	NA	NA	NA
sg073	BAALC	NA	NA	NA	NA	NA	NA	0.746667	0.168659	3.66739e-10	4.45803e-08	4.42709	2.14636	NA	NA	NA	NA	NA	NA
sg073	CD24	0.117886	0.0281419	3.08924e-25	3.86904e-23	4.189	2.0666	NA	NA	NA	NA	NA	NA	NA	NA	NA	NA	NA	NA
sg073	CD70	0.0650407	0.00578258	2.44753e-08	4.93446e-07	11.2477	3.49156	NA	NA	NA	NA	NA	NA	NA	NA	NA	NA	NA	NA
sg073	CNNM4	NA	NA	NA	NA	NA	NA	NA	NA	NA	NA	NA	NA	0.4375	0.0899582	9.54544e-09	2.46511e-06	4.86337	2.28196
sg073	CRYGS	NA	NA	NA	NA	NA	NA	0.48	0.063745	2.95046e-07	1.76728e-05	7.53	2.91265	NA	NA	NA	NA	NA	NA
sg073	DACT1	NA	NA	NA	NA	NA	NA	NA	NA	NA	NA	NA	NA	0.59375	0.129707	3.72721e-07	5.70539e-05	4.57762	2.1946
sg073	DKK2	NA	NA	NA	NA	NA	NA	1.57333	0.350598	4.71423e-35	9.74196e-32	4.48758	2.16594	NA	NA	NA	NA	NA	NA
sg073	EFEMP1	NA	NA	NA	NA	NA	NA	NA	NA	NA	NA	NA	NA	0.65625	3.21339	5.99354e-13	4.12755e-10	0.204224	-2.29178
sg073	F2RL1	NA	NA	NA	NA	NA	NA	NA	NA	NA	NA	NA	NA	3.09375	0.453975	4.43884e-23	9.17287e-20	6.8148	2.76867
sg073	GPR68	NA	NA	NA	NA	NA	NA	0.32	0.0584329	6.32215e-11	7.25642e-09	5.47636	2.45322	NA	NA	NA	NA	NA	NA
sg073	HES1	NA	NA	NA	NA	NA	NA	0.213333	0.990704	1.55092e-12	3.56109e-10	0.215335	-2.21534	NA	NA	NA	NA	NA	NA
sg073	HS3ST2	0.0934959	0.0131072	1.20956e-08	2.43693e-07	7.13319	2.83455	NA	NA	NA	NA	NA	NA	NA	NA	NA	NA	NA	NA
sg073	IL1RN	0.199187	0.038165	2.20463e-13	1.04732e-11	5.2191	2.3838	NA	NA	NA	NA	NA	NA	NA	NA	NA	NA	NA	NA
sg073	ITGA10	NA	NA	NA	NA	NA	NA	NA	NA	NA	NA	NA	NA	0.65625	0.142259	1.12766e-08	2.74089e-06	4.61305	2.20572
sg073	KCNK3	NA	NA	NA	NA	NA	NA	NA	NA	NA	NA	NA	NA	0.34375	0.041841	5.15246e-10	1.93545e-07	8.21562	3.03837
sg073	KISS1	0.280488	0.0678489	1.55293e-12	6.68569e-11	4.13401	2.04754	NA	NA	NA	NA	NA	NA	NA	NA	NA	NA	NA	NA
sg073	KRT19	NA	NA	NA	NA	NA	NA	0.373333	1.49934	4.21009e-13	8.28585e-11	0.248999	-2.00579	NA	NA	NA	NA	NA	NA
sg073	LCE2A	0.178862	0.723207	1.92212e-26	2.73935e-24	0.247317	-2.01556	NA	NA	NA	NA	NA	NA	NA	NA	NA	NA	NA	NA
sg073	MEGF10	0.0650407	0.0138782	3.861e-07	6.23341e-06	4.68654	2.22852	NA	NA	NA	NA	NA	NA	NA	NA	NA	NA	NA	NA
sg073	MFAP5	NA	NA	NA	NA	NA	NA	0.266667	1.16467	9.72353e-07	4.46526e-05	0.228962	-2.12682	NA	NA	NA	NA	NA	NA
sg073	MGARP	0.394309	1.62221	2.57021e-42	9.65465e-40	0.24307	-2.04056	NA	NA	NA	NA	NA	NA	NA	NA	NA	NA	NA	NA
sg073	MSMP	0.349593	0.0142637	1.13651e-08	2.30255e-07	24.5093	4.61526	0.24	0.00929615	2.99237e-08	2.16973e-06	25.8171	4.69026	NA	NA	NA	NA	NA	NA
sg073	ODAPH	NA	NA	NA	NA	NA	NA	0.213333	0.0478088	1.02056e-30	2.109e-27	4.46222	2.15776	NA	NA	NA	NA	NA	NA
sg073	PCSK1N	NA	NA	NA	NA	NA	NA	0.573333	0.106242	4.28218e-09	3.4694e-07	5.3965	2.43202	NA	NA	NA	NA	NA	NA
sg073	PI16	0.0813008	0.396299	2.3445e-07	3.98757e-06	0.20515	-2.28525	NA	NA	NA	NA	NA	NA	NA	NA	NA	NA	NA	NA
sg073	PTGDR	0.101626	0.0200463	2.19604e-07	3.49086e-06	5.06957	2.34186	NA	NA	NA	NA	NA	NA	NA	NA	NA	NA	NA	NA
sg073	PTX3	NA	NA	NA	NA	NA	NA	1.33333	5.40505	8.67348e-17	3.25807e-14	0.246683	-2.01927	NA	NA	NA	NA	NA	NA
sg073	RASA4	0.109756	0.0235158	1.57569e-07	2.7712e-06	4.66733	2.2226	NA	NA	NA	NA	NA	NA	NA	NA	NA	NA	NA	NA
sg073	RNF128	0.341463	0.0682344	4.16029e-23	5.21045e-21	5.00427	2.32316	NA	NA	NA	NA	NA	NA	0.625	0.0523013	3.60786e-10	1.86391e-07	11.95	3.57894
sg073	SMOC1	NA	NA	NA	NA	NA	NA	NA	NA	NA	NA	NA	NA	0.3125	0.0271967	1.92754e-09	6.63877e-07	11.4904	3.52236
sg073	TAGLN3	NA	NA	NA	NA	NA	NA	0.88	0.203187	4.19756e-09	3.46971e-07	4.33098	2.11469	NA	NA	NA	NA	NA	NA
sg073	TMEM244	0.252033	0.0578258	6.261e-19	5.28097e-17	4.35848	2.12383	NA	NA	NA	NA	NA	NA	NA	NA	NA	NA	NA	NA
sg073	TSPAN15	0.150407	0.0308404	8.84239e-18	6.7677e-16	4.87693	2.28597	0.253333	0.0265604	2.85819e-11	3.57967e-09	9.538	3.25369	NA	NA	NA	NA	NA	NA
sg074	ADTRP	NA	NA	NA	NA	NA	NA	0.2	0.0478088	1.28624e-09	1.51887e-07	4.18333	2.06465	NA	NA	NA	NA	NA	NA
sg074	CXCL2	NA	NA	NA	NA	NA	NA	0.230769	1.26029	6.49932e-08	5.48493e-06	0.183108	-2.44924	NA	NA	NA	NA	NA	NA
sg074	EFEMP1	0.502024	2.39591	1.0744e-58	1.47981e-55	0.209534	-2.25475	0.415385	2.1753	2.36612e-15	6.98342e-13	0.190955	-2.38869	NA	NA	NA	NA	NA	NA
sg074	ELN	NA	NA	NA	NA	NA	NA	NA	NA	NA	NA	NA	NA	2.38462	0.51046	3.09396e-20	4.26244e-17	4.6715	2.22389
sg074	F2RL1	NA	NA	NA	NA	NA	NA	2.41538	0.466135	2.24069e-40	9.26076e-37	5.18172	2.37343	NA	NA	NA	NA	NA	NA
sg074	FOXO1	NA	NA	NA	NA	NA	NA	NA	NA	NA	NA	NA	NA	0.461538	0.0920502	4.4055e-08	8.60393e-06	5.01399	2.32596
sg074	GALNT15	0.0445344	0.196222	1.68244e-08	3.65886e-07	0.226959	-2.13949	NA	NA	NA	NA	NA	NA	NA	NA	NA	NA	NA	NA
sg074	GASK1B	0.125506	0.548574	2.07441e-26	4.51238e-24	0.228786	-2.12793	NA	NA	NA	NA	NA	NA	NA	NA	NA	NA	NA	NA
sg074	GPR68	0.315789	0.0782575	2.08851e-17	1.39189e-15	4.03526	2.01266	0.292308	0.0584329	1.73055e-15	5.5005e-13	5.00245	2.32263	NA	NA	NA	NA	NA	NA
sg074	IFITM10	0.0890688	0.0173477	1.95857e-07	3.21221e-06	5.13432	2.36017	NA	NA	NA	NA	NA	NA	NA	NA	NA	NA	NA	NA
sg074	INA	NA	NA	NA	NA	NA	NA	NA	NA	NA	NA	NA	NA	0.461538	0.0711297	2.21246e-11	8.31281e-09	6.48869	2.69793
sg074	KCNK3	0.210526	0.0474171	1.24283e-08	2.7462e-07	4.43988	2.15052	NA	NA	NA	NA	NA	NA	NA	NA	NA	NA	NA	NA
sg074	KIT	0.0283401	0.192753	7.9205e-09	1.82835e-07	0.147028	-2.76583	NA	NA	NA	NA	NA	NA	NA	NA	NA	NA	NA	NA
sg074	LIPG	NA	NA	NA	NA	NA	NA	0.123077	0.0252324	3.69042e-07	2.54209e-05	4.87773	2.28621	NA	NA	NA	NA	NA	NA
sg074	LRFN5	0.0890688	0.0165767	7.968e-17	5.7775e-15	5.37313	2.42576	NA	NA	NA	NA	NA	NA	NA	NA	NA	NA	NA	NA
sg074	MEST	0.105263	0.430995	4.81056e-10	1.34462e-08	0.244233	-2.03367	NA	NA	NA	NA	NA	NA	NA	NA	NA	NA	NA	NA
sg074	MGP	NA	NA	NA	NA	NA	NA	NA	NA	NA	NA	NA	NA	9.92308	1.26987	4.10151e-73	1.69474e-69	7.81422	2.9661
sg074	MYO1D	NA	NA	NA	NA	NA	NA	NA	NA	NA	NA	NA	NA	0.769231	0.179916	1.36905e-07	2.69706e-05	4.27549	2.09609
sg074	NFATC2	0.0890688	0.0146492	1.1581e-10	3.6252e-09	6.08012	2.6041	NA	NA	NA	NA	NA	NA	NA	NA	NA	NA	NA	NA
sg074	ODAPH	NA	NA	NA	NA	NA	NA	0.215385	0.0478088	3.10424e-16	1.28298e-13	4.50513	2.17157	NA	NA	NA	NA	NA	NA
sg074	PMCH	NA	NA	NA	NA	NA	NA	0.153846	0.0199203	1.92421e-09	2.56541e-07	7.72308	2.94918	NA	NA	NA	NA	NA	NA
sg074	RASD1	NA	NA	NA	NA	NA	NA	NA	NA	NA	NA	NA	NA	0.846154	0.198745	1.22761e-15	1.26843e-12	4.25749	2.09
sg074	RASL11B	0.0769231	0.0188897	7.66374e-14	3.9104e-12	4.07221	2.02581	NA	NA	NA	NA	NA	NA	NA	NA	NA	NA	NA	NA
sg074	RSAD2	NA	NA	NA	NA	NA	NA	NA	NA	NA	NA	NA	NA	0.807692	0.110879	3.93529e-36	8.13032e-33	7.28447	2.86482
sg074	RSPO2	0.048583	0.0077101	9.74678e-07	1.54343e-05	6.30121	2.65563	NA	NA	NA	NA	NA	NA	NA	NA	NA	NA	NA	NA
sg074	SEMA3D	0.0364372	0.166924	5.29931e-07	9.01319e-06	0.218287	-2.1957	NA	NA	NA	NA	NA	NA	NA	NA	NA	NA	NA	NA
sg074	SPX	NA	NA	NA	NA	NA	NA	0.153846	0.0332005	4.35776e-11	7.50443e-09	4.63385	2.21221	NA	NA	NA	NA	NA	NA
sg075	ARHGEF3	NA	NA	NA	NA	NA	NA	NA	NA	NA	NA	NA	NA	0.875	0.217573	5.13866e-08	6.39077e-05	4.02163	2.00778
sg075	ATRNL1	NA	NA	NA	NA	NA	NA	NA	NA	NA	NA	NA	NA	0.375	0.0711297	3.07882e-07	0.000421047	5.27206	2.39837
sg075	CCDC168	0.060241	0.0142637	4.90089e-09	4.05107e-07	4.22338	2.0784	NA	NA	NA	NA	NA	NA	NA	NA	NA	NA	NA	NA
sg075	CDCP1	NA	NA	NA	NA	NA	NA	NA	NA	NA	NA	NA	NA	3.375	0.790795	5.80165e-09	4.79564e-06	4.26786	2.09351
sg075	CDKL3	NA	NA	NA	NA	NA	NA	0.45	0.110226	1.75749e-07	7.2637e-05	4.08253	2.02946	NA	NA	NA	NA	NA	NA
sg075	DPT	NA	NA	NA	NA	NA	NA	NA	NA	NA	NA	NA	NA	1.25	0.271967	4.07498e-07	0.000421047	4.59615	2.20043
sg075	EFS	NA	NA	NA	NA	NA	NA	NA	NA	NA	NA	NA	NA	1.375	0.288703	6.35922e-07	0.000262763	4.76268	2.25177
sg075	FAM83G	NA	NA	NA	NA	NA	NA	0.6	0.14741	6.04591e-09	2.77574e-06	4.07027	2.02512	NA	NA	NA	NA	NA	NA
sg075	GRB14	NA	NA	NA	NA	NA	NA	NA	NA	NA	NA	NA	NA	0.5	0.0627615	3.52751e-10	1.45792e-06	7.96667	2.99398
sg075	HAPLN3	NA	NA	NA	NA	NA	NA	NA	NA	NA	NA	NA	NA	0.375	0.0690377	5.0952e-07	0.000263231	5.43182	2.44144
sg075	IFIT2	2.10843	0.205089	3.97617e-107	1.64335e-103	10.2806	3.36185	NA	NA	NA	NA	NA	NA	NA	NA	NA	NA	NA	NA
sg075	IL1RN	0.228916	0.038165	6.56055e-08	4.04698e-06	5.99805	2.58449	NA	NA	NA	NA	NA	NA	NA	NA	NA	NA	NA	NA
sg075	INHBA	NA	NA	NA	NA	NA	NA	NA	NA	NA	NA	NA	NA	3.25	0.748954	6.33089e-19	2.61656e-15	4.33939	2.11749
sg075	MGP	NA	NA	NA	NA	NA	NA	NA	NA	NA	NA	NA	NA	18.5	1.26987	1.35414e-59	5.59532e-56	14.5684	3.86477
sg075	PIAS4	NA	NA	NA	NA	NA	NA	NA	NA	NA	NA	NA	NA	0.75	0.161088	8.24103e-12	1.13534e-08	4.65584	2.21904
sg075	RNF128	0.39759	0.0682344	1.50977e-11	1.78282e-09	5.82683	2.54271	NA	NA	NA	NA	NA	NA	NA	NA	NA	NA	NA	NA
sg075	RSAD2	0.879518	0.193138	5.03302e-21	2.59956e-18	4.55383	2.18708	NA	NA	NA	NA	NA	NA	NA	NA	NA	NA	NA	NA
sg075	SKA3	NA	NA	NA	NA	NA	NA	0.5	0.116866	6.877e-08	5.68453e-05	4.27841	2.09707	NA	NA	NA	NA	NA	NA
sg075	SMOC1	0.240964	0.0497301	3.85954e-08	2.53198e-06	4.84543	2.27662	NA	NA	NA	NA	NA	NA	NA	NA	NA	NA	NA	NA
sg075	TEDC1	NA	NA	NA	NA	NA	NA	NA	NA	NA	NA	NA	NA	0.625	0.123431	1.52877e-07	7.89609e-05	5.06356	2.34015
sg075	TMEM244	0.240964	0.0578258	2.62512e-09	2.30843e-07	4.16707	2.05903	NA	NA	NA	NA	NA	NA	NA	NA	NA	NA	NA	NA
sg075	TSPAN15	0.192771	0.0308404	2.53484e-28	1.74608e-25	6.2506	2.644	NA	NA	NA	NA	NA	NA	NA	NA	NA	NA	NA	NA
sg075	ZSWIM9	NA	NA	NA	NA	NA	NA	NA	NA	NA	NA	NA	NA	1	0.156904	1.636e-15	6.76157e-12	6.37333	2.67205
sg076	ADM	NA	NA	NA	NA	NA	NA	0.46875	2.09163	2.57256e-07	3.93698e-05	0.224107	-2.15774	NA	NA	NA	NA	NA	NA
sg076	APOE	0.27193	0.0528142	7.48226e-11	4.17894e-09	5.1488	2.36424	NA	NA	NA	NA	NA	NA	1.45	0.0271967	1.889e-16	1.95181e-13	53.3154	5.73648
sg076	DDX10	NA	NA	NA	NA	NA	NA	NA	NA	NA	NA	NA	NA	1.45	0.332636	2.15502e-39	4.45227e-36	4.35912	2.12404
sg076	EFEMP1	0.578947	2.39591	5.37183e-20	1.8497e-17	0.241639	-2.04907	0.5	2.1753	4.61554e-10	2.11904e-07	0.229853	-2.12121	0.45	3.21339	2.70093e-10	2.23205e-07	0.140039	-2.8361
sg076	ETFBKMT	NA	NA	NA	NA	NA	NA	0.25	0.062417	1.68602e-13	1.74208e-10	4.00532	2.00192	NA	NA	NA	NA	NA	NA
sg076	F2RL1	NA	NA	NA	NA	NA	NA	NA	NA	NA	NA	NA	NA	2.7	0.453975	5.94469e-13	2.45694e-09	5.94747	2.57227
sg076	FRAS1	NA	NA	NA	NA	NA	NA	0.4375	0.0929615	1.31828e-07	2.72423e-05	4.70625	2.23458	NA	NA	NA	NA	NA	NA
sg076	GALNT18	NA	NA	NA	NA	NA	NA	0.1875	0.0358566	9.13839e-08	2.09828e-05	5.22917	2.38658	NA	NA	NA	NA	NA	NA
sg076	GPR68	NA	NA	NA	NA	NA	NA	0.40625	0.0584329	3.70967e-07	5.47441e-05	6.95241	2.79751	NA	NA	NA	NA	NA	NA
sg076	HAS1	NA	NA	NA	NA	NA	NA	NA	NA	NA	NA	NA	NA	0.5	0.10251	3.75572e-08	1.29353e-05	4.87755	2.28616
sg076	HTR2A	0.0964912	0.0150347	6.31865e-19	1.8649e-16	6.4179	2.6821	NA	NA	NA	NA	NA	NA	NA	NA	NA	NA	NA	NA
sg076	IFIT2	1	0.205089	2.42718e-22	5.57307e-20	4.87594	2.28568	NA	NA	NA	NA	NA	NA	NA	NA	NA	NA	NA	NA
sg076	KCNK3	0.27193	0.0474171	3.94307e-11	3.25855e-09	5.73485	2.51975	NA	NA	NA	NA	NA	NA	NA	NA	NA	NA	NA	NA
sg076	LCE1C	0.263158	0.00693909	5.48902e-15	9.07225e-13	37.924	5.24504	NA	NA	NA	NA	NA	NA	1.5	0.0125523	3.83283e-07	0.000113123	119.5	6.90087
sg076	LRFN5	0.0701754	0.0165767	5.61834e-10	2.86674e-08	4.23337	2.08181	NA	NA	NA	NA	NA	NA	NA	NA	NA	NA	NA	NA
sg076	MGARP	NA	NA	NA	NA	NA	NA	0.25	1.26693	4.13167e-07	5.88692e-05	0.197327	-2.34134	NA	NA	NA	NA	NA	NA
sg076	MGP	NA	NA	NA	NA	NA	NA	NA	NA	NA	NA	NA	NA	5.65	1.26987	4.17559e-43	1.72535e-39	4.44926	2.15356
sg076	TMEM244	0.263158	0.0578258	2.10141e-11	1.57911e-09	4.55088	2.18614	NA	NA	NA	NA	NA	NA	NA	NA	NA	NA	NA	NA
sg076	TSGA10IP	1.2193	0.269468	4.44189e-43	3.05973e-40	4.52483	2.17787	1.28125	0.262948	7.75156e-08	2.4644e-05	4.87263	2.2847	1.15	0.1841	1.37496e-26	5.6827e-23	6.24659	2.64307
sg076	ZNF304	NA	NA	NA	NA	NA	NA	NA	NA	NA	NA	NA	NA	0.55	0.131799	7.22654e-07	0.00017569	4.17302	2.06109
sg076	ZNF536	NA	NA	NA	NA	NA	NA	1.3125	0.326693	1.03422e-08	2.84894e-06	4.01753	2.00631	NA	NA	NA	NA	NA	NA
sg077	ALDH1A1	0.101124	0.496145	3.44615e-13	2.45568e-11	0.203819	-2.29464	NA	NA	NA	NA	NA	NA	NA	NA	NA	NA	NA	NA
sg077	BAALC	0.657303	0.156515	6.5705e-17	6.17179e-15	4.19962	2.07026	NA	NA	NA	NA	NA	NA	NA	NA	NA	NA	NA	NA
sg077	CAVIN2	0.213483	0.914803	2.06011e-19	2.24064e-17	0.233365	-2.09934	NA	NA	NA	NA	NA	NA	NA	NA	NA	NA	NA	NA
sg077	CCL2	NA	NA	NA	NA	NA	NA	NA	NA	NA	NA	NA	NA	2.8	14.8285	8.98328e-08	3.44643e-05	0.188826	-2.40487
sg077	CHODL	0.0561798	0.00809561	3.53579e-08	8.54732e-07	6.93954	2.79484	NA	NA	NA	NA	NA	NA	NA	NA	NA	NA	NA	NA
sg077	EFEMP1	0.511236	2.39591	1.5131e-31	5.68376e-29	0.213378	-2.22851	0.454545	2.1753	2.51652e-12	5.05963e-10	0.208958	-2.25872	NA	NA	NA	NA	NA	NA
sg077	ETV4	NA	NA	NA	NA	NA	NA	NA	NA	NA	NA	NA	NA	0.866667	0.15272	1.8487e-08	7.40326e-06	5.67489	2.50459
sg077	GEM	NA	NA	NA	NA	NA	NA	NA	NA	NA	NA	NA	NA	1.66667	0.403766	2.66967e-10	2.20675e-07	4.12781	2.04538
sg077	GPR68	0.320225	0.0782575	8.20507e-21	8.69316e-19	4.09194	2.03278	0.30303	0.0584329	5.97517e-16	2.46894e-13	5.18595	2.37461	NA	NA	NA	NA	NA	NA
sg077	GPRC5A	NA	NA	NA	NA	NA	NA	0.272727	1.15272	3.61736e-07	2.33602e-05	0.236594	-2.07951	NA	NA	NA	NA	NA	NA
sg077	GRB14	0.241573	0.0582113	1.57081e-15	1.13897e-13	4.14994	2.05309	NA	NA	NA	NA	NA	NA	NA	NA	NA	NA	NA	NA
sg077	HAS1	NA	NA	NA	NA	NA	NA	NA	NA	NA	NA	NA	NA	0.6	0.10251	1.66949e-08	7.40326e-06	5.85306	2.54919
sg077	HES1	0.258427	1.03971	1.14288e-18	1.21116e-16	0.248557	-2.00835	0.136364	0.990704	5.20576e-11	8.27516e-09	0.137643	-2.86099	NA	NA	NA	NA	NA	NA
sg077	HMOX1	NA	NA	NA	NA	NA	NA	NA	NA	NA	NA	NA	NA	11.4667	2.31799	5.24446e-30	2.16701e-26	4.94681	2.3065
sg077	HS3ST2	0.0842697	0.0131072	3.29538e-08	8.05906e-07	6.42928	2.68466	NA	NA	NA	NA	NA	NA	NA	NA	NA	NA	NA	NA
sg077	HSPB7	NA	NA	NA	NA	NA	NA	NA	NA	NA	NA	NA	NA	0.933333	0.215481	9.17268e-08	3.44643e-05	4.33139	2.11483
sg077	KCNK3	0.213483	0.0474171	1.83577e-07	3.52809e-06	4.50224	2.17064	NA	NA	NA	NA	NA	NA	0.666667	0.041841	3.22737e-11	1.33355e-08	15.9333	3.99398
sg077	KISS1	NA	NA	NA	NA	NA	NA	0.287879	0.0438247	1.8402e-08	1.76873e-06	6.56887	2.71565	NA	NA	NA	NA	NA	NA
sg077	KRTAP4-8	0.0280899	0.00655359	9.8971e-10	3.27238e-08	4.28619	2.09969	NA	NA	NA	NA	NA	NA	NA	NA	NA	NA	NA	NA
sg077	LCE1C	0.280899	0.00693909	4.19078e-18	3.55903e-16	40.4806	5.33916	NA	NA	NA	NA	NA	NA	3.33333	0.0125523	2.27573e-08	7.23334e-06	265.556	8.05287
sg077	LCE2A	0.146067	0.723207	1.25325e-16	1.12037e-14	0.201972	-2.30778	NA	NA	NA	NA	NA	NA	NA	NA	NA	NA	NA	NA
sg077	MGARP	NA	NA	NA	NA	NA	NA	0.227273	1.26693	4.80727e-13	1.10354e-10	0.179388	-2.47884	NA	NA	NA	NA	NA	NA
sg077	ODAPH	0.466292	0.0805705	4.31609e-33	1.62167e-30	5.78738	2.53291	1.22727	0.0478088	7.60671e-58	3.14385e-54	25.6705	4.68204	NA	NA	NA	NA	NA	NA
sg077	PTX3	NA	NA	NA	NA	NA	NA	1.30303	5.40505	3.9521e-19	5.15205e-16	0.241077	-2.05244	NA	NA	NA	NA	NA	NA
sg077	RASA4	0.11236	0.0235158	2.81933e-13	2.08077e-11	4.77804	2.25642	NA	NA	NA	NA	NA	NA	NA	NA	NA	NA	NA	NA
sg077	RNF128	0.337079	0.0682344	2.02529e-15	1.94663e-13	4.94001	2.30451	NA	NA	NA	NA	NA	NA	NA	NA	NA	NA	NA	NA
sg077	SEMA7A	0.646067	0.138396	2.91326e-37	1.5047e-34	4.66824	2.22288	0.80303	0.112882	1.75034e-18	1.44648e-15	7.1139	2.83064	NA	NA	NA	NA	NA	NA
sg077	SGCA	NA	NA	NA	NA	NA	NA	NA	NA	NA	NA	NA	NA	0.466667	0.0774059	5.66161e-14	1.16997e-10	6.02883	2.59188
sg077	SRGN	NA	NA	NA	NA	NA	NA	0.318182	1.32271	6.81306e-08	5.41376e-06	0.240553	-2.05557	NA	NA	NA	NA	NA	NA
sg077	TBX2	NA	NA	NA	NA	NA	NA	NA	NA	NA	NA	NA	NA	1	0.196653	2.1142e-24	8.738e-21	5.08511	2.34628
sg077	TMEM233	NA	NA	NA	NA	NA	NA	NA	NA	NA	NA	NA	NA	2	0.414226	6.06956e-27	1.25397e-23	4.82828	2.27151
sg077	TMEM244	0.269663	0.0578258	3.68771e-17	4.61858e-15	4.66337	2.22137	NA	NA	NA	NA	NA	NA	NA	NA	NA	NA	NA	NA
sg077	UNC5B	NA	NA	NA	NA	NA	NA	NA	NA	NA	NA	NA	NA	0.466667	0.0753138	5.0306e-08	2.32044e-05	6.1963	2.63141
sg077	VSIR	NA	NA	NA	NA	NA	NA	0.121212	0.525896	1.08542e-07	8.97212e-06	0.230487	-2.11724	NA	NA	NA	NA	NA	NA
sg078	ANGPTL4	NA	NA	NA	NA	NA	NA	NA	NA	NA	NA	NA	NA	1.27586	0.294979	1.10209e-08	1.38028e-06	4.32526	2.11279
sg078	APCDD1	0.0331126	0.203932	4.81057e-11	1.10456e-09	0.162371	-2.62264	NA	NA	NA	NA	NA	NA	NA	NA	NA	NA	NA	NA
sg078	CCL5	0.36755	0.0508867	2.23747e-08	3.4896e-07	7.22291	2.85258	NA	NA	NA	NA	NA	NA	NA	NA	NA	NA	NA	NA
sg078	CXCL2	NA	NA	NA	NA	NA	NA	0.227723	1.26029	5.35837e-08	3.63051e-06	0.18069	-2.46841	NA	NA	NA	NA	NA	NA
sg078	CYTL1	0.0430464	0.242097	1.74596e-09	3.3563e-08	0.177806	-2.49162	NA	NA	NA	NA	NA	NA	NA	NA	NA	NA	NA	NA
sg078	DRAXIN	0.0728477	0.0134927	2.89287e-12	8.41988e-11	5.39905	2.43271	NA	NA	NA	NA	NA	NA	NA	NA	NA	NA	NA	NA
sg078	EFEMP1	NA	NA	NA	NA	NA	NA	NA	NA	NA	NA	NA	NA	0.482759	3.21339	3.37571e-09	6.06454e-07	0.150233	-2.73472
sg078	F2RL1	NA	NA	NA	NA	NA	NA	NA	NA	NA	NA	NA	NA	2.41379	0.453975	1.05363e-10	2.07365e-08	5.31702	2.41062
sg078	FOXC2	NA	NA	NA	NA	NA	NA	NA	NA	NA	NA	NA	NA	1.86207	0.451883	1.07372e-13	6.33954e-11	4.12069	2.04289
sg078	GPR68	NA	NA	NA	NA	NA	NA	0.257426	0.0584329	1.10505e-11	1.47293e-09	4.40549	2.1393	NA	NA	NA	NA	NA	NA
sg078	GRB14	0.238411	0.0582113	1.90672e-28	2.12986e-26	4.09561	2.03408	NA	NA	NA	NA	NA	NA	0.344828	0.0627615	5.23753e-07	4.16283e-05	5.49425	2.45792
sg078	GRIN2A	0.129139	0.0296839	4.29144e-08	6.44808e-07	4.35048	2.12117	NA	NA	NA	NA	NA	NA	NA	NA	NA	NA	NA	NA
sg078	HES1	NA	NA	NA	NA	NA	NA	0.19802	0.990704	9.71695e-12	1.255e-09	0.199878	-2.32281	NA	NA	NA	NA	NA	NA
sg078	HMOX1	NA	NA	NA	NA	NA	NA	NA	NA	NA	NA	NA	NA	10.1724	2.31799	3.49544e-22	4.81439e-19	4.38846	2.13371
sg078	HS3ST2	0.109272	0.0131072	4.22611e-22	2.67408e-20	8.33677	3.05949	NA	NA	NA	NA	NA	NA	NA	NA	NA	NA	NA	NA
sg078	IL1RN	0.208609	0.038165	3.52964e-16	1.44436e-14	5.46598	2.45048	NA	NA	NA	NA	NA	NA	NA	NA	NA	NA	NA	NA
sg078	IVL	NA	NA	NA	NA	NA	NA	0.346535	0.0743692	2.70124e-07	1.4499e-05	4.65965	2.22022	NA	NA	NA	NA	NA	NA
sg078	KCNK3	0.231788	0.0474171	7.60687e-12	2.08156e-10	4.88828	2.28933	NA	NA	NA	NA	NA	NA	0.310345	0.041841	6.75165e-07	5.07233e-05	7.41724	2.89088
sg078	KIT	0.0298013	0.192753	3.86105e-08	5.84391e-07	0.154609	-2.6933	NA	NA	NA	NA	NA	NA	NA	NA	NA	NA	NA	NA
sg078	MGARP	0.380795	1.62221	2.95371e-52	2.03412e-49	0.234739	-2.09087	0.29703	1.26693	1.1855e-14	2.12977e-12	0.234448	-2.09266	NA	NA	NA	NA	NA	NA
sg078	OASL	0.162252	0.036623	6.30382e-12	1.72541e-10	4.43032	2.14741	NA	NA	NA	NA	NA	NA	NA	NA	NA	NA	NA	NA
sg078	PLEK2	NA	NA	NA	NA	NA	NA	NA	NA	NA	NA	NA	NA	0.655172	0.154812	4.37353e-13	1.80758e-10	4.23206	2.08136
sg078	PLXNA2	NA	NA	NA	NA	NA	NA	NA	NA	NA	NA	NA	NA	0.448276	0.0920502	6.32118e-13	2.24435e-10	4.86991	2.28389
sg078	PTHLH	NA	NA	NA	NA	NA	NA	0.70297	0.143426	3.32412e-26	3.43464e-23	4.90127	2.29315	1.06897	0.167364	5.01665e-08	7.40493e-06	6.38707	2.67515
sg078	PTX3	NA	NA	NA	NA	NA	NA	NA	NA	NA	NA	NA	NA	0.172414	2.89121	3.12687e-10	9.93863e-08	0.0596337	-4.06773
sg078	RNF128	0.377483	0.0682344	8.75441e-33	1.44728e-30	5.53216	2.46784	0.336634	0.063745	3.20353e-08	2.28279e-06	5.28094	2.40079	NA	NA	NA	NA	NA	NA
sg078	SCX	NA	NA	NA	NA	NA	NA	NA	NA	NA	NA	NA	NA	0.586207	0.140167	7.78861e-15	6.43651e-12	4.18219	2.06426
sg078	SEMA7A	0.582781	0.138396	1.86579e-41	4.53497e-39	4.21096	2.07415	0.623762	0.112882	6.31737e-21	2.61034e-18	5.5258	2.46618	NA	NA	NA	NA	NA	NA
sg078	SLC16A6	NA	NA	NA	NA	NA	NA	0.178218	0.0292165	2.68941e-11	3.36828e-09	6.09991	2.60879	NA	NA	NA	NA	NA	NA
sg078	SYT1	0.463576	0.0990748	5.2896e-18	2.49434e-16	4.67905	2.22622	NA	NA	NA	NA	NA	NA	NA	NA	NA	NA	NA	NA
sg078	TAC1	0.0827815	0.0192753	1.06615e-15	4.19658e-14	4.2947	2.10256	NA	NA	NA	NA	NA	NA	NA	NA	NA	NA	NA	NA
sg078	TMEM244	0.268212	0.0578258	8.08218e-32	1.23717e-29	4.63828	2.21359	NA	NA	NA	NA	NA	NA	NA	NA	NA	NA	NA	NA
sg078	TPD52L1	NA	NA	NA	NA	NA	NA	0.207921	0.843293	3.14065e-07	1.66374e-05	0.246558	-2.02	NA	NA	NA	NA	NA	NA
sg078	TSGA10IP	1.13907	0.269468	1.65846e-62	1.37088e-59	4.22712	2.07967	NA	NA	NA	NA	NA	NA	1.55172	0.1841	2.52168e-27	1.04221e-23	8.42868	3.07531
sg079	ACTG2	NA	NA	NA	NA	NA	NA	0.182927	0.860558	1.47572e-11	2.34582e-09	0.212568	-2.23401	NA	NA	NA	NA	NA	NA
sg079	AQP1	NA	NA	NA	NA	NA	NA	NA	NA	NA	NA	NA	NA	0.5	0.0439331	1.8965e-08	5.22549e-06	11.381	3.50855
sg079	CALB2	0.0555556	0.0134927	2.19462e-15	7.62032e-14	4.11746	2.04175	NA	NA	NA	NA	NA	NA	NA	NA	NA	NA	NA	NA
sg079	CMPK2	NA	NA	NA	NA	NA	NA	0.743902	0.177955	2.46145e-13	9.24834e-11	4.18029	2.0636	NA	NA	NA	NA	NA	NA
sg079	CRYGS	NA	NA	NA	NA	NA	NA	0.390244	0.063745	3.19555e-09	3.77349e-07	6.12195	2.61399	NA	NA	NA	NA	NA	NA
sg079	EFR3B	NA	NA	NA	NA	NA	NA	NA	NA	NA	NA	NA	NA	0.357143	0.0627615	6.43921e-09	2.04717e-06	5.69048	2.50855
sg079	ESM1	NA	NA	NA	NA	NA	NA	NA	NA	NA	NA	NA	NA	8.85714	1.39331	1.23601e-18	5.10845e-15	6.35693	2.66833
sg079	F2RL1	NA	NA	NA	NA	NA	NA	NA	NA	NA	NA	NA	NA	3.21429	0.453975	7.26725e-12	1.00118e-08	7.08032	2.82381
sg079	FERMT1	NA	NA	NA	NA	NA	NA	NA	NA	NA	NA	NA	NA	0.642857	0.106695	1.2581e-14	8.66621e-12	6.02521	2.59101
sg079	GRB14	NA	NA	NA	NA	NA	NA	NA	NA	NA	NA	NA	NA	0.428571	0.0627615	9.9509e-07	0.000158181	6.82857	2.77158
sg079	HS3ST2	0.0947712	0.0131072	2.72563e-13	7.6633e-12	7.23049	2.85409	NA	NA	NA	NA	NA	NA	NA	NA	NA	NA	NA	NA
sg079	HTR2A	0.0620915	0.0150347	1.01458e-09	1.90557e-08	4.12988	2.0461	NA	NA	NA	NA	NA	NA	NA	NA	NA	NA	NA	NA
sg079	IFI44L	1.80065	0.367772	1.39732e-76	8.25019e-74	4.89612	2.29164	1.08537	0.269588	8.05808e-14	1.95906e-11	4.02601	2.00935	NA	NA	NA	NA	NA	NA
sg079	IL1RN	0.189542	0.038165	6.52369e-12	1.93415e-10	4.9664	2.3122	NA	NA	NA	NA	NA	NA	NA	NA	NA	NA	NA	NA
sg079	KCNK3	NA	NA	NA	NA	NA	NA	NA	NA	NA	NA	NA	NA	0.5	0.041841	2.26471e-09	8.50708e-07	11.95	3.57894
sg079	KIT	0.0424837	0.192753	3.37891e-10	6.84395e-09	0.220405	-2.18177	NA	NA	NA	NA	NA	NA	NA	NA	NA	NA	NA	NA
sg079	MMP1	14.4118	3.27718	1.42136e-223	5.87446e-220	4.39761	2.13672	NA	NA	NA	NA	NA	NA	NA	NA	NA	NA	NA	NA
sg079	MMP10	0.232026	0.0169622	2.44769e-27	2.2986e-25	13.679	3.77389	NA	NA	NA	NA	NA	NA	NA	NA	NA	NA	NA	NA
sg079	MMP3	5.39542	1.12336	1.99722e-181	4.12725e-178	4.80293	2.26391	NA	NA	NA	NA	NA	NA	NA	NA	NA	NA	NA	NA
sg079	MX1	3.10131	0.738628	2.04823e-96	2.82177e-93	4.19874	2.06996	NA	NA	NA	NA	NA	NA	NA	NA	NA	NA	NA	NA
sg079	PKIA	NA	NA	NA	NA	NA	NA	NA	NA	NA	NA	NA	NA	1.42857	0.269874	4.50653e-14	4.65524e-11	5.29347	2.40421
sg079	PRG4	0.261438	0.0346955	1.75428e-18	1.06624e-16	7.53522	2.91365	NA	NA	NA	NA	NA	NA	NA	NA	NA	NA	NA	NA
sg079	PTHLH	NA	NA	NA	NA	NA	NA	NA	NA	NA	NA	NA	NA	2.21429	0.167364	2.04516e-22	4.22631e-19	13.2304	3.72578
sg079	RASL11B	0.0816993	0.0188897	1.78066e-07	2.43691e-06	4.32506	2.11272	NA	NA	NA	NA	NA	NA	NA	NA	NA	NA	NA	NA
sg079	RNF128	0.29085	0.0682344	4.82559e-29	5.11389e-27	4.26251	2.0917	NA	NA	NA	NA	NA	NA	NA	NA	NA	NA	NA	NA
sg079	RSAD2	1.01961	0.193138	1.0282e-23	7.72462e-22	5.27917	2.40031	NA	NA	NA	NA	NA	NA	NA	NA	NA	NA	NA	NA
sg079	SLC16A6	0.405229	0.0682344	3.50411e-31	3.91419e-29	5.93878	2.57017	NA	NA	NA	NA	NA	NA	1.5	0.131799	1.02365e-18	1.05769e-15	11.381	3.50855
sg079	TAC1	0.111111	0.0192753	9.51014e-22	7.14644e-20	5.76444	2.52718	NA	NA	NA	NA	NA	NA	NA	NA	NA	NA	NA	NA
sg079	TNFAIP8L3	NA	NA	NA	NA	NA	NA	NA	NA	NA	NA	NA	NA	0.928571	0.198745	5.63387e-07	0.000116424	4.67218	2.2241
[truncated: 764 more rows]
