# Supplementary material for: High throughput functional profiling of genes at intraocular pressure loci reveals distinct networks for glaucoma
Source: Hum Mol Genet. 2024 Jan 25;33(9):739–51. doi: 10.1093/hmg/ddae003 (PMC11031357; doi:10.1093/hmg/ddae003)
Supplement: SupplementaryTable4_ddae003 [file supplementarytable4_ddae003.xlsx]

## Sheet: ST3
Supplementary Table 4: Statistically significantly differentially expressed genes for each target gene compared to non-targeting controls. Differential gene expression was performed in bulk, as well as on the subset of Beam A or Fibroblast-like cells (the subset of cells found to have the highest representation).
		Bulk Analysis						Beam Cella Subset						Fibroblast Subset
target	gene_id	test_mean	control_mean	pval	padj	foldChange	log2FoldChange	test_mean	control_mean	pval	padj	foldChange	log2FoldChange	test_mean	control_mean	pval	padj	foldChange	log2FoldChange
ABCA1	ADGRG1	0.216667	0.0470316	2.27e-08	4.42e-07	4.60683	2.20377	NA	NA	NA	NA	NA	NA	NA	NA	NA	NA	NA	NA
ABCA1	ALDH1A1	0.105556	0.496145	2.43e-15	1.11e-13	0.212751	-2.23276	NA	NA	NA	NA	NA	NA	NA	NA	NA	NA	NA	NA
ABCA1	ANGPT2	NA	NA	NA	NA	NA	NA	NA	NA	NA	NA	NA	NA	0.434783	0.0697674	3.02259e-22	1.24924e-18	6.23188	2.63967
ABCA1	APOC1	NA	NA	NA	NA	NA	NA	NA	NA	NA	NA	NA	NA	0.391304	0.0902873	5.32211e-12	2.3772e-09	4.33399	2.1157
ABCA1	AQP3	0.05	0.0111796	3.63e-22	3e-20	4.47241	2.16105	0.0978261	0.0129282	7.0468e-15	8.22265e-13	7.56685	2.91969	NA	NA	NA	NA	NA	NA
ABCA1	BST2	1.33889	0.234773	9.87e-34	1.41e-31	5.70292	2.5117	0.902174	0.215902	2.98849e-07	9.72552e-06	4.17863	2.06303	NA	NA	NA	NA	NA	NA
ABCA1	C11orf96	NA	NA	NA	NA	NA	NA	1.41304	0.287654	2.09904e-07	7.95902e-06	4.91231	2.2964	NA	NA	NA	NA	NA	NA
ABCA1	C3orf80	0.1	0.0200463	2.31e-06	2.96e-05	4.98846	2.31859	NA	NA	NA	NA	NA	NA	NA	NA	NA	NA	NA	NA
ABCA1	CCDC33	0.255556	0.0505012	1.88e-14	7.94e-13	5.06039	2.33925	0.25	0.0484809	4.05293e-09	1.88211e-07	5.15667	2.36644	NA	NA	NA	NA	NA	NA
ABCA1	CCL3L1	0.177778	0.0385505	6.92e-10	1.72e-08	4.61156	2.20525	NA	NA	NA	NA	NA	NA	NA	NA	NA	NA	NA	NA
ABCA1	CDCA3	NA	NA	NA	NA	NA	NA	0.152174	0.616677	7.55808e-09	3.63227e-07	0.246764	-2.0188	NA	NA	NA	NA	NA	NA
ABCA1	CMPK2	1.77222	0.196608	6.51e-99	3.36e-96	9.01401	3.17217	1.55435	0.201681	3.43881e-46	3.55315e-43	7.70697	2.94616	0.956522	0.149111	2.27451e-08	5.22252e-06	6.41484	2.68141
ABCA1	CRYGS	0.455556	0.0690054	3.43e-35	5.25e-33	6.60174	2.72285	0.73913	0.0601164	4.23541e-63	8.75247e-60	12.295	3.62	NA	NA	NA	NA	NA	NA
ABCA1	EGR2	NA	NA	NA	NA	NA	NA	0.195652	0.0355527	3.78465e-26	9.20115e-24	5.50316	2.46026	NA	NA	NA	NA	NA	NA
ABCA1	ESM1	NA	NA	NA	NA	NA	NA	NA	NA	NA	NA	NA	NA	6.78261	1.64706	5.35221e-14	3.68678e-11	4.11801	2.04195
ABCA1	F2RL1	NA	NA	NA	NA	NA	NA	2.16304	0.514544	5.5515e-52	4.58887e-49	4.2038	2.0717	NA	NA	NA	NA	NA	NA
ABCA1	FYB1	0.0777778	0.0115651	1.77e-11	5.67e-10	6.72519	2.74957	0.141304	0.00646412	9.18081e-08	3.91178e-06	21.8598	4.45021	NA	NA	NA	NA	NA	NA
ABCA1	GPR68	0.344444	0.0782575	2.49e-16	1.2e-14	4.40142	2.13797	0.347826	0.0827408	6.1647e-08	2.68132e-06	4.2038	2.0717	NA	NA	NA	NA	NA	NA
ABCA1	HERC5	0.638889	0.124518	8.15e-23	6.73e-21	5.13089	2.35921	0.434783	0.0872657	2.80577e-17	4.63737e-15	4.98229	2.31681	NA	NA	NA	NA	NA	NA
ABCA1	HERC6	1.22222	0.286816	4.07e-51	9.45e-49	4.26135	2.09131	NA	NA	NA	NA	NA	NA	NA	NA	NA	NA	NA	NA
ABCA1	IFI27	10.1444	1.54279	4.11e-66	1.54e-63	6.57538	2.71708	11.7283	1.48158	3.44918e-31	1.4252e-28	7.91606	2.98478	6.95652	1.60602	6.78339e-13	4.67149e-10	4.33153	2.11488
ABCA1	IFI44L	4.15	0.367772	2.69e-166	5.56e-163	11.2842	3.49623	3.66304	0.352295	2.03477e-74	2.80323e-71	10.3977	3.37819	3	0.361149	2.09163e-23	2.88157e-20	8.30682	3.0543
ABCA1	IFI6	28.8333	4.19854	0	0	6.86747	2.77978	27.1957	4.37427	1.42932e-285	5.90736e-282	6.21718	2.63626	NA	NA	NA	NA	NA	NA
ABCA1	IFIH1	0.377778	0.0693909	5.31e-31	6.66e-29	5.4442	2.44472	0.304348	0.0639948	1.99083e-10	1.17544e-08	4.75582	2.24969	NA	NA	NA	NA	NA	NA
ABCA1	IFIT1	4.9	0.585197	1.75e-133	1.8e-130	8.37325	3.06579	3.86957	0.530058	8.21421e-84	1.13164e-80	7.30027	2.86795	3.30435	0.492476	1.20095e-26	2.48176e-23	6.70966	2.74624
ABCA1	IFIT3	5.7	0.927911	8.47e-86	5e-83	6.14283	2.6189	4.18478	0.759535	7.53236e-76	1.55656e-72	5.50967	2.46197	3.73913	0.900137	1.632e-21	1.68627e-18	4.15396	2.05449
ABCA1	IFITM1	1.27222	0.242483	9.64e-60	2.85e-57	5.24665	2.3914	1.18478	0.223012	2.18409e-28	6.44774e-26	5.31263	2.40943	NA	NA	NA	NA	NA	NA
ABCA1	IL1RN	0.527778	0.038165	2.02e-42	3.97e-40	13.8288	3.78961	0.5	0.0394312	2.78487e-18	4.26291e-16	12.6803	3.66452	NA	NA	NA	NA	NA	NA
ABCA1	IRF7	1.62778	0.382035	4.15e-76	1.91e-73	4.2608	2.09113	NA	NA	NA	NA	NA	NA	1.47826	0.336525	2.9734e-17	2.45781e-14	4.39272	2.13511
ABCA1	ISG15	50.0278	7.12799	0	0	7.0185	2.81116	40.7174	7.02327	1.76471e-196	7.29353e-193	5.7975	2.53543	24.4348	4.95759	1.7895e-63	7.39599e-60	4.92876	2.30122
ABCA1	KCNK3	0.238889	0.0474171	1.14e-07	1.97e-06	5.03803	2.33286	NA	NA	NA	NA	NA	NA	NA	NA	NA	NA	NA	NA
ABCA1	KIT	0.0388889	0.192753	8.74e-06	9.95e-05	0.201756	-2.30932	NA	NA	NA	NA	NA	NA	NA	NA	NA	NA	NA	NA
ABCA1	KYNU	NA	NA	NA	NA	NA	NA	0.423913	0.0976083	3.54932e-10	1.95591e-08	4.343	2.11869	NA	NA	NA	NA	NA	NA
ABCA1	LCE2A	NA	NA	NA	NA	NA	NA	0.0978261	0.556561	1.40374e-12	1.26123e-10	0.175769	-2.50825	NA	NA	NA	NA	NA	NA
ABCA1	LDLRAD4	0.127778	0.0265998	1.25e-06	1.74e-05	4.8037	2.26415	NA	NA	NA	NA	NA	NA	NA	NA	NA	NA	NA	NA
ABCA1	LGALS9	0.25	0.0547417	5.47e-30	7.54e-28	4.5669	2.19122	NA	NA	NA	NA	NA	NA	NA	NA	NA	NA	NA	NA
ABCA1	MGARP	0.338889	1.62221	1.82e-33	3e-31	0.208906	-2.25907	NA	NA	NA	NA	NA	NA	NA	NA	NA	NA	NA	NA
ABCA1	MMP1	14.7389	3.27718	7.02e-66	2.64e-63	4.49743	2.1691	9.68478	2.36005	9.06588e-23	1.6291e-20	4.10363	2.0369	NA	NA	NA	NA	NA	NA
ABCA1	MMP10	0.216667	0.0169622	4.02e-26	4.05e-24	12.7735	3.67508	NA	NA	NA	NA	NA	NA	NA	NA	NA	NA	NA	NA
ABCA1	MX1	6.30556	0.738628	3.91e-183	1.62e-179	8.53685	3.0937	5.27174	0.721396	4.5356e-77	1.87456e-73	7.30769	2.86942	3.21739	0.560876	8.94946e-20	1.84941e-16	5.73637	2.52014
ABCA1	MX2	1.31667	0.191596	4.73e-95	2.97e-92	6.8721	2.78075	0.967391	0.165482	2.96009e-31	1.4252e-28	5.84592	2.54743	NA	NA	NA	NA	NA	NA
ABCA1	MYOZ1	0.0444444	0.0104086	2.62e-07	4.2e-06	4.26996	2.09422	NA	NA	NA	NA	NA	NA	NA	NA	NA	NA	NA	NA
ABCA1	OAS1	1.62778	0.196993	2.71e-104	2.24e-101	8.26312	3.04669	1.56522	0.192631	4.52734e-50	6.23566e-47	8.12547	3.02245	0.869565	0.162791	7.54869e-15	6.23824e-12	5.34161	2.41728
ABCA1	OAS2	1.8	0.332305	1.02e-98	8.47e-96	5.41671	2.43742	1.45652	0.303167	8.12628e-36	3.35859e-33	4.80435	2.26434	NA	NA	NA	NA	NA	NA
ABCA1	OAS3	2.26111	0.478412	9.93e-102	1.03e-98	4.72629	2.24071	1.77174	0.430511	8.78877e-33	3.027e-30	4.11544	2.04105	1.73913	0.414501	7.16898e-13	3.70368e-10	4.19572	2.06892
ABCA1	OASL	0.438889	0.036623	6.43e-24	5.21e-22	11.984	3.58303	0.184783	0.0200388	8.15155e-10	4.2646e-08	9.22125	3.20496	NA	NA	NA	NA	NA	NA
ABCA1	PKIB	0.0722222	0.0177332	4.43e-11	1.27e-09	4.07271	2.02599	NA	NA	NA	NA	NA	NA	NA	NA	NA	NA	NA	NA
ABCA1	PRG4	0.394444	0.0346955	1.03e-17	6.17e-16	11.3688	3.507	0.576087	0.0394312	4.48686e-12	3.56619e-10	14.6099	3.86888	NA	NA	NA	NA	NA	NA
ABCA1	PRSS35	0.394444	0.0435621	5.99e-29	6.19e-27	9.05477	3.17868	0.380435	0.0452489	1.59454e-10	9.69151e-09	8.40761	3.0717	NA	NA	NA	NA	NA	NA
ABCA1	PTGDS	NA	NA	NA	NA	NA	NA	0.119565	0.626374	5.2706e-07	1.60172e-05	0.190885	-2.38923	NA	NA	NA	NA	NA	NA
ABCA1	PTHLH	0.722222	0.167309	5.51e-35	9.49e-33	4.31669	2.10993	0.73913	0.170006	8.61126e-17	1.22725e-14	4.34766	2.12024	0.73913	0.177839	3.36192e-08	7.31306e-06	4.15619	2.05526
ABCA1	PTPRE	0.111111	0.0227448	5.84e-14	2.57e-12	4.88512	2.28839	NA	NA	NA	NA	NA	NA	NA	NA	NA	NA	NA	NA
ABCA1	RASL11B	0.0777778	0.0188897	1.98e-11	6.29e-10	4.11746	2.04175	NA	NA	NA	NA	NA	NA	NA	NA	NA	NA	NA	NA
ABCA1	RNF128	0.316667	0.0682344	4.2e-14	1.7e-12	4.64087	2.21439	NA	NA	NA	NA	NA	NA	NA	NA	NA	NA	NA	NA
ABCA1	RSAD2	2.30556	0.193138	9.39e-50	2.28e-47	11.9373	3.57741	1.67391	0.197156	1.23476e-19	2.55101e-17	8.49031	3.08582	1.43478	0.127223	5.23849e-25	2.16455e-21	11.2777	3.4954
ABCA1	RTP4	0.283333	0.0555127	1.21e-33	1.86e-31	5.10394	2.35161	NA	NA	NA	NA	NA	NA	NA	NA	NA	NA	NA	NA
ABCA1	SAMD11	NA	NA	NA	NA	NA	NA	1.45652	0.330317	6.00025e-23	1.18091e-20	4.40947	2.14061	NA	NA	NA	NA	NA	NA
ABCA1	SAMHD1	NA	NA	NA	NA	NA	NA	NA	NA	NA	NA	NA	NA	1.13043	0.261286	9.25771e-09	2.39138e-06	4.32643	2.11318
ABCA1	SLC16A6	0.322222	0.0682344	2.66e-06	3.37e-05	4.72228	2.23949	NA	NA	NA	NA	NA	NA	NA	NA	NA	NA	NA	NA
ABCA1	SPP1	NA	NA	NA	NA	NA	NA	NA	NA	NA	NA	NA	NA	0.173913	0.0328317	4.83056e-07	6.6549e-05	5.2971	2.4052
ABCA1	SRGN	NA	NA	NA	NA	NA	NA	0.26087	1.17647	1.22794e-09	7.37784e-08	0.221739	-2.17306	NA	NA	NA	NA	NA	NA
ABCA1	TAC1	0.516667	0.0192753	1.2e-38	2.16e-36	26.8047	4.74441	0.934783	0.018746	5.5346e-35	2.0795e-32	49.8658	5.63998	NA	NA	NA	NA	NA	NA
ABCA1	TMEM100	NA	NA	NA	NA	NA	NA	0.228261	0.0523594	2.43993e-23	5.04211e-21	4.3595	2.12416	NA	NA	NA	NA	NA	NA
ABCA1	TMEM244	NA	NA	NA	NA	NA	NA	0.228261	0.0562379	1.28239e-14	1.39476e-12	4.05885	2.02107	NA	NA	NA	NA	NA	NA
ABCA1	TSPAN15	0.138889	0.0308404	3.18e-07	4.64e-06	4.50347	2.17104	NA	NA	NA	NA	NA	NA	NA	NA	NA	NA	NA	NA
ABCA1	UNC5B	NA	NA	NA	NA	NA	NA	NA	NA	NA	NA	NA	NA	0.434783	0.0848153	3.14234e-07	4.99512e-05	5.12623	2.3579
ABCA1	USP18	1.1	0.212413	8.17e-75	3.75e-72	5.17858	2.37256	0.913043	0.201681	1.32437e-26	4.20946e-24	4.52717	2.17861	0.913043	0.199726	3.13177e-09	8.0878e-07	4.57147	2.19266
ABCA1	XAF1	2.09444	0.485736	4.73e-86	1.95e-83	4.3119	2.10832	1.95652	0.473174	1.01866e-38	7.01684e-36	4.13489	2.04785	NA	NA	NA	NA	NA	NA
ABO	ANKRD30B	NA	NA	NA	NA	NA	NA	0.0992366	0.0148675	1.05177e-16	1.35843e-14	6.67474	2.73871	NA	NA	NA	NA	NA	NA
ABO	CD70	0.0440835	0.00578257	8.52e-07	1.28e-05	7.62351	2.93046	NA	NA	NA	NA	NA	NA	NA	NA	NA	NA	NA	NA
ABO	HES1	NA	NA	NA	NA	NA	NA	0.248092	1.06464	2.06544e-29	1.2195e-26	0.233028	-2.10142	NA	NA	NA	NA	NA	NA
ABO	HS3ST2	0.0603248	0.0131072	1.71e-08	3.37e-07	4.60243	2.2024	NA	NA	NA	NA	NA	NA	NA	NA	NA	NA	NA	NA
ABO	LCE1C	0.0881671	0.00693909	3.06e-12	1.3e-10	12.7059	3.66742	NA	NA	NA	NA	NA	NA	0.372093	0.0150479	2.55654e-07	1.92066e-05	24.7273	4.62803
ABO	PGF	NA	NA	NA	NA	NA	NA	NA	NA	NA	NA	NA	NA	0.232558	1.01368	3.11315e-09	3.89805e-07	0.22942	-2.12394
ABO	PTPRR	NA	NA	NA	NA	NA	NA	0.133588	0.0258565	3.73132e-16	4.53575e-14	5.16651	2.36919	NA	NA	NA	NA	NA	NA
ABO	STATH	NA	NA	NA	NA	NA	NA	NA	NA	NA	NA	NA	NA	0.209302	0.0218878	2.75754e-08	2.92228e-06	9.5625	3.25739
ABO	TAC1	0.450116	0.0192753	3.06e-48	1.15e-45	23.352	4.54548	0.652672	0.018746	1.14837e-40	5.27357e-38	34.8167	5.12171	NA	NA	NA	NA	NA	NA
ADAMTS6	ACP5	NA	NA	NA	NA	NA	NA	NA	NA	NA	NA	NA	NA	0.578947	0.129959	2.44428e-09	3.06128e-07	4.45485	2.15538
ADAMTS6	BST2	NA	NA	NA	NA	NA	NA	NA	NA	NA	NA	NA	NA	1.36842	0.288646	2.34964e-15	6.93647e-13	4.74083	2.24514
ADAMTS6	C1QL1	NA	NA	NA	NA	NA	NA	0.0947368	0.0193924	2.6159e-18	9.82864e-16	4.88526	2.28844	NA	NA	NA	NA	NA	NA
ADAMTS6	CMPK2	0.91195	0.196608	5.69e-30	1.18e-27	4.63843	2.21364	NA	NA	NA	NA	NA	NA	0.815789	0.149111	1.53337e-07	1.07414e-05	5.47103	2.45181
ADAMTS6	COL10A1	NA	NA	NA	NA	NA	NA	NA	NA	NA	NA	NA	NA	0.631579	0.155951	3.04538e-12	4.33914e-10	4.04986	2.01787
ADAMTS6	CRYGS	0.584906	0.0690054	1.03e-24	2.5e-22	8.47623	3.08342	0.915789	0.0601164	5.60911e-52	7.72748e-49	15.2336	3.92919	NA	NA	NA	NA	NA	NA
ADAMTS6	EFEMP1	NA	NA	NA	NA	NA	NA	NA	NA	NA	NA	NA	NA	0.736842	3.05882	1.10456e-07	6.81198e-06	0.240891	-2.05355
ADAMTS6	EGR2	NA	NA	NA	NA	NA	NA	0.147368	0.0355527	5.64332e-20	1.29577e-17	4.14507	2.0514	NA	NA	NA	NA	NA	NA
ADAMTS6	F2RL1	NA	NA	NA	NA	NA	NA	NA	NA	NA	NA	NA	NA	2.92105	0.567715	5.11821e-16	3.02194e-13	5.14528	2.36325
ADAMTS6	GDF15	NA	NA	NA	NA	NA	NA	NA	NA	NA	NA	NA	NA	3.76316	0.640219	8.91178e-61	1.84117e-57	5.87792	2.55531
ADAMTS6	IFI27	NA	NA	NA	NA	NA	NA	NA	NA	NA	NA	NA	NA	7.55263	1.60602	1.52471e-53	2.10003e-50	4.7027	2.23349
ADAMTS6	IFI44L	2.59119	0.367772	2.19e-76	2.27e-73	7.04566	2.81673	2.47368	0.352295	1.613e-40	1.11109e-37	7.02163	2.81181	2.34211	0.361149	1.54573e-21	2.1295e-18	6.48515	2.69714
ADAMTS6	IFIT1	2.83648	0.585197	2.15e-41	1.27e-38	4.84705	2.27711	2.67368	0.530058	4.74314e-43	3.26723e-40	5.04413	2.33461	2.36842	0.492476	5.86648e-19	2.42461e-16	4.80921	2.2658
ADAMTS6	IFITM1	1.13208	0.242483	6.02e-71	4.97e-68	4.66869	2.22302	1.26316	0.223012	2.75915e-58	3.8012e-55	5.66407	2.50184	NA	NA	NA	NA	NA	NA
ADAMTS6	IL1RN	0.36478	0.038165	2.87e-26	5.16e-24	9.55797	3.2567	0.273684	0.0394312	6.1601e-07	2.17237e-05	6.94081	2.7951	0.736842	0.0300958	5.95109e-19	6.14896e-16	24.4833	4.61372
ADAMTS6	ISG15	36.9182	7.12799	9.39e-196	3.88e-192	5.17934	2.37277	36.5368	7.02327	2.10788e-178	8.71188e-175	5.20225	2.37914	27.8684	4.95759	3.55315e-125	1.46852e-121	5.62136	2.49092
ADAMTS6	KCND2	NA	NA	NA	NA	NA	NA	NA	NA	NA	NA	NA	NA	0.210526	0.0410397	3.37162e-07	2.28441e-05	5.12982	2.35891
ADAMTS6	KYNU	NA	NA	NA	NA	NA	NA	0.463158	0.0976083	6.48076e-23	2.23208e-20	4.74507	2.24643	NA	NA	NA	NA	NA	NA
ADAMTS6	LAMC3	0.0943396	0.0196608	3.39e-06	5.27e-05	4.79837	2.26255	NA	NA	NA	NA	NA	NA	NA	NA	NA	NA	NA	NA
ADAMTS6	LDLRAD4	0.106918	0.0265998	5.41e-06	9.98e-05	4.01951	2.00702	0.136842	0.0245637	5.31238e-09	4.06594e-07	5.57091	2.47791	NA	NA	NA	NA	NA	NA
ADAMTS6	LGALS9	0.232704	0.0547417	5.43e-36	2.24e-33	4.25095	2.08779	NA	NA	NA	NA	NA	NA	0.342105	0.0697674	2.39445e-17	7.06704e-15	4.90351	2.29381
ADAMTS6	LYPD6B	0.0754717	0.460678	2.26e-12	1.28e-10	0.163827	-2.60975	0.0631579	0.430511	6.9823e-07	2.50938e-05	0.146705	-2.76901	NA	NA	NA	NA	NA	NA
ADAMTS6	MGP	9.3522	2.04742	2.27e-20	2.76e-18	4.5678	2.1915	NA	NA	NA	NA	NA	NA	18.9211	1.31737	6.85263e-151	2.83151e-147	14.3627	3.84426
ADAMTS6	MMP1	NA	NA	NA	NA	NA	NA	11.2737	2.36005	2.94419e-106	1.21684e-102	4.77688	2.25607	NA	NA	NA	NA	NA	NA
ADAMTS6	MMP10	0.207547	0.0169622	5.98e-21	7.97e-19	12.2358	3.61304	0.189474	0.0180995	4.7208e-11	4.06382e-09	10.4684	3.38797	0.394737	0.0205198	3.26512e-11	3.64635e-09	19.2368	4.2658
ADAMTS6	MMP3	NA	NA	NA	NA	NA	NA	5.14737	1.03749	1.70535e-49	1.40964e-46	4.96136	2.31073	NA	NA	NA	NA	NA	NA
ADAMTS6	MX1	4.40252	0.738628	1.63e-104	6.74e-101	5.9604	2.57541	4.05263	0.721396	3.39161e-57	7.00877e-54	5.61776	2.49	3.86842	0.560876	4.78745e-49	9.89326e-46	6.89711	2.78599
ADAMTS6	MX2	0.918239	0.191596	2.75e-54	3.79e-51	4.79258	2.2608	0.747368	0.165482	2.78842e-27	1.64596e-24	4.51632	2.17515	0.868421	0.21067	5.44304e-13	9.77855e-11	4.12218	2.04341
ADAMTS6	NDUFA4L2	NA	NA	NA	NA	NA	NA	NA	NA	NA	NA	NA	NA	0.421053	0.0998632	7.07777e-26	4.17892e-23	4.21629	2.07598
ADAMTS6	NEFL	0.0691824	0.30879	1.34e-06	2.65e-05	0.224044	-2.15815	NA	NA	NA	NA	NA	NA	NA	NA	NA	NA	NA	NA
ADAMTS6	OAS1	1.15723	0.196993	1.73e-52	1.19e-49	5.87448	2.55446	1.17895	0.192631	8.72893e-33	7.21359e-30	6.12024	2.61359	0.842105	0.162791	2.5849e-13	5.08609e-11	5.17293	2.37098
ADAMTS6	PTHLH	0.691824	0.167309	9.11e-31	2.09e-28	4.135	2.04789	NA	NA	NA	NA	NA	NA	1.52632	0.177839	3.38047e-30	3.49287e-27	8.58259	3.10141
ADAMTS6	RASL11B	0.106918	0.0188897	5.61e-06	0.000103	5.66012	2.50083	NA	NA	NA	NA	NA	NA	NA	NA	NA	NA	NA	NA
ADAMTS6	RSAD2	0.943396	0.193138	4.58e-24	7.58e-22	4.88457	2.28823	1.03158	0.197156	1.79771e-16	3.71408e-14	5.2323	2.38745	NA	NA	NA	NA	NA	NA
ADAMTS6	RSPO2	0.0566038	0.0077101	1.05e-08	3.54e-07	7.34151	2.87608	NA	NA	NA	NA	NA	NA	NA	NA	NA	NA	NA	NA
ADAMTS6	SPP1	0.27044	0.0601388	1.66e-09	5.59e-08	4.49694	2.16894	NA	NA	NA	NA	NA	NA	NA	NA	NA	NA	NA	NA
ADAMTS6	TCIM	NA	NA	NA	NA	NA	NA	0.242105	0.0510666	8.22724e-12	8.29145e-10	4.74097	2.24518	NA	NA	NA	NA	NA	NA
ADAMTS6	TFPI2	NA	NA	NA	NA	NA	NA	NA	NA	NA	NA	NA	NA	40.2895	8.27497	5.73073e-78	2.36851e-74	4.86884	2.28358
ADAMTS6	TNFSF11	0.157233	0.0227448	1.23e-07	2.55e-06	6.91291	2.78929	NA	NA	NA	NA	NA	NA	NA	NA	NA	NA	NA	NA
ADAMTS6	TSPAN7	NA	NA	NA	NA	NA	NA	0.0947368	0.0174531	2.57286e-09	2.12673e-07	5.42807	2.44044	NA	NA	NA	NA	NA	NA
ADAMTS6	UNC5B	NA	NA	NA	NA	NA	NA	NA	NA	NA	NA	NA	NA	0.368421	0.0848153	6.55382e-09	9.6739e-07	4.3438	2.11896
AFAP1	ATP6V1FNB	NA	NA	NA	NA	NA	NA	NA	NA	NA	NA	NA	NA	0.193548	0.0410397	1.38685e-15	7.16481e-13	4.71613	2.2376
AFAP1	BAALC	NA	NA	NA	NA	NA	NA	NA	NA	NA	NA	NA	NA	0.645161	0.129959	9.06137e-07	4.51213e-05	4.96435	2.3116
AFAP1	CA2	NA	NA	NA	NA	NA	NA	NA	NA	NA	NA	NA	NA	0.451613	0.0834473	2.9765e-21	1.53773e-18	5.41195	2.43615
AFAP1	CAVIN2	NA	NA	NA	NA	NA	NA	NA	NA	NA	NA	NA	NA	0.403226	1.69767	3.15432e-10	3.43074e-08	0.237517	-2.0739
AFAP1	CXADR	NA	NA	NA	NA	NA	NA	0.211864	0.0484809	4.4716e-17	7.6986e-15	4.37006	2.12765	NA	NA	NA	NA	NA	NA
AFAP1	CXCL11	0.0533981	0.00385505	3.26e-06	5.65e-05	13.8515	3.79197	NA	NA	NA	NA	NA	NA	NA	NA	NA	NA	NA	NA
AFAP1	F2RL1	2.3932	0.51889	5.61e-95	2.32e-91	4.61216	2.20544	2.38983	0.514544	1.80642e-59	7.46595e-56	4.64456	2.21554	2.96774	0.567715	5.77093e-29	5.96281e-26	5.22752	2.38613
AFAP1	GPR68	NA	NA	NA	NA	NA	NA	0.347458	0.0827408	1.46655e-12	1.83629e-10	4.19935	2.07017	NA	NA	NA	NA	NA	NA
AFAP1	GRIN2A	NA	NA	NA	NA	NA	NA	NA	NA	NA	NA	NA	NA	0.225806	0.0519836	1.90448e-07	1.21067e-05	4.3438	2.11896
AFAP1	IL1RN	0.160194	0.038165	1.35e-08	3.98e-07	4.19741	2.0695	NA	NA	NA	NA	NA	NA	NA	NA	NA	NA	NA	NA
AFAP1	KSR1	NA	NA	NA	NA	NA	NA	NA	NA	NA	NA	NA	NA	0.548387	0.127223	1.32711e-10	2.10959e-08	4.31044	2.10784
AFAP1	MGP	8.19417	2.04742	9.34e-43	4.83e-40	4.0022	2.00079	NA	NA	NA	NA	NA	NA	14.2581	1.31737	1.66687e-183	6.88749e-180	10.8231	3.43604
AFAP1	NOX4	0.0970874	0.0196608	4.43e-06	6.63e-05	4.93813	2.30396	NA	NA	NA	NA	NA	NA	NA	NA	NA	NA	NA	NA
AFAP1	NPPC	0.0436893	0.0104086	1.28e-06	2.81e-05	4.19741	2.0695	NA	NA	NA	NA	NA	NA	NA	NA	NA	NA	NA	NA
AFAP1	PI16	0.0291262	0.396299	1.31e-07	3.2e-06	0.0734955	-3.7662	NA	NA	NA	NA	NA	NA	NA	NA	NA	NA	NA	NA
AFAP1	PLXNA4	0.0873786	0.0192753	1.24e-15	9.87e-14	4.5332	2.18053	NA	NA	NA	NA	NA	NA	NA	NA	NA	NA	NA	NA
AFAP1	PTHLH	0.718447	0.167309	2.32e-83	3.2e-80	4.29413	2.10236	0.881356	0.170006	1.85449e-54	2.55487e-51	5.18425	2.37414	NA	NA	NA	NA	NA	NA
AFAP1	RNF128	NA	NA	NA	NA	NA	NA	NA	NA	NA	NA	NA	NA	0.33871	0.0560876	7.90981e-09	7.97347e-07	6.03895	2.5943
AFAP1	RSPO2	0.0825243	0.0077101	2.24e-14	1.65e-12	10.7034	3.42	NA	NA	NA	NA	NA	NA	NA	NA	NA	NA	NA	NA
AFAP1	SUSD2	NA	NA	NA	NA	NA	NA	0.0847458	0.39108	7.67434e-08	3.91581e-06	0.216697	-2.20625	NA	NA	NA	NA	NA	NA
AFAP1	TAC1	NA	NA	NA	NA	NA	NA	0.118644	0.018746	3.6053e-10	2.61416e-08	6.32905	2.66199	NA	NA	NA	NA	NA	NA
AFAP1	UNC5B	NA	NA	NA	NA	NA	NA	NA	NA	NA	NA	NA	NA	0.435484	0.0848153	2.34727e-21	1.07792e-18	5.1345	2.36022
ALDH9A1	ADGRG1	0.305556	0.0470316	1.27e-20	4.03e-18	6.49681	2.69973	0.396226	0.0484809	1.08847e-21	6.42667e-19	8.17283	3.03084	NA	NA	NA	NA	NA	NA
ALDH9A1	ANKRD30B	NA	NA	NA	NA	NA	NA	0.0754717	0.0148675	1.13636e-10	1.80638e-08	5.07629	2.34378	NA	NA	NA	NA	NA	NA
ALDH9A1	CCL2	3.56944	16.0547	2.08e-22	6.62e-20	0.22233	-2.16923	3.73585	16.4538	4.11308e-15	1.00995e-12	0.227051	-2.13891	NA	NA	NA	NA	NA	NA
ALDH9A1	CCL3L1	0.180556	0.0385505	7.52e-07	2.93e-05	4.68361	2.22762	0.245283	0.0374919	9.83888e-07	5.49515e-05	6.54229	2.7098	NA	NA	NA	NA	NA	NA
ALDH9A1	CCL5	0.847222	0.0508867	9.88e-06	0.000262	16.6492	4.05738	NA	NA	NA	NA	NA	NA	NA	NA	NA	NA	NA	NA
ALDH9A1	COL7A1	NA	NA	NA	NA	NA	NA	NA	NA	NA	NA	NA	NA	4	0.80985	4.3059e-10	1.97737e-07	4.93919	2.30427
ALDH9A1	CXADR	0.25	0.0400925	6.56e-22	4.52e-19	6.23558	2.64052	0.339623	0.0484809	3.1457e-19	1.8167e-16	7.00528	2.80844	NA	NA	NA	NA	NA	NA
ALDH9A1	CXCL1	1.06944	6.49769	6.37e-21	2.19e-18	0.164588	-2.60306	0.886792	6.96897	5.52752e-20	2.53836e-17	0.127249	-2.97428	NA	NA	NA	NA	NA	NA
ALDH9A1	CXCL6	1.05556	4.33462	6.64e-21	1.61e-18	0.243518	-2.0379	0.981132	4.26697	1.66378e-17	5.73032e-15	0.229937	-2.12069	NA	NA	NA	NA	NA	NA
ALDH9A1	EFEMP1	0.458333	2.39591	3.32e-17	1.14e-14	0.191298	-2.38611	0.377358	2.21526	6.76725e-12	1.21575e-09	0.170345	-2.55347	NA	NA	NA	NA	NA	NA
ALDH9A1	EPGN	NA	NA	NA	NA	NA	NA	NA	NA	NA	NA	NA	NA	1	0.108071	6.07301e-31	2.50937e-27	9.25316	3.20995
ALDH9A1	EPHB1	0.180556	0.0323824	1.79e-07	7.33e-06	5.57573	2.47916	NA	NA	NA	NA	NA	NA	NA	NA	NA	NA	NA	NA
ALDH9A1	EPHX4	NA	NA	NA	NA	NA	NA	NA	NA	NA	NA	NA	NA	0.625	0.0601915	2.44976e-20	1.01248e-16	10.3835	3.37622
ALDH9A1	GPRC5A	0.291667	1.3431	2.92e-11	2.81e-09	0.217159	-2.20317	0.283019	1.31674	1.78586e-07	1.29491e-05	0.214939	-2.218	NA	NA	NA	NA	NA	NA
ALDH9A1	GRIN2A	0.166667	0.0296839	9.9e-08	4.7e-06	5.61472	2.48921	0.132075	0.0232708	5.33602e-11	8.16608e-09	5.67558	2.50477	NA	NA	NA	NA	NA	NA
ALDH9A1	IL1RN	NA	NA	NA	NA	NA	NA	NA	NA	NA	NA	NA	NA	0.5	0.0300958	1.40974e-07	4.42379e-05	16.6136	4.0543
ALDH9A1	INHBA	NA	NA	NA	NA	NA	NA	NA	NA	NA	NA	NA	NA	3.875	0.708618	4.23981e-37	1.75231e-33	5.46839	2.45112
ALDH9A1	LAMC3	0.138889	0.0196608	7.15e-06	0.000214	7.06427	2.82054	0.150943	0.0148675	1.11884e-07	9.24607e-06	10.1526	3.34378	NA	NA	NA	NA	NA	NA
ALDH9A1	LCE2A	0.125	0.723207	1.64e-06	5.52e-05	0.172841	-2.53248	NA	NA	NA	NA	NA	NA	NA	NA	NA	NA	NA	NA
ALDH9A1	LRFN5	0.0972222	0.0165767	3.7e-07	1.56e-05	5.86499	2.55213	NA	NA	NA	NA	NA	NA	NA	NA	NA	NA	NA	NA
ALDH9A1	LRRC32	NA	NA	NA	NA	NA	NA	NA	NA	NA	NA	NA	NA	3.125	0.608755	1.46705e-33	3.03166e-30	5.13343	2.35992
ALDH9A1	LYPD3	0.305556	0.0620663	5.41e-10	3.67e-08	4.92305	2.29955	NA	NA	NA	NA	NA	NA	1.125	0.0820793	5.97368e-13	4.11487e-10	13.7063	3.77676
ALDH9A1	MGARP	0.333333	1.62221	1.29e-14	2.66e-12	0.205482	-2.28292	0.358491	1.48093	5.12438e-09	5.42921e-07	0.242071	-2.0465	NA	NA	NA	NA	NA	NA
ALDH9A1	MGP	NA	NA	NA	NA	NA	NA	NA	NA	NA	NA	NA	NA	10.25	1.31737	4.70607e-26	9.72274e-23	7.78063	2.95989
ALDH9A1	MMP1	NA	NA	NA	NA	NA	NA	10.1321	2.36005	2.4887e-12	4.67537e-10	4.29316	2.10204	NA	NA	NA	NA	NA	NA
ALDH9A1	MROH8	NA	NA	NA	NA	NA	NA	NA	NA	NA	NA	NA	NA	1	0.0424077	3.492e-07	0.00012027	23.5806	4.55953
ALDH9A1	MT1G	0.361111	0.0693909	3.77e-39	3.12e-36	5.20401	2.37962	NA	NA	NA	NA	NA	NA	3	0.0697674	1.38716e-54	5.73313e-51	43	5.42626
ALDH9A1	PENK	NA	NA	NA	NA	NA	NA	1.62264	0.39819	1.64638e-12	3.09294e-10	4.07504	2.02682	NA	NA	NA	NA	NA	NA
ALDH9A1	PFKFB3	NA	NA	NA	NA	NA	NA	NA	NA	NA	NA	NA	NA	2.25	0.5513	1.07346e-10	5.5444e-08	4.08127	2.02902
ALDH9A1	PFKFB4	NA	NA	NA	NA	NA	NA	0.433962	0.100194	5.32125e-13	1.09964e-10	4.33122	2.11477	NA	NA	NA	NA	NA	NA
ALDH9A1	PIP	0.180556	0.0427911	4.25e-13	6.75e-11	4.21947	2.07706	0.226415	0.0394312	4.14805e-18	1.90442e-15	5.74204	2.52156	NA	NA	NA	NA	NA	NA
ALDH9A1	PLXDC1	0.0972222	0.0131072	5.21e-15	7.98e-13	7.41748	2.89093	NA	NA	NA	NA	NA	NA	NA	NA	NA	NA	NA	NA
ALDH9A1	PMEPA1	NA	NA	NA	NA	NA	NA	NA	NA	NA	NA	NA	NA	4.5	0.987688	5.96146e-16	4.92655e-13	4.55609	2.1878
ALDH9A1	PTGIR	NA	NA	NA	NA	NA	NA	NA	NA	NA	NA	NA	NA	0.625	0.151847	7.70196e-09	3.18322e-06	4.11599	2.04124
ALDH9A1	RNF128	0.388889	0.0682344	8.53e-15	1.53e-12	5.69931	2.51079	NA	NA	NA	NA	NA	NA	1	0.0560876	2.0212e-10	1.39227e-07	17.8293	4.15618
ALDH9A1	RP1	NA	NA	NA	NA	NA	NA	0.150943	0.018746	3.46256e-09	4.47212e-07	8.05205	3.00936	NA	NA	NA	NA	NA	NA
ALDH9A1	SCX	NA	NA	NA	NA	NA	NA	NA	NA	NA	NA	NA	NA	1.375	0.125855	6.50673e-23	8.96194e-20	10.9253	3.4496
ALDH9A1	SEMA7A	0.611111	0.138396	2.04e-16	5.62e-14	4.41566	2.14263	NA	NA	NA	NA	NA	NA	NA	NA	NA	NA	NA	NA
ALDH9A1	SLC7A8	NA	NA	NA	NA	NA	NA	NA	NA	NA	NA	NA	NA	5.625	1.07661	1.31488e-16	1.35827e-13	5.22475	2.38536
ALDH9A1	TAGLN3	0.986111	0.244796	4.32e-06	0.000128	4.0283	2.01017	NA	NA	NA	NA	NA	NA	NA	NA	NA	NA	NA	NA
ALDH9A1	TMEM240	NA	NA	NA	NA	NA	NA	NA	NA	NA	NA	NA	NA	0.5	0.124487	1.351e-11	1.39592e-08	4.01648	2.00593
ALDH9A1	TNFRSF21	NA	NA	NA	NA	NA	NA	NA	NA	NA	NA	NA	NA	1.625	0.341997	7.67632e-11	5.2877e-08	4.7515	2.24838
ALDH9A1	TSPAN11	NA	NA	NA	NA	NA	NA	NA	NA	NA	NA	NA	NA	0.5	0.0697674	3.35353e-16	4.62005e-13	7.16667	2.8413
ALDH9A1	UNC5B	NA	NA	NA	NA	NA	NA	NA	NA	NA	NA	NA	NA	1.25	0.0848153	3.8982e-13	5.37043e-10	14.7379	3.88146
ALDH9A1	ZNF521	NA	NA	NA	NA	NA	NA	NA	NA	NA	NA	NA	NA	1.75	0.436389	1.5019e-11	8.86549e-09	4.01019	2.00367
ANAPC1	APOE	0.986842	0.0528142	6.12e-50	2.81e-47	18.6852	4.22382	1.8125	0.0568843	5.34624e-30	2.2096e-27	31.8629	4.99381	NA	NA	NA	NA	NA	NA
ANAPC1	ATP6V0D2	0.0789474	0.0127217	5.8e-10	1.82e-08	6.20574	2.6336	0.125	0.0148675	4.74503e-07	1.53176e-05	8.40761	3.0717	NA	NA	NA	NA	NA	NA
ANAPC1	BAALC	NA	NA	NA	NA	NA	NA	NA	NA	NA	NA	NA	NA	0.653846	0.129959	2.2349e-07	1.46617e-05	5.03117	2.3309
ANAPC1	BMP2	NA	NA	NA	NA	NA	NA	NA	NA	NA	NA	NA	NA	2.40385	0.578659	1.18724e-30	1.22671e-27	4.15416	2.05456
ANAPC1	C11orf96	1.39474	0.298766	2.54e-09	7.39e-08	4.66832	2.2229	NA	NA	NA	NA	NA	NA	1.71154	0.384405	5.10504e-17	1.9181e-14	4.45244	2.15459
ANAPC1	CAVIN2	NA	NA	NA	NA	NA	NA	NA	NA	NA	NA	NA	NA	0.25	1.69767	4.32154e-12	6.86958e-10	0.14726	-2.76356
ANAPC1	CDK1	NA	NA	NA	NA	NA	NA	NA	NA	NA	NA	NA	NA	0.230769	0.931601	2.03415e-10	2.15568e-08	0.247713	-2.01326
ANAPC1	CHODL	0.0394737	0.00809561	5.99e-06	7.83e-05	4.87594	2.28568	NA	NA	NA	NA	NA	NA	NA	NA	NA	NA	NA	NA
ANAPC1	CLCA2	0.263158	0.0609098	2.15e-13	1.27e-11	4.32045	2.11118	NA	NA	NA	NA	NA	NA	NA	NA	NA	NA	NA	NA
ANAPC1	CST1	0.0789474	0.00269854	5.19e-06	6.92e-05	29.2556	4.87064	NA	NA	NA	NA	NA	NA	NA	NA	NA	NA	NA	NA
ANAPC1	DIO2	NA	NA	NA	NA	NA	NA	2	0.419522	1.18351e-46	9.78054e-44	4.76733	2.25318	NA	NA	NA	NA	NA	NA
ANAPC1	DPT	0.901316	0.145335	6.72e-55	3.47e-52	6.20163	2.63265	0.475	0.104719	3.45845e-07	1.17162e-05	4.53596	2.18141	1.75	0.26539	7.8748e-38	1.62733e-34	6.59407	2.72117
ANAPC1	EGR2	NA	NA	NA	NA	NA	NA	0.15	0.0355527	2.13221e-09	1.0491e-07	4.21909	2.07693	NA	NA	NA	NA	NA	NA
ANAPC1	F2RL1	2.32895	0.51889	3.4e-66	2.35e-63	4.48833	2.16618	NA	NA	NA	NA	NA	NA	3.46154	0.567715	3.42506e-31	4.7186e-28	6.09731	2.60817
ANAPC1	FBXO2	NA	NA	NA	NA	NA	NA	NA	NA	NA	NA	NA	NA	0.423077	0.101231	3.24777e-20	2.6364e-17	4.17931	2.06327
ANAPC1	GPR68	NA	NA	NA	NA	NA	NA	0.375	0.0827408	2.19143e-11	1.46048e-09	4.53223	2.18022	NA	NA	NA	NA	NA	NA
ANAPC1	GPRC5A	NA	NA	NA	NA	NA	NA	NA	NA	NA	NA	NA	NA	0.269231	1.43365	1.63432e-11	2.04687e-09	0.187794	-2.41278
ANAPC1	HIST1H2AE	NA	NA	NA	NA	NA	NA	NA	NA	NA	NA	NA	NA	0.288462	0.0697674	7.70444e-29	7.95869e-26	4.13462	2.04775
ANAPC1	IFI44L	1.82237	0.367772	6.93e-41	2.6e-38	4.95516	2.30893	1.8875	0.352295	3.65837e-23	8.89414e-21	5.35773	2.42162	1.80769	0.361149	5.51626e-23	3.63356e-20	5.00539	2.32348
ANAPC1	IFIT1	NA	NA	NA	NA	NA	NA	2.2875	0.530058	5.47707e-25	1.4148e-22	4.31556	2.10955	NA	NA	NA	NA	NA	NA
ANAPC1	IFITM10	0.0921053	0.0173477	6.46e-09	1.65e-07	5.30936	2.40854	NA	NA	NA	NA	NA	NA	NA	NA	NA	NA	NA	NA
ANAPC1	IL1A	0.0460526	0.0107941	5.9e-06	7.62e-05	4.26645	2.09304	NA	NA	NA	NA	NA	NA	NA	NA	NA	NA	NA	NA
ANAPC1	IL1B	0.263158	0.0312259	4.69e-23	5.24e-21	8.42755	3.07511	0.3375	0.0310278	8.23413e-13	9.45324e-11	10.8773	3.44325	0.173077	0.0314637	5.78888e-10	5.83547e-08	5.50084	2.45965
ANAPC1	IVL	0.763158	0.165767	4.43e-07	8.28e-06	4.60379	2.20282	NA	NA	NA	NA	NA	NA	NA	NA	NA	NA	NA	NA
ANAPC1	KYNU	NA	NA	NA	NA	NA	NA	0.6125	0.0976083	9.25787e-16	9.11019e-14	6.27508	2.64963	NA	NA	NA	NA	NA	NA
ANAPC1	LAMC3	NA	NA	NA	NA	NA	NA	0.1125	0.0148675	2.6722e-07	8.90447e-06	7.56685	2.91969	NA	NA	NA	NA	NA	NA
ANAPC1	LCE2A	NA	NA	NA	NA	NA	NA	0.0875	0.556561	3.32521e-09	1.90876e-07	0.157215	-2.66919	NA	NA	NA	NA	NA	NA
ANAPC1	LCE3D	1.98026	0.382421	1.79e-12	8.12e-11	5.17823	2.37246	NA	NA	NA	NA	NA	NA	5.48077	0.641587	4.72371e-08	3.75353e-06	8.54252	3.09466
ANAPC1	LRRC32	NA	NA	NA	NA	NA	NA	1.3	0.300582	6.82594e-78	1.41058e-74	4.32495	2.11268	NA	NA	NA	NA	NA	NA
ANAPC1	MGP	16.2895	2.04742	4.02e-90	3.33e-87	7.95611	2.99206	14.9	2.45701	1.21721e-14	1.43701e-12	6.06427	2.60033	22.0962	1.31737	1.18757e-220	4.90705e-217	16.7729	4.06806
ANAPC1	MMP1	14.9934	3.27718	2.53e-67	2.09e-64	4.5751	2.1938	11.3875	2.36005	1.09231e-38	5.01615e-36	4.82511	2.27056	NA	NA	NA	NA	NA	NA
ANAPC1	MMP10	0.230263	0.0169622	4.05e-21	5.77e-19	13.5751	3.76289	0.275	0.0180995	5.0797e-12	3.74809e-10	15.1937	3.92541	NA	NA	NA	NA	NA	NA
ANAPC1	MMP3	NA	NA	NA	NA	NA	NA	NA	NA	NA	NA	NA	NA	6.59615	1.57729	2.38005e-32	9.83675e-29	4.18195	2.06418
ANAPC1	MOV10L1	NA	NA	NA	NA	NA	NA	0.1	0.0155139	3.35542e-07	1.19925e-05	6.44583	2.68837	NA	NA	NA	NA	NA	NA
ANAPC1	MX1	NA	NA	NA	NA	NA	NA	2.925	0.721396	3.34963e-25	8.65252e-23	4.05464	2.01957	2.28846	0.560876	4.46523e-20	2.6364e-17	4.08016	2.02863
ANAPC1	NDUFA4L2	NA	NA	NA	NA	NA	NA	0.45	0.10989	2.69956e-18	4.29126e-16	4.095	2.03386	NA	NA	NA	NA	NA	NA
ANAPC1	NFATC2	0.0789474	0.0146492	7.46e-09	1.89e-07	5.3892	2.43007	NA	NA	NA	NA	NA	NA	NA	NA	NA	NA	NA	NA
ANAPC1	OAS1	NA	NA	NA	NA	NA	NA	0.8125	0.192631	4.24828e-15	5.16292e-13	4.21791	2.07653	NA	NA	NA	NA	NA	NA
ANAPC1	PLD5	0.105263	0.0223593	1.87e-09	5.61e-08	4.7078	2.23505	NA	NA	NA	NA	NA	NA	0.230769	0.0410397	4.26324e-09	3.45489e-07	5.62308	2.49136
ANAPC1	PRSS35	0.217105	0.0435621	6.27e-09	1.62e-07	4.98381	2.31725	0.2875	0.0452489	6.35192e-07	1.82309e-05	6.35375	2.66761	NA	NA	NA	NA	NA	NA
ANAPC1	PTGDR	0.111842	0.0200463	7.09e-08	1.43e-06	5.5792	2.48006	NA	NA	NA	NA	NA	NA	NA	NA	NA	NA	NA	NA
ANAPC1	PTHLH	1.00658	0.167309	1.34e-64	1.11e-61	6.01628	2.58887	1	0.170006	9.88534e-30	3.71419e-27	5.88213	2.55634	1.09615	0.177839	1.76324e-29	1.45749e-26	6.16376	2.62381
ANAPC1	PTPRE	0.138158	0.0227448	4.99e-08	1.04e-06	6.07426	2.60271	NA	NA	NA	NA	NA	NA	NA	NA	NA	NA	NA	NA
ANAPC1	PTX3	NA	NA	NA	NA	NA	NA	NA	NA	NA	NA	NA	NA	0.807692	3.37756	2.95581e-12	4.36194e-10	0.239134	-2.06411
ANAPC1	RGS2	NA	NA	NA	NA	NA	NA	NA	NA	NA	NA	NA	NA	1.73077	0.383037	1.38181e-19	5.19059e-17	4.51854	2.17586
ANAPC1	RNF128	0.335526	0.0682344	1.37e-21	1.41e-19	4.91726	2.29786	NA	NA	NA	NA	NA	NA	0.576923	0.0560876	5.88303e-19	1.87035e-16	10.2861	3.36263
ANAPC1	RSAD2	NA	NA	NA	NA	NA	NA	NA	NA	NA	NA	NA	NA	0.519231	0.127223	4.31298e-12	6.14525e-10	4.08127	2.02902
ANAPC1	SLC16A6	0.651316	0.0682344	2.16e-39	5.24e-37	9.54527	3.25479	NA	NA	NA	NA	NA	NA	NA	NA	NA	NA	NA	NA
ANAPC1	SLITRK6	0.0921053	0.0177332	7.62e-09	1.92e-07	5.19394	2.37683	NA	NA	NA	NA	NA	NA	NA	NA	NA	NA	NA	NA
ANAPC1	SORCS2	NA	NA	NA	NA	NA	NA	0.1375	0.0316742	4.02534e-07	1.39804e-05	4.34107	2.11805	NA	NA	NA	NA	NA	NA
ANAPC1	SPP1	NA	NA	NA	NA	NA	NA	NA	NA	NA	NA	NA	NA	0.134615	0.0328317	1.05393e-09	1.30235e-07	4.10016	2.03568
ANAPC1	SYTL5	0.0986842	0.0158057	1.38e-09	4.34e-08	6.24358	2.64237	NA	NA	NA	NA	NA	NA	NA	NA	NA	NA	NA	NA
ANAPC1	TAFA3	NA	NA	NA	NA	NA	NA	NA	NA	NA	NA	NA	NA	0.25	0.0273598	3.59747e-07	2.15483e-05	9.1375	3.1918
ANAPC1	TOP2A	NA	NA	NA	NA	NA	NA	NA	NA	NA	NA	NA	NA	0.25	1.80985	6.88947e-09	6.32759e-07	0.138133	-2.85587
ANAPC1	TSGA10IP	NA	NA	NA	NA	NA	NA	NA	NA	NA	NA	NA	NA	0.942308	0.222982	3.51245e-09	3.02437e-07	4.22593	2.07927
ANAPC1	UBE2C	NA	NA	NA	NA	NA	NA	NA	NA	NA	NA	NA	NA	0.211538	1.53899	7.76802e-08	5.09607e-06	0.137453	-2.86299
ANGPT1	ACKR4	NA	NA	NA	NA	NA	NA	NA	NA	NA	NA	NA	NA	3	0.545828	3.33346e-61	1.37772e-57	5.49624	2.45845
ANGPT1	ADGRG1	0.22619	0.0470316	9.4e-07	2.9e-05	4.80933	2.26584	NA	NA	NA	NA	NA	NA	NA	NA	NA	NA	NA	NA
ANGPT1	AKR1B1	NA	NA	NA	NA	NA	NA	NA	NA	NA	NA	NA	NA	26.7	3.46785	2.25624e-209	9.32279e-206	7.69929	2.94473
ANGPT1	ANGPTL1	0.166667	0.0308404	1.03e-13	1.35e-11	5.40417	2.43407	NA	NA	NA	NA	NA	NA	NA	NA	NA	NA	NA	NA
ANGPT1	AP003108.2	NA	NA	NA	NA	NA	NA	0.0851064	0.0174531	5.82044e-08	4.07726e-06	4.87628	2.28578	NA	NA	NA	NA	NA	NA
ANGPT1	APOC1	NA	NA	NA	NA	NA	NA	NA	NA	NA	NA	NA	NA	0.6	0.0902873	4.38821e-13	3.62641e-10	6.64545	2.73237
ANGPT1	BST2	1.07143	0.234773	1.64e-11	1.35e-09	4.56369	2.1902	NA	NA	NA	NA	NA	NA	NA	NA	NA	NA	NA	NA
ANGPT1	CA13	NA	NA	NA	NA	NA	NA	NA	NA	NA	NA	NA	NA	0.6	0.0889193	3.11719e-14	3.22084e-11	6.74769	2.75439
ANGPT1	CCDC30	NA	NA	NA	NA	NA	NA	0.276596	0.0381383	6.03414e-24	3.65122e-21	7.25243	2.85847	NA	NA	NA	NA	NA	NA
ANGPT1	CCL3L1	0.22619	0.0385505	8.21e-09	4.09e-07	5.86738	2.55272	0.276596	0.0374919	3.37277e-07	1.96333e-05	7.37748	2.88313	NA	NA	NA	NA	NA	NA
ANGPT1	CMPK2	1.41667	0.196608	3.14e-65	3.25e-62	7.20556	2.84911	1.10638	0.201681	1.16705e-18	5.35933e-16	5.48582	2.45571	NA	NA	NA	NA	NA	NA
ANGPT1	DDX58	1.03571	0.254819	5.57e-52	6.52e-49	4.06451	2.02308	NA	NA	NA	NA	NA	NA	1.2	0.25171	2.597e-18	3.57779e-15	4.76739	2.2532
ANGPT1	DLX2	NA	NA	NA	NA	NA	NA	0.170213	0.0303814	3.02663e-09	2.45216e-07	5.60254	2.48608	NA	NA	NA	NA	NA	NA
ANGPT1	FZD4	NA	NA	NA	NA	NA	NA	0.319149	0.0698125	3.55607e-12	5.44341e-10	4.57151	2.19267	NA	NA	NA	NA	NA	NA
ANGPT1	GAB3	0.0833333	0.0204318	6.19e-10	4.06e-08	4.07862	2.02808	NA	NA	NA	NA	NA	NA	NA	NA	NA	NA	NA	NA
ANGPT1	GEM	NA	NA	NA	NA	NA	NA	NA	NA	NA	NA	NA	NA	2.4	0.421341	7.18753e-13	4.95101e-10	5.6961	2.50998
ANGPT1	GPR68	0.345238	0.0782575	1.04e-12	9.59e-11	4.41156	2.14129	0.404255	0.0827408	2.13463e-13	3.26678e-11	4.8858	2.2886	NA	NA	NA	NA	NA	NA
ANGPT1	HELZ2	NA	NA	NA	NA	NA	NA	NA	NA	NA	NA	NA	NA	0.9	0.220246	1.47769e-08	5.55208e-06	4.08634	2.03081
ANGPT1	HIST1H2AE	NA	NA	NA	NA	NA	NA	0.234043	0.0497738	1.08606e-14	1.86983e-12	4.70213	2.23331	NA	NA	NA	NA	NA	NA
ANGPT1	IDNK	NA	NA	NA	NA	NA	NA	NA	NA	NA	NA	NA	NA	0.7	0.158687	3.80689e-14	3.93347e-11	4.41121	2.14117
ANGPT1	IFI27	6.52381	1.54279	4.64e-27	1.28e-24	4.22858	2.08017	NA	NA	NA	NA	NA	NA	9.8	1.60602	9.32259e-44	1.92605e-40	6.10204	2.60929
ANGPT1	IFI44L	2.72619	0.367772	6.31e-52	6.52e-49	7.41272	2.89	2.34043	0.352295	8.11439e-21	2.57975e-18	6.64337	2.73192	2.6	0.361149	2.70852e-08	1.01767e-05	7.19924	2.84785
ANGPT1	IFIH1	0.345238	0.0693909	7.58e-23	1.65e-20	4.97526	2.31477	NA	NA	NA	NA	NA	NA	NA	NA	NA	NA	NA	NA
ANGPT1	IFIT1	3.71429	0.585197	3.09e-44	1.6e-41	6.34707	2.66609	3	0.530058	3.88695e-30	5.35492e-27	5.65976	2.50074	2.7	0.492476	1.78543e-08	6.70836e-06	5.4825	2.45483
ANGPT1	IFIT3	4.34524	0.927911	3.19e-23	7.33e-21	4.68282	2.22738	3.6383	0.759535	3.70582e-36	3.82904e-33	4.79017	2.26008	4.5	0.900137	6.42194e-23	2.65419e-19	4.99924	2.32171
ANGPT1	IL1RN	0.345238	0.038165	1.05e-10	8.15e-09	9.04594	3.17727	0.404255	0.0394312	9.67511e-07	5.12657e-05	10.2522	3.35786	NA	NA	NA	NA	NA	NA
ANGPT1	IRF7	NA	NA	NA	NA	NA	NA	NA	NA	NA	NA	NA	NA	2.1	0.336525	6.85013e-09	3.62703e-06	6.24024	2.6416
ANGPT1	ISG15	37.9167	7.12799	1.56e-150	6.46e-147	5.31941	2.41127	33.5106	7.02327	1.00472e-85	4.15251e-82	4.77137	2.2544	22	4.95759	7.22435e-29	9.95274e-26	4.43764	2.14979
ANGPT1	KYNU	0.559524	0.135698	2.88e-10	1.94e-08	4.12331	2.0438	0.617021	0.0976083	5.24919e-17	1.20527e-14	6.3214	2.66024	NA	NA	NA	NA	NA	NA
ANGPT1	LAMA4	NA	NA	NA	NA	NA	NA	NA	NA	NA	NA	NA	NA	0.8	4.27086	8.96286e-07	0.000246957	0.187316	-2.41646
ANGPT1	LCE2A	0.166667	0.723207	4.51e-07	1.45e-05	0.230455	-2.11744	NA	NA	NA	NA	NA	NA	NA	NA	NA	NA	NA	NA
ANGPT1	LDLRAD4	NA	NA	NA	NA	NA	NA	0.12766	0.0245637	3.2414e-07	1.91382e-05	5.19709	2.3777	NA	NA	NA	NA	NA	NA
ANGPT1	LGALS9	0.345238	0.0547417	8.58e-30	2.73e-27	6.30667	2.65688	0.297872	0.0504202	1.00254e-16	2.18025e-14	5.9078	2.56262	NA	NA	NA	NA	NA	NA
ANGPT1	LYPD3	0.583333	0.0620663	1.46e-64	1.21e-61	9.39855	3.23244	0.978723	0.0510666	1.8815e-64	3.88812e-61	19.1656	4.26045	NA	NA	NA	NA	NA	NA
ANGPT1	MGARP	NA	NA	NA	NA	NA	NA	0.234043	1.48093	1.40832e-11	1.76339e-09	0.158037	-2.66166	NA	NA	NA	NA	NA	NA
ANGPT1	MGP	NA	NA	NA	NA	NA	NA	NA	NA	NA	NA	NA	NA	11.6	1.31737	3.16983e-38	4.36591e-35	8.8054	3.13839
ANGPT1	MMP1	14.6429	3.27718	4.78e-36	3.95e-33	4.46813	2.15967	9.57447	2.36005	3.25716e-22	2.69237e-19	4.05689	2.02037	36	5.97401	3.34456e-09	1.5359e-06	6.0261	2.59123
ANGPT1	MMP10	0.166667	0.0169622	4.77e-08	1.97e-06	9.82576	3.29657	NA	NA	NA	NA	NA	NA	NA	NA	NA	NA	NA	NA
ANGPT1	MX1	4.83333	0.738628	9.54e-74	3.94e-70	6.54367	2.7101	4.46809	0.721396	4.37272e-38	9.03622e-35	6.19366	2.63079	4.3	0.560876	5.81919e-21	8.0169e-18	7.66659	2.93858
ANGPT1	MX2	1.42857	0.191596	3.5e-80	7.24e-77	7.45617	2.89843	0.978723	0.165482	5.23334e-21	1.96583e-18	5.91439	2.56423	1.1	0.21067	4.90971e-09	2.02869e-06	5.22143	2.38444
ANGPT1	NPPC	0.0952381	0.0104086	5.7e-06	0.00015	9.14991	3.19376	NA	NA	NA	NA	NA	NA	NA	NA	NA	NA	NA	NA
ANGPT1	OAS1	1.41667	0.196993	2.72e-59	2.25e-56	7.19145	2.84628	1.25532	0.192631	3.63467e-26	3.00369e-23	6.51671	2.70414	1	0.162791	7.99179e-08	2.75184e-05	6.14286	2.61891
ANGPT1	OAS2	1.34524	0.332305	1.21e-31	4.55e-29	4.0482	2.01728	1.21277	0.303167	8.35371e-12	1.15086e-09	4.00032	2.00011	NA	NA	NA	NA	NA	NA
ANGPT1	OAS3	2.05952	0.478412	5.41e-54	7.45e-51	4.30492	2.10599	NA	NA	NA	NA	NA	NA	NA	NA	NA	NA	NA	NA
ANGPT1	OXTR	NA	NA	NA	NA	NA	NA	NA	NA	NA	NA	NA	NA	0.8	0.101231	1.11489e-09	6.58102e-07	7.9027	2.98235
ANGPT1	P4HA3	NA	NA	NA	NA	NA	NA	NA	NA	NA	NA	NA	NA	1.1	0.247606	4.58487e-09	1.89493e-06	4.44254	2.15139
ANGPT1	PARP12	NA	NA	NA	NA	NA	NA	NA	NA	NA	NA	NA	NA	1.2	0.25855	4.32159e-22	8.93057e-19	4.64127	2.21452
ANGPT1	PRDM1	1.19048	0.285659	1.11e-24	2.42e-22	4.16747	2.05917	NA	NA	NA	NA	NA	NA	2.1	0.310534	9.95864e-08	3.16532e-05	6.76256	2.75757
ANGPT1	PRMT5	NA	NA	NA	NA	NA	NA	NA	NA	NA	NA	NA	NA	1.2	0.295486	2.7116e-09	1.86784e-06	4.06111	2.02187
ANGPT1	PRSS35	0.5	0.0435621	2.85e-37	1.96e-34	11.4779	3.52078	0.595745	0.0452489	1.2848e-19	3.31879e-17	13.166	3.71874	1.2	0.0465116	1.57852e-18	3.26202e-15	25.8	4.6893
ANGPT1	PTX3	NA	NA	NA	NA	NA	NA	1.42553	6.04202	1.47423e-12	2.03051e-10	0.235936	-2.08353	NA	NA	NA	NA	NA	NA
ANGPT1	RANBP3L	0.0833333	0.00346955	7.91e-07	2.39e-05	24.0185	4.58608	NA	NA	NA	NA	NA	NA	NA	NA	NA	NA	NA	NA
ANGPT1	RASD2	0.0952381	0.0138782	4.19e-06	0.00011	6.86243	2.77872	0.106383	0.0155139	3.95166e-07	2.33317e-05	6.85727	2.77763	NA	NA	NA	NA	NA	NA
ANGPT1	RBP1	NA	NA	NA	NA	NA	NA	NA	NA	NA	NA	NA	NA	0.7	0.0916553	7.28811e-07	0.000215155	7.63731	2.93307
ANGPT1	RELL2	NA	NA	NA	NA	NA	NA	NA	NA	NA	NA	NA	NA	0.7	0.108071	2.04349e-27	8.44573e-24	6.47722	2.69537
ANGPT1	RFTN2	NA	NA	NA	NA	NA	NA	NA	NA	NA	NA	NA	NA	1.3	0.194254	4.43955e-13	3.66974e-10	6.69225	2.74249
ANGPT1	RGS2	NA	NA	NA	NA	NA	NA	NA	NA	NA	NA	NA	NA	1.9	0.383037	7.62336e-07	0.000209998	4.96036	2.31044
ANGPT1	RNF128	0.309524	0.0682344	2.48e-10	1.71e-08	4.53619	2.18148	0.319149	0.0762767	8.88707e-08	6.02135e-06	4.1841	2.06492	NA	NA	NA	NA	NA	NA
ANGPT1	RRAD	0.285714	0.0354665	7.33e-31	2.52e-28	8.0559	3.01005	0.489362	0.0310278	9.48288e-20	2.7988e-17	15.7717	3.97927	NA	NA	NA	NA	NA	NA
ANGPT1	RSAD2	2.39286	0.193138	5.19e-40	2.68e-37	12.3894	3.63103	2.12766	0.197156	9.22019e-17	2.11655e-14	10.7918	3.43186	0.9	0.127223	2.66676e-09	1.22434e-06	7.07419	2.82257
ANGPT1	RSPO2	0.0357143	0.0077101	2.78e-06	7.81e-05	4.63214	2.21168	NA	NA	NA	NA	NA	NA	NA	NA	NA	NA	NA	NA
ANGPT1	RSPO3	0.452381	1.84387	1.34e-10	9.85e-09	0.245343	-2.02713	NA	NA	NA	NA	NA	NA	NA	NA	NA	NA	NA	NA
ANGPT1	SHISAL2B	0.0714286	0.0138782	6.37e-06	0.000161	5.14683	2.36368	NA	NA	NA	NA	NA	NA	NA	NA	NA	NA	NA	NA
ANGPT1	SOX5	NA	NA	NA	NA	NA	NA	0.12766	0.0239173	3.10584e-07	1.73424e-05	5.33755	2.41618	NA	NA	NA	NA	NA	NA
ANGPT1	STATH	NA	NA	NA	NA	NA	NA	NA	NA	NA	NA	NA	NA	1.7	0.0218878	2.77719e-09	1.27535e-06	77.6688	6.27926
ANGPT1	TSPAN15	0.154762	0.0308404	4.58e-09	2.4e-07	5.01815	2.32716	NA	NA	NA	NA	NA	NA	NA	NA	NA	NA	NA	NA
ANGPT1	USP18	0.940476	0.212413	1.48e-31	5.56e-29	4.42758	2.14652	NA	NA	NA	NA	NA	NA	NA	NA	NA	NA	NA	NA
ANGPT1	USP53	0.404762	1.665	1.78e-12	2.16e-10	0.243101	-2.04037	NA	NA	NA	NA	NA	NA	NA	NA	NA	NA	NA	NA
ANGPT2	CCL5	0.460317	0.0508867	8.56e-10	3.76e-08	9.04594	3.17727	NA	NA	NA	NA	NA	NA	NA	NA	NA	NA	NA	NA
ANGPT2	CXCL11	0.186508	0.00385505	3.33e-11	1.81e-09	48.3802	5.59634	NA	NA	NA	NA	NA	NA	NA	NA	NA	NA	NA	NA
ANGPT2	DIO2	NA	NA	NA	NA	NA	NA	NA	NA	NA	NA	NA	NA	3.35443	0.80301	3.28957e-39	6.79625e-36	4.17732	2.06258
ANGPT2	ICOSLG	0.0833333	0.0200463	2.13e-09	8.61e-08	4.15705	2.05556	NA	NA	NA	NA	NA	NA	NA	NA	NA	NA	NA	NA
ANGPT2	IFIT2	0.873016	0.205089	2.07e-55	8.57e-52	4.25677	2.08976	NA	NA	NA	NA	NA	NA	NA	NA	NA	NA	NA	NA
ANGPT2	OASL	0.333333	0.036623	9.07e-28	2.68e-25	9.10175	3.18614	NA	NA	NA	NA	NA	NA	NA	NA	NA	NA	NA	NA
ANGPT2	SLITRK4	NA	NA	NA	NA	NA	NA	NA	NA	NA	NA	NA	NA	0.0886076	0.0205198	2.6031e-07	1.85106e-05	4.31814	2.11041
ANGPTL2	ADGRG1	NA	NA	NA	NA	NA	NA	NA	NA	NA	NA	NA	NA	0.238532	0.0410397	1.39256e-17	2.30218e-15	5.81223	2.53909
ANGPTL2	BAALC	NA	NA	NA	NA	NA	NA	NA	NA	NA	NA	NA	NA	0.605505	0.129959	5.60229e-09	2.2925e-07	4.6592	2.22008
ANGPTL2	CHODL	0.0511945	0.00809561	3.13e-16	6.85e-15	6.32374	2.66078	NA	NA	NA	NA	NA	NA	NA	NA	NA	NA	NA	NA
ANGPTL2	CMPK2	0.870307	0.196608	8.85e-81	2.81e-78	4.42662	2.14621	NA	NA	NA	NA	NA	NA	NA	NA	NA	NA	NA	NA
ANGPTL2	EPHB1	NA	NA	NA	NA	NA	NA	NA	NA	NA	NA	NA	NA	0.201835	0.0259918	2.04523e-08	6.76236e-07	7.76533	2.95705
ANGPTL2	F2RL1	NA	NA	NA	NA	NA	NA	NA	NA	NA	NA	NA	NA	2.63303	0.567715	6.93951e-31	4.09729e-28	4.63794	2.21348
ANGPTL2	HS3ST2	0.0921502	0.0131072	2.49e-18	6.52e-17	7.03052	2.81363	0.106509	0.0161603	2.19219e-11	5.69831e-10	6.59077	2.72045	NA	NA	NA	NA	NA	NA
ANGPTL2	IFI44L	1.87031	0.367772	6.51e-128	6.72e-125	5.08551	2.34639	NA	NA	NA	NA	NA	NA	1.75229	0.361149	1.59292e-33	1.09726e-30	4.85199	2.27858
ANGPTL2	IFIT1	2.5785	0.585197	1.14e-113	6.74e-111	4.40621	2.13954	NA	NA	NA	NA	NA	NA	NA	NA	NA	NA	NA	NA
ANGPTL2	IGFL3	0.0238908	0.00462606	2.4e-07	2.06e-06	5.16439	2.3686	NA	NA	NA	NA	NA	NA	NA	NA	NA	NA	NA	NA
ANGPTL2	IL1RN	0.172355	0.038165	3.97e-22	1.51e-20	4.51605	2.17506	0.162722	0.0394312	1.04533e-08	2.12055e-07	4.12673	2.045	0.192661	0.0300958	4.31103e-12	3.49363e-10	6.40158	2.67843
ANGPTL2	INA	NA	NA	NA	NA	NA	NA	NA	NA	NA	NA	NA	NA	0.275229	0.0629275	1.50484e-10	8.63819e-09	4.37375	2.12887
ANGPTL2	KCNK3	0.206485	0.0474171	1.21e-15	2.69e-14	4.35464	2.12255	NA	NA	NA	NA	NA	NA	0.40367	0.0465116	2.63557e-11	1.91055e-09	8.6789	3.11751
ANGPTL2	LCE2C	0.0290102	0.117194	6.3e-09	6.64e-08	0.247541	-2.01426	NA	NA	NA	NA	NA	NA	NA	NA	NA	NA	NA	NA
ANGPTL2	LDLRAD4	NA	NA	NA	NA	NA	NA	0.106509	0.0245637	1.55484e-09	3.59003e-08	4.33603	2.11638	NA	NA	NA	NA	NA	NA
ANGPTL2	MMP10	0.0870307	0.0169622	3.11e-09	3.58e-08	5.13086	2.3592	NA	NA	NA	NA	NA	NA	NA	NA	NA	NA	NA	NA
ANGPTL2	MMP12	NA	NA	NA	NA	NA	NA	0.233728	0.0530058	3.54891e-32	6.66712e-30	4.40947	2.14061	NA	NA	NA	NA	NA	NA
ANGPTL2	MMP3	6.33106	1.12336	0	0	5.63581	2.49462	4.32544	1.03749	9.46396e-110	3.91146e-106	4.16913	2.05975	11.2752	1.57729	2.11316e-178	8.7337e-175	7.14848	2.83764
ANGPTL2	MX1	3.30717	0.738628	1.76e-170	7.26e-167	4.47745	2.16268	NA	NA	NA	NA	NA	NA	2.57798	0.560876	1.81733e-48	7.51102e-45	4.59635	2.20049
ANGPTL2	MX2	0.791809	0.191596	1.14e-102	5.21e-100	4.1327	2.04708	NA	NA	NA	NA	NA	NA	NA	NA	NA	NA	NA	NA
ANGPTL2	NFATC2	0.0648464	0.0146492	3.17e-15	6.79e-14	4.42662	2.14621	0.056213	0.0135747	1.63734e-08	3.07522e-07	4.14103	2.04999	NA	NA	NA	NA	NA	NA
ANGPTL2	NKX2-2	0.0290102	0.00192753	1.35e-06	9.83e-06	15.0505	3.91174	NA	NA	NA	NA	NA	NA	NA	NA	NA	NA	NA	NA
ANGPTL2	OASL	0.221843	0.036623	1.99e-15	4.35e-14	6.05748	2.59872	NA	NA	NA	NA	NA	NA	NA	NA	NA	NA	NA	NA
ANGPTL2	PI16	NA	NA	NA	NA	NA	NA	0.056213	0.268908	9.17186e-07	1.19954e-05	0.209042	-2.25813	NA	NA	NA	NA	NA	NA
ANGPTL2	PIEZO2	0.0187713	0.11835	1.21e-12	2.18e-11	0.158609	-2.65646	NA	NA	NA	NA	NA	NA	NA	NA	NA	NA	NA	NA
ANGPTL2	PMCH	0.0477816	0.0111796	5.73e-06	3.93e-05	4.27398	2.09558	NA	NA	NA	NA	NA	NA	NA	NA	NA	NA	NA	NA
ANGPTL2	PRSS35	NA	NA	NA	NA	NA	NA	NA	NA	NA	NA	NA	NA	0.192661	0.0465116	4.72167e-11	3.00226e-09	4.1422	2.0504
ANGPTL2	RARRES2	0.0204778	0.0871241	2.18e-06	1.61e-05	0.235042	-2.08901	NA	NA	NA	NA	NA	NA	NA	NA	NA	NA	NA	NA
ANGPTL2	RNF128	0.313993	0.0682344	1.45e-57	2.31e-55	4.60169	2.20216	NA	NA	NA	NA	NA	NA	0.422018	0.0560876	3.246e-15	4.79132e-13	7.52428	2.91155
ANGPTL2	RRAD	NA	NA	NA	NA	NA	NA	NA	NA	NA	NA	NA	NA	0.192661	0.0465116	1.26675e-08	5.03289e-07	4.1422	2.0504
ANGPTL2	RSAD2	1.5529	0.193138	5.99e-71	1.9e-68	8.04037	3.00726	0.866864	0.197156	1.29997e-13	4.9736e-12	4.39685	2.13647	0.623853	0.127223	2.16867e-32	1.28014e-29	4.90362	2.29385
ANGPTL2	SHISAL1	NA	NA	NA	NA	NA	NA	NA	NA	NA	NA	NA	NA	0.293578	0.0697674	1.06219e-07	3.04862e-06	4.20795	2.07312
ANGPTL2	TAC1	0.213311	0.0192753	1.32e-31	8.8e-30	11.0666	3.46813	0.266272	0.018746	1.25159e-29	1.84743e-27	14.2042	3.82825	NA	NA	NA	NA	NA	NA
ANGPTL2	TBX21	0.0358362	0.00732459	2.77e-11	4.2e-10	4.89258	2.2906	NA	NA	NA	NA	NA	NA	NA	NA	NA	NA	NA	NA
ANGPTL2	TSPAN11	NA	NA	NA	NA	NA	NA	NA	NA	NA	NA	NA	NA	0.293578	0.0697674	4.25672e-25	1.46609e-22	4.20795	2.07312
ANKH	ANKRD1	NA	NA	NA	NA	NA	NA	0.0685921	0.0155139	1.36211e-13	1.94125e-11	4.42133	2.14448	NA	NA	NA	NA	NA	NA
ANKH	EGR2	0.191147	0.0443331	2.53e-17	2.55e-15	4.31161	2.10823	0.162455	0.0355527	1.1338e-18	2.92875e-16	4.56941	2.19201	0.282353	0.0615595	2.85243e-08	2.26714e-06	4.58667	2.19745
ANKH	PI16	NA	NA	NA	NA	NA	NA	NA	NA	NA	NA	NA	NA	0.0941176	0.812585	1.17433e-09	1.12873e-07	0.115825	-3.10998
ANKH	STATH	NA	NA	NA	NA	NA	NA	NA	NA	NA	NA	NA	NA	0.141176	0.0218878	6.6872e-10	9.53041e-08	6.45	2.6893
ANTXR1	CSF2	0.0316369	0.00424056	3.55e-08	5.06e-07	7.46055	2.89928	NA	NA	NA	NA	NA	NA	NA	NA	NA	NA	NA	NA
ANTXR1	GDF5	NA	NA	NA	NA	NA	NA	NA	NA	NA	NA	NA	NA	0.0145631	0.0670315	1.02128e-07	2.68786e-06	0.217258	-2.20252
ANTXR1	KCNK3	NA	NA	NA	NA	NA	NA	NA	NA	NA	NA	NA	NA	0.199029	0.0465116	4.37759e-08	1.27382e-06	4.27913	2.09732
ANTXR1	PI16	NA	NA	NA	NA	NA	NA	NA	NA	NA	NA	NA	NA	0.101942	0.812585	7.05219e-08	2.06714e-06	0.125454	-2.99477
ARHGEF12	ANKRD30B	NA	NA	NA	NA	NA	NA	0.081448	0.0148675	1.79716e-17	3.09487e-15	5.47826	2.45372	NA	NA	NA	NA	NA	NA
ARHGEF12	CDA	NA	NA	NA	NA	NA	NA	0.104072	0.0232708	4.96055e-09	1.66642e-07	4.47222	2.16099	NA	NA	NA	NA	NA	NA
ARHGEF12	CHODL	0.0361111	0.00809561	8.4e-12	2.27e-10	4.46058	2.15723	NA	NA	NA	NA	NA	NA	NA	NA	NA	NA	NA	NA
ARHGEF12	CLDN1	NA	NA	NA	NA	NA	NA	0.0452489	0.010989	6.08597e-12	3.49351e-10	4.11765	2.04182	NA	NA	NA	NA	NA	NA
ARHGEF12	EFEMP1	NA	NA	NA	NA	NA	NA	NA	NA	NA	NA	NA	NA	0.670886	3.05882	1.47182e-22	7.60193e-20	0.219328	-2.18884
ARHGEF12	IL1RN	0.158333	0.038165	4.1e-25	4.04e-23	4.14865	2.05264	NA	NA	NA	NA	NA	NA	0.303797	0.0300958	5.62649e-19	1.3679e-16	10.0944	3.33548
ARHGEF12	KCNK3	0.233333	0.0474171	2.59e-12	7.39e-11	4.92087	2.29891	NA	NA	NA	NA	NA	NA	0.481013	0.0465116	2.88401e-11	2.29168e-09	10.3418	3.37041
ARHGEF12	MMP10	0.133333	0.0169622	1.69e-18	1.04e-16	7.86061	2.97464	NA	NA	NA	NA	NA	NA	0.202532	0.0205198	1.36765e-09	7.95935e-08	9.87004	3.30306
ARHGEF12	NOX4	0.0805556	0.0196608	7.04e-08	1.02e-06	4.09728	2.03467	NA	NA	NA	NA	NA	NA	NA	NA	NA	NA	NA	NA
ARHGEF12	RNF128	NA	NA	NA	NA	NA	NA	NA	NA	NA	NA	NA	NA	0.316456	0.0560876	1.05375e-07	4.31203e-06	5.64217	2.49625
ARHGEF12	RSPO2	0.0361111	0.0077101	2.42e-06	3e-05	4.68361	2.22762	NA	NA	NA	NA	NA	NA	NA	NA	NA	NA	NA	NA
ARHGEF12	SLC16A6	0.380556	0.0682344	1.13e-16	5.18e-15	5.57718	2.47954	NA	NA	NA	NA	NA	NA	1.01266	0.138167	3.00733e-21	1.55366e-18	7.32924	2.87366
ATXN2	ANGPTL4	NA	NA	NA	NA	NA	NA	NA	NA	NA	NA	NA	NA	1.35976	0.325581	2.62517e-55	5.42492e-52	4.17639	2.06226
ATXN2	ANKRD33B	NA	NA	NA	NA	NA	NA	NA	NA	NA	NA	NA	NA	0.0914634	0.425445	4.54036e-10	3.07628e-08	0.214983	-2.2177
ATXN2	F2RL1	NA	NA	NA	NA	NA	NA	NA	NA	NA	NA	NA	NA	2.64024	0.567715	6.80457e-45	1.40616e-41	4.65065	2.21743
ATXN2	IL1RN	NA	NA	NA	NA	NA	NA	NA	NA	NA	NA	NA	NA	0.170732	0.0300958	1.08567e-09	6.69711e-08	5.67295	2.5041
ATXN2	TAC1	0.0814558	0.0192753	5.28e-26	5.33e-24	4.22593	2.07927	0.1375	0.018746	1.96004e-26	3.85755e-24	7.33491	2.87478	NA	NA	NA	NA	NA	NA
ATXN2	TTR	0.0589255	0.0077101	1.49e-09	2.98e-08	7.64263	2.93407	NA	NA	NA	NA	NA	NA	NA	NA	NA	NA	NA	NA
BCAS3	APOE	NA	NA	NA	NA	NA	NA	NA	NA	NA	NA	NA	NA	0.414894	0.0451436	1.31781e-07	8.51018e-06	9.19052	3.20015
BCAS3	AQP1	NA	NA	NA	NA	NA	NA	NA	NA	NA	NA	NA	NA	0.319149	0.0656635	6.38189e-09	6.1039e-07	4.86037	2.28107
BCAS3	G0S2	NA	NA	NA	NA	NA	NA	NA	NA	NA	NA	NA	NA	0.351064	0.0834473	9.82175e-34	4.05835e-30	4.20701	2.0728
BCAS3	KISS1	NA	NA	NA	NA	NA	NA	0.323171	0.0523594	5.74229e-15	1.31849e-12	6.17216	2.62578	NA	NA	NA	NA	NA	NA
BCAS3	MMP3	NA	NA	NA	NA	NA	NA	NA	NA	NA	NA	NA	NA	6.65957	1.57729	1.25219e-63	5.17532e-60	4.22216	2.07798
BCAS3	NOX4	0.0866667	0.0196608	4.17e-07	8.84e-06	4.4081	2.14016	NA	NA	NA	NA	NA	NA	NA	NA	NA	NA	NA	NA
BCAS3	PF4V1	NA	NA	NA	NA	NA	NA	NA	NA	NA	NA	NA	NA	0.37234	0.0793434	2.60799e-23	5.3881e-20	4.69277	2.23044
BCAS3	PI16	0.0333333	0.396299	1.43e-09	5.84e-08	0.0841115	-3.57155	NA	NA	NA	NA	NA	NA	NA	NA	NA	NA	NA	NA
BCAS3	STATH	1.26	0.0269854	1.79e-29	1.06e-26	46.692	5.5451	NA	NA	NA	NA	NA	NA	NA	NA	NA	NA	NA	NA
BCAS3	TAC1	0.55	0.0192753	1.06e-50	1.46e-47	28.534	4.83461	0.737805	0.018746	2.71421e-42	3.73927e-39	39.3581	5.29859	NA	NA	NA	NA	NA	NA
CAPZA1	CAVIN2	NA	NA	NA	NA	NA	NA	NA	NA	NA	NA	NA	NA	0.409836	1.69767	1.12918e-11	1.74399e-09	0.24141	-2.05044
CAPZA1	IFITM10	0.0812183	0.0173477	5.46e-06	9.89e-05	4.68178	2.22706	NA	NA	NA	NA	NA	NA	NA	NA	NA	NA	NA	NA
CAPZA1	INA	NA	NA	NA	NA	NA	NA	NA	NA	NA	NA	NA	NA	0.262295	0.0629275	4.77404e-11	5.48086e-09	4.16821	2.05943
CAPZA1	IVL	0.837563	0.165767	4.43e-09	1.62e-07	5.05265	2.33704	NA	NA	NA	NA	NA	NA	NA	NA	NA	NA	NA	NA
CAPZA1	KCTD15	NA	NA	NA	NA	NA	NA	NA	NA	NA	NA	NA	NA	0.442623	0.109439	2.34474e-10	2.42212e-08	4.04447	2.01595
CAPZA1	KIT	0.0456853	0.192753	4.05e-06	7.97e-05	0.237015	-2.07695	NA	NA	NA	NA	NA	NA	NA	NA	NA	NA	NA	NA
CAPZA1	MGP	NA	NA	NA	NA	NA	NA	NA	NA	NA	NA	NA	NA	9.54098	1.31737	9.33732e-176	3.85818e-172	7.24243	2.85647
CAPZA1	MT1G	NA	NA	NA	NA	NA	NA	NA	NA	NA	NA	NA	NA	0.295082	0.0697674	1.90516e-28	2.62468e-25	4.22951	2.08049
CAPZA1	PI16	0.071066	0.396299	7.44e-13	4.73e-11	0.179324	-2.47936	NA	NA	NA	NA	NA	NA	NA	NA	NA	NA	NA	NA
CAPZA1	PRG4	NA	NA	NA	NA	NA	NA	NA	NA	NA	NA	NA	NA	0.393443	0.0383037	6.7506e-07	3.44447e-05	10.2717	3.3606
CAPZA1	PSG9	NA	NA	NA	NA	NA	NA	0.0964912	0.0142211	1.82824e-17	6.86755e-15	6.78509	2.76237	NA	NA	NA	NA	NA	NA
CAPZA1	RNF128	0.294416	0.0682344	1.57e-14	1.32e-12	4.31478	2.10929	0.307018	0.0762767	6.38967e-10	5.64883e-08	4.02505	2.00901	NA	NA	NA	NA	NA	NA
CAPZA1	TC2N	NA	NA	NA	NA	NA	NA	NA	NA	NA	NA	NA	NA	0.213115	0.0506156	1.98266e-08	1.3654e-06	4.21046	2.07398
CAV1	CXCL11	0.033264	0.00385505	1.27e-06	2.33e-05	8.62869	3.10914	NA	NA	NA	NA	NA	NA	NA	NA	NA	NA	NA	NA
CAV1	HTR2A	NA	NA	NA	NA	NA	NA	0.0693431	0.0168067	1.32956e-14	1.93504e-12	4.12591	2.04471	NA	NA	NA	NA	NA	NA
CAV1	IL1RN	NA	NA	NA	NA	NA	NA	NA	NA	NA	NA	NA	NA	0.167785	0.0300958	2.16644e-09	2.7133e-07	5.57505	2.47898
CAV1	LCE1C	0.12474	0.00693909	1.11e-14	9.17e-13	17.9764	4.16804	NA	NA	NA	NA	NA	NA	0.389262	0.0150479	1.07048e-08	7.62626e-07	25.8682	4.69311
CAV1	LCE2A	NA	NA	NA	NA	NA	NA	0.124088	0.556561	1.00142e-10	9.62528e-09	0.222954	-2.16518	NA	NA	NA	NA	NA	NA
CAV1	PRG4	0.155925	0.0346955	6.51e-14	5.28e-12	4.49411	2.16804	0.164234	0.0394312	8.03547e-09	5.5351e-07	4.16507	2.05834	NA	NA	NA	NA	NA	NA
CAV1	TAC1	0.189189	0.0192753	3.76e-38	3.11e-35	9.81514	3.29501	0.317518	0.018746	1.49366e-34	1.54332e-31	16.938	4.08219	NA	NA	NA	NA	NA	NA
CAV2	CCL8	0.240798	0.039707	3.78e-32	1.12e-29	6.06436	2.60035	NA	NA	NA	NA	NA	NA	NA	NA	NA	NA	NA	NA
CAV2	CHODL	0.0429448	0.00809561	1.81e-15	1.92e-13	5.3047	2.40727	NA	NA	NA	NA	NA	NA	NA	NA	NA	NA	NA	NA
CAV2	MYOC	0.283742	0.0454896	1.54e-16	2.06e-14	6.23752	2.64097	0.263305	0.0555915	1.60699e-09	1.10695e-07	4.73643	2.2438	NA	NA	NA	NA	NA	NA
CDH11	CALB2	NA	NA	NA	NA	NA	NA	0.0666667	0.0148675	2.57797e-11	2.36714e-09	4.48406	2.1648	NA	NA	NA	NA	NA	NA
CDH11	CORIN	0.0633333	0.00925212	6.07e-20	1.57e-17	6.84528	2.77511	0.0944444	0.010989	5.73924e-14	7.90485e-12	8.59444	3.1034	NA	NA	NA	NA	NA	NA
CDH11	KRTAP2-3	NA	NA	NA	NA	NA	NA	NA	NA	NA	NA	NA	NA	0.421875	0.0642955	3.0425e-10	7.39685e-08	6.5615	2.71403
CDH11	LCE2A	NA	NA	NA	NA	NA	NA	NA	NA	NA	NA	NA	NA	5.46875	1.30096	1.66034e-09	3.81233e-07	4.20363	2.07164
CDH11	LCE3D	NA	NA	NA	NA	NA	NA	NA	NA	NA	NA	NA	NA	5.53125	0.641587	6.48195e-10	1.9131e-07	8.6212	3.10789
CDH11	PTGDS	NA	NA	NA	NA	NA	NA	NA	NA	NA	NA	NA	NA	0.25	1.21751	1.65896e-12	2.2855e-09	0.205337	-2.28393
COL24A1	ATP6V0D2	0.0526316	0.0127217	2.14e-06	2.89e-05	4.13716	2.04864	NA	NA	NA	NA	NA	NA	NA	NA	NA	NA	NA	NA
COL24A1	BCAN	0.0482456	0.0104086	1.94e-10	4.99e-09	4.63515	2.21262	0.0609756	0.0148675	9.56372e-09	2.53377e-07	4.10127	2.03607	NA	NA	NA	NA	NA	NA
COL24A1	CRYGS	0.442982	0.0690054	1.31e-26	2.35e-24	6.41953	2.68247	0.579268	0.0601164	5.03533e-53	5.20275e-50	9.63579	3.2684	NA	NA	NA	NA	NA	NA
COL24A1	EPHB1	NA	NA	NA	NA	NA	NA	0.152439	0.0342599	6.79037e-10	2.35837e-08	4.44949	2.15364	NA	NA	NA	NA	NA	NA
COL24A1	GRB14	0.236842	0.0582113	6.73e-35	2.78e-32	4.06867	2.02456	NA	NA	NA	NA	NA	NA	0.459459	0.0752394	1.90524e-15	2.62479e-12	6.10663	2.61038
COL24A1	HS3ST2	0.0877193	0.0131072	1.86e-10	4.84e-09	6.69247	2.74254	0.115854	0.0161603	5.65514e-08	1.1986e-06	7.16902	2.84178	NA	NA	NA	NA	NA	NA
COL24A1	HS6ST3	0.0438596	0.00732459	4.72e-08	8.98e-07	5.988	2.58207	NA	NA	NA	NA	NA	NA	NA	NA	NA	NA	NA	NA
COL24A1	INA	NA	NA	NA	NA	NA	NA	0.213415	0.0530058	4.59217e-15	2.67316e-13	4.02625	2.00944	NA	NA	NA	NA	NA	NA
COL24A1	KIT	0.0263158	0.192753	7.31e-07	1.07e-05	0.136526	-2.87275	NA	NA	NA	NA	NA	NA	NA	NA	NA	NA	NA	NA
COL24A1	KPRP	NA	NA	NA	NA	NA	NA	NA	NA	NA	NA	NA	NA	1.75676	0.392613	7.78586e-07	8.04279e-05	4.47453	2.16174
COL24A1	MGP	NA	NA	NA	NA	NA	NA	NA	NA	NA	NA	NA	NA	8.81081	1.31737	5.87112e-124	2.42595e-120	6.68816	2.74161
COL24A1	MMP3	NA	NA	NA	NA	NA	NA	4.59146	1.03749	5.87585e-96	1.21424e-92	4.42554	2.14585	NA	NA	NA	NA	NA	NA
COL24A1	NPPC	0.0833333	0.0104086	4.6e-08	1.01e-06	8.00617	3.00111	NA	NA	NA	NA	NA	NA	NA	NA	NA	NA	NA	NA
COL24A1	NR0B1	0.0964912	0.0169622	2.48e-26	3.42e-24	5.6886	2.50807	0.115854	0.0129282	1.33051e-14	1.01834e-12	8.96128	3.1637	NA	NA	NA	NA	NA	NA
COL24A1	OLFML1	0.0701754	0.286045	1.1e-08	2.08e-07	0.24533	-2.0272	NA	NA	NA	NA	NA	NA	NA	NA	NA	NA	NA	NA
COL24A1	PTPRR	0.188596	0.0323824	2.23e-31	5.76e-29	5.82404	2.54202	NA	NA	NA	NA	NA	NA	NA	NA	NA	NA	NA	NA
COL24A1	PTPRZ1	NA	NA	NA	NA	NA	NA	NA	NA	NA	NA	NA	NA	0.162162	0.0150479	2.63355e-07	3.02346e-05	10.7764	3.42981
COL24A1	SCG5	1.78947	0.403238	4.17e-211	1.72e-207	4.43776	2.14983	2.20732	0.405947	1.15738e-153	4.78228e-150	5.43745	2.44293	NA	NA	NA	NA	NA	NA
COL24A1	SCUBE3	0.214912	0.0451041	9.16e-16	5.11e-14	4.76481	2.25242	0.243902	0.0465417	6.03873e-14	4.23018e-12	5.24051	2.38971	NA	NA	NA	NA	NA	NA
COL24A1	SLC16A14	NA	NA	NA	NA	NA	NA	NA	NA	NA	NA	NA	NA	0.513514	0.103967	7.15216e-13	2.68726e-10	4.93919	2.30427
COL24A1	SPP1	0.263158	0.0601388	2.77e-10	7.03e-09	4.37584	2.12956	NA	NA	NA	NA	NA	NA	NA	NA	NA	NA	NA	NA
COL24A1	SYT15	NA	NA	NA	NA	NA	NA	NA	NA	NA	NA	NA	NA	0.27027	0.0560876	2.84425e-12	9.79607e-10	4.81872	2.26865
COL24A1	TAC1	0.451754	0.0192753	3.29e-43	9.7e-41	23.437	4.55072	0.621951	0.018746	2.08446e-37	6.15363e-35	33.1779	5.05215	NA	NA	NA	NA	NA	NA
COL24A1	TMEM244	NA	NA	NA	NA	NA	NA	NA	NA	NA	NA	NA	NA	0.216216	0.0519836	4.34702e-07	4.35937e-05	4.15932	2.05635
CTTNBP2	C2CD4A	NA	NA	NA	NA	NA	NA	0.0683761	0.00387847	9.73776e-07	3.65874e-05	17.6296	4.13993	NA	NA	NA	NA	NA	NA
CTTNBP2	CHODL	0.0510204	0.00809561	1.42e-17	1.78e-15	6.30224	2.65586	NA	NA	NA	NA	NA	NA	NA	NA	NA	NA	NA	NA
CTTNBP2	PCP4	NA	NA	NA	NA	NA	NA	NA	NA	NA	NA	NA	NA	0.121212	0.0164159	2.43375e-09	2.95772e-07	7.38384	2.88437
CTTNBP2	PDE6A	0.0484694	0.00732459	2.32e-18	3.09e-16	6.61735	2.72625	NA	NA	NA	NA	NA	NA	NA	NA	NA	NA	NA	NA
CTTNBP2	PMCH	0.0790816	0.0111796	1.06e-14	1.26e-12	7.07372	2.82247	0.132479	0.0161603	7.2328e-12	7.5584e-10	8.19778	3.03523	NA	NA	NA	NA	NA	NA
CTTNBP2	RRAD	NA	NA	NA	NA	NA	NA	NA	NA	NA	NA	NA	NA	0.232323	0.0465116	9.6152e-13	1.9865e-10	4.99495	2.32047
CTTNBP2	SCUBE3	0.285714	0.0451041	2.64e-86	2.73e-83	6.33455	2.66324	NA	NA	NA	NA	NA	NA	NA	NA	NA	NA	NA	NA
CTTNBP2	STATH	NA	NA	NA	NA	NA	NA	NA	NA	NA	NA	NA	NA	0.161616	0.0218878	5.09708e-07	3.24096e-05	7.38384	2.88437
CYP1B1	ADH1B	0.316594	0.0470316	2.31e-06	4.46e-05	6.73151	2.75093	0.140426	0.00775695	4.95811e-07	2.20342e-05	18.1032	4.17817	NA	NA	NA	NA	NA	NA
CYP1B1	LCE2A	NA	NA	NA	NA	NA	NA	NA	NA	NA	NA	NA	NA	0.308989	1.30096	1.69725e-11	4.67649e-09	0.237509	-2.07395
CYP1B1	NEFL	NA	NA	NA	NA	NA	NA	NA	NA	NA	NA	NA	NA	0.106742	0.632011	5.05667e-09	5.09737e-07	0.168892	-2.56583
CYP1B1	TAC1	0.111354	0.0192753	3.02e-30	8.9e-28	5.77703	2.53033	NA	NA	NA	NA	NA	NA	0.235955	0.0259918	1.06233e-10	2.1953e-08	9.07806	3.18238
DGKG	COL15A1	0.021327	0.00501156	4.68e-08	1.52e-06	4.25556	2.08935	NA	NA	NA	NA	NA	NA	NA	NA	NA	NA	NA	NA
DGKG	KPRP	NA	NA	NA	NA	NA	NA	0.373541	0.0904977	1.67015e-07	6.2737e-06	4.12763	2.04531	NA	NA	NA	NA	NA	NA
DGKG	LCE1C	0.208531	0.00693909	9.08e-18	1.71e-15	30.0516	4.90937	NA	NA	NA	NA	NA	NA	NA	NA	NA	NA	NA	NA
DGKG	OXTR	NA	NA	NA	NA	NA	NA	NA	NA	NA	NA	NA	NA	0.415094	0.101231	5.92106e-10	8.73779e-08	4.10046	2.03579
DGKG	RIPK4	0.0781991	0.0173477	3.78e-07	9.37e-06	4.50774	2.1724	NA	NA	NA	NA	NA	NA	NA	NA	NA	NA	NA	NA
DGKG	SCUBE3	NA	NA	NA	NA	NA	NA	0.210117	0.0465417	3.85278e-39	3.1847e-36	4.51459	2.1746	NA	NA	NA	NA	NA	NA
EFEMP1	ADH1B	NA	NA	NA	NA	NA	NA	0.0938776	0.00775695	9.0609e-08	4.45818e-06	12.1024	3.59722	NA	NA	NA	NA	NA	NA
EFEMP1	DHRS2	0.145299	0.00346955	1.38e-13	1.16e-11	41.8784	5.38814	NA	NA	NA	NA	NA	NA	NA	NA	NA	NA	NA	NA
EFEMP1	IFIT2	1.47436	0.205089	9.44e-100	3.9e-96	7.18889	2.84577	NA	NA	NA	NA	NA	NA	NA	NA	NA	NA	NA	NA
EFEMP1	KISS1	NA	NA	NA	NA	NA	NA	NA	NA	NA	NA	NA	NA	0.23125	0.0273598	1.87823e-10	2.5041e-08	8.45219	3.07932
EFEMP1	KRT14	0.104701	0.0223593	2.76e-12	2.07e-10	4.68266	2.22733	0.138776	0.0245637	1.85025e-09	1.52905e-07	5.64962	2.49815	NA	NA	NA	NA	NA	NA
EFEMP1	OASL	0.151709	0.036623	7.54e-06	0.000125	4.14247	2.05049	NA	NA	NA	NA	NA	NA	NA	NA	NA	NA	NA	NA
EFEMP1	PCP4	0.0235043	0.130301	8.2e-13	6.78e-11	0.180385	-2.47085	NA	NA	NA	NA	NA	NA	NA	NA	NA	NA	NA	NA
EFEMP1	RIPK4	0.0897436	0.0173477	3.99e-13	3.11e-11	5.17322	2.37106	0.114286	0.018746	1.20523e-10	1.27724e-08	6.09655	2.60799	NA	NA	NA	NA	NA	NA
EFEMP1	RRAD	NA	NA	NA	NA	NA	NA	NA	NA	NA	NA	NA	NA	0.2125	0.0465116	2.19534e-08	2.06162e-06	4.56875	2.1918
EMCN	TAC1	NA	NA	NA	NA	NA	NA	0.0944625	0.018746	6.11526e-22	3.15929e-19	5.03909	2.33316	NA	NA	NA	NA	NA	NA
EMID1	CHI3L1	0.0789474	0.0158057	8.82e-09	2.5e-07	4.99487	2.32045	0.134921	0.0226244	4.3147e-07	1.36127e-05	5.96349	2.57616	NA	NA	NA	NA	NA	NA
EMID1	LCE2C	0.0146199	0.117194	5.38e-14	3.71e-12	0.12475	-3.00289	NA	NA	NA	NA	NA	NA	NA	NA	NA	NA	NA	NA
EMID1	MT1G	0.662281	0.0693909	4.41e-164	9.11e-161	9.5442	3.25462	1.1455	0.0620556	3.17311e-97	6.55724e-94	18.4593	4.20628	NA	NA	NA	NA	NA	NA
EMID1	RIPK4	0.0862573	0.0173477	2.02e-11	1.05e-09	4.97225	2.3139	NA	NA	NA	NA	NA	NA	NA	NA	NA	NA	NA	NA
EMID1	RRAD	NA	NA	NA	NA	NA	NA	0.134921	0.0310278	1.54277e-26	5.79519e-24	4.34838	2.12048	NA	NA	NA	NA	NA	NA
ETS1	ABI3	0.0411255	0.00886661	1.98e-09	6.36e-08	4.63825	2.21358	NA	NA	NA	NA	NA	NA	NA	NA	NA	NA	NA	NA
ETS1	CSF2	0.021645	0.00424056	5.81e-06	8.4e-05	5.10429	2.35171	NA	NA	NA	NA	NA	NA	NA	NA	NA	NA	NA	NA
ETS1	EREG	NA	NA	NA	NA	NA	NA	NA	NA	NA	NA	NA	NA	0.898649	0.212038	1.32707e-16	4.21907e-14	4.23814	2.08343
ETS1	LCE1E	NA	NA	NA	NA	NA	NA	1.09562	0.269554	3.32109e-33	2.74521e-30	4.06456	2.0231	NA	NA	NA	NA	NA	NA
ETS1	LCE1F	NA	NA	NA	NA	NA	NA	NA	NA	NA	NA	NA	NA	1.37162	0.333789	9.43183e-17	3.54379e-14	4.10924	2.03887
ETS1	LCE2C	NA	NA	NA	NA	NA	NA	0.155378	0.0336134	1.65937e-08	9.90063e-07	4.62251	2.20868	NA	NA	NA	NA	NA	NA
ETS1	MMP3	NA	NA	NA	NA	NA	NA	4.33466	1.03749	2.03227e-236	8.39936e-233	4.17802	2.06282	NA	NA	NA	NA	NA	NA
FBXO32	ANGPTL4	NA	NA	NA	NA	NA	NA	NA	NA	NA	NA	NA	NA	1.57143	0.325581	9.75309e-28	1.00774e-24	4.82653	2.27099
FBXO32	BMF	0.0790274	0.0104086	4.09e-06	3.43e-05	7.59248	2.92457	NA	NA	NA	NA	NA	NA	NA	NA	NA	NA	NA	NA
FBXO32	CAVIN2	NA	NA	NA	NA	NA	NA	NA	NA	NA	NA	NA	NA	0.228571	1.69767	4.46732e-07	2.29063e-05	0.134638	-2.89284
FBXO32	CCDC33	0.215805	0.0505012	9.45e-16	3.15e-14	4.27328	2.09534	0.199052	0.0484809	5.99575e-08	1.18002e-06	4.10578	2.03766	NA	NA	NA	NA	NA	NA
FBXO32	CHODL	0.0455927	0.00809561	3.32e-11	6.18e-10	5.63178	2.49359	NA	NA	NA	NA	NA	NA	NA	NA	NA	NA	NA	NA
FBXO32	CSF2	0.0334347	0.00424056	7e-06	5.58e-05	7.8845	2.97902	NA	NA	NA	NA	NA	NA	NA	NA	NA	NA	NA	NA
FBXO32	EFEMP1	NA	NA	NA	NA	NA	NA	NA	NA	NA	NA	NA	NA	0.542857	3.05882	5.28335e-12	9.09616e-10	0.177473	-2.49433
FBXO32	EPHB1	0.136778	0.0323824	7.25e-11	1.37e-09	4.22384	2.07855	0.146919	0.0342599	4.68249e-08	9.37461e-07	4.28838	2.10043	NA	NA	NA	NA	NA	NA
FBXO32	EPHB2	NA	NA	NA	NA	NA	NA	NA	NA	NA	NA	NA	NA	0.228571	0.0547196	3.19574e-07	1.86028e-05	4.17714	2.06252
FBXO32	F2RL1	2.24012	0.51889	1.81e-107	1.87e-104	4.31714	2.11008	2.19431	0.514544	4.66946e-74	6.43296e-71	4.26458	2.0924	2.97143	0.567715	2.25762e-18	1.33296e-15	5.23401	2.38792
FBXO32	FRMD3	0.0699088	0.00886661	9.41e-09	1.32e-07	7.8845	2.97902	0.0853081	0.00581771	4.17963e-09	9.92195e-08	14.6635	3.87416	NA	NA	NA	NA	NA	NA
FBXO32	GRIN2A	NA	NA	NA	NA	NA	NA	0.113744	0.0232708	1.18451e-16	7.30508e-15	4.88784	2.2892	NA	NA	NA	NA	NA	NA
FBXO32	GUCY1A2	0.00911854	0.0875096	2.46e-06	2.13e-05	0.1042	-3.26257	NA	NA	NA	NA	NA	NA	NA	NA	NA	NA	NA	NA
FBXO32	HS3ST2	0.0851064	0.0131072	4.73e-11	8.58e-10	6.49312	2.69891	NA	NA	NA	NA	NA	NA	NA	NA	NA	NA	NA	NA
FBXO32	HTR7	0.0790274	0.0188897	6.6e-07	6.45e-06	4.18361	2.06475	NA	NA	NA	NA	NA	NA	NA	NA	NA	NA	NA	NA
FBXO32	IFI44L	1.7234	0.367772	1.65e-79	6.19e-77	4.68607	2.22838	NA	NA	NA	NA	NA	NA	NA	NA	NA	NA	NA	NA
FBXO32	IFIT1	2.43769	0.585197	7.31e-74	2.75e-71	4.16559	2.05852	NA	NA	NA	NA	NA	NA	NA	NA	NA	NA	NA	NA
FBXO32	IL11	NA	NA	NA	NA	NA	NA	NA	NA	NA	NA	NA	NA	6.68571	1.07934	5.74007e-20	1.9765e-17	6.19424	2.63093
FBXO32	IL1RN	0.243161	0.038165	3.88e-17	1.44e-15	6.37131	2.67159	0.227488	0.0394312	9.94893e-08	1.81141e-06	5.76925	2.52838	NA	NA	NA	NA	NA	NA
FBXO32	INA	NA	NA	NA	NA	NA	NA	NA	NA	NA	NA	NA	NA	0.285714	0.0629275	6.66313e-09	7.06121e-07	4.54037	2.18281
FBXO32	ITGA10	0.583587	0.14148	2.39e-38	2.82e-36	4.12486	2.04435	0.630332	0.14415	1.66981e-25	1.91657e-23	4.37275	2.12854	NA	NA	NA	NA	NA	NA
FBXO32	KCNK3	0.322188	0.0474171	3.09e-22	1.56e-20	6.79477	2.76442	0.279621	0.043956	1.39751e-11	4.73319e-10	6.36137	2.66934	NA	NA	NA	NA	NA	NA
FBXO32	KISS1	0.285714	0.0678489	9.07e-09	1.28e-07	4.21104	2.07418	0.274882	0.0523594	1.00102e-13	4.70138e-12	5.2499	2.39229	NA	NA	NA	NA	NA	NA
FBXO32	KIT	0.0455927	0.192753	4.36e-11	7.8e-10	0.236535	-2.07987	NA	NA	NA	NA	NA	NA	NA	NA	NA	NA	NA	NA
FBXO32	LIMS2	NA	NA	NA	NA	NA	NA	0.056872	0.240465	4.87919e-07	7.72631e-06	0.236508	-2.08004	NA	NA	NA	NA	NA	NA
FBXO32	MEGF10	0.0790274	0.0138782	1.18e-07	1.37e-06	5.69436	2.50953	NA	NA	NA	NA	NA	NA	NA	NA	NA	NA	NA	NA
FBXO32	MEST	0.103343	0.430995	4.58e-13	1.01e-11	0.239779	-2.06022	NA	NA	NA	NA	NA	NA	NA	NA	NA	NA	NA	NA
FBXO32	MGARP	0.364742	1.62221	1.8e-53	4.13e-51	0.224843	-2.15301	0.345972	1.48093	5.236e-31	1.08176e-28	0.233618	-2.09778	NA	NA	NA	NA	NA	NA
FBXO32	MMP1	NA	NA	NA	NA	NA	NA	NA	NA	NA	NA	NA	NA	27.4571	5.97401	1.44979e-16	7.48998e-14	4.5961	2.20041
FBXO32	MMP10	0.106383	0.0169622	2.26e-09	3.32e-08	6.27176	2.64887	NA	NA	NA	NA	NA	NA	NA	NA	NA	NA	NA	NA
FBXO32	MMP12	NA	NA	NA	NA	NA	NA	NA	NA	NA	NA	NA	NA	1.11429	0.266758	6.15715e-18	2.54475e-15	4.17714	2.06252
FBXO32	MX1	3.01216	0.738628	2.78e-93	1.64e-90	4.07805	2.02788	NA	NA	NA	NA	NA	NA	2.77143	0.560876	7.92101e-27	1.63688e-23	4.94125	2.30488
FBXO32	MYOZ1	0.0577508	0.0104086	1.46e-06	1.33e-05	5.54835	2.47206	NA	NA	NA	NA	NA	NA	NA	NA	NA	NA	NA	NA
FBXO32	NTN4	NA	NA	NA	NA	NA	NA	NA	NA	NA	NA	NA	NA	0.257143	1.23119	5.77618e-07	3.56313e-05	0.208857	-2.25941
FBXO32	NTSR1	0.413374	0.0967618	3.01e-27	2.11e-25	4.27208	2.09494	0.417062	0.0859729	3.58923e-22	3.449e-20	4.85109	2.27831	NA	NA	NA	NA	NA	NA
FBXO32	OASL	0.148936	0.036623	1.79e-08	2.38e-07	4.06674	2.02387	NA	NA	NA	NA	NA	NA	NA	NA	NA	NA	NA	NA
FBXO32	PFKFB4	NA	NA	NA	NA	NA	NA	0.436019	0.100194	1.22407e-21	1.33134e-19	4.35175	2.1216	NA	NA	NA	NA	NA	NA
FBXO32	PI16	0.0243161	0.396299	1.44e-10	2.63e-09	0.061358	-4.02661	NA	NA	NA	NA	NA	NA	NA	NA	NA	NA	NA	NA
FBXO32	PLD5	NA	NA	NA	NA	NA	NA	NA	NA	NA	NA	NA	NA	0.4	0.0410397	1.11836e-13	2.31109e-11	9.74667	3.28491
FBXO32	PRSS35	0.328267	0.0435621	5.16e-43	8.21e-41	7.53563	2.91373	0.293839	0.0452489	1.81444e-21	1.70434e-19	6.49384	2.69907	0.542857	0.0465116	4.25222e-18	2.1968e-15	11.6714	3.54491
FBXO32	PTGDR	0.0851064	0.0200463	2.19e-09	3.28e-08	4.2455	2.08593	0.07109	0.0129282	1.1252e-11	3.81183e-10	5.49882	2.45912	NA	NA	NA	NA	NA	NA
FBXO32	RASL11B	0.100304	0.0188897	3.58e-14	8.76e-13	5.30997	2.4087	0.127962	0.0155139	2.18241e-10	6.63228e-09	8.24822	3.04408	NA	NA	NA	NA	NA	NA
FBXO32	RNF128	0.276596	0.0682344	1.65e-17	6.32e-16	4.05361	2.01921	0.312796	0.0762767	6.41942e-13	2.76369e-11	4.10081	2.03591	NA	NA	NA	NA	NA	NA
FBXO32	RSAD2	1.08511	0.193138	1.16e-23	6.46e-22	5.6183	2.49013	NA	NA	NA	NA	NA	NA	0.657143	0.127223	2.41118e-11	3.55821e-09	5.16528	2.36885
FBXO32	SAMD11	1.31611	0.310332	4.36e-66	1.5e-63	4.24098	2.0844	1.3981	0.330317	4.91489e-46	2.53916e-43	4.23262	2.08155	NA	NA	NA	NA	NA	NA
FBXO32	SEMA7A	0.668693	0.138396	5.8e-52	1.2e-49	4.83173	2.27254	0.616114	0.135747	5.53981e-28	7.38403e-26	4.5387	2.18228	NA	NA	NA	NA	NA	NA
FBXO32	SLC7A8	NA	NA	NA	NA	NA	NA	NA	NA	NA	NA	NA	NA	4.65714	1.07661	4.33625e-45	1.11911e-41	4.32576	2.11295
FBXO32	ST8SIA5	NA	NA	NA	NA	NA	NA	NA	NA	NA	NA	NA	NA	0.142857	0.0273598	1.6612e-11	2.64067e-09	5.22143	2.38444
FBXO32	TAGLN3	1.16109	0.244796	1.9e-33	1.87e-31	4.74312	2.24584	1.17536	0.248222	3.46354e-22	3.49141e-20	4.73509	2.24339	NA	NA	NA	NA	NA	NA
FBXO32	TMEM244	0.243161	0.0578258	8.42e-30	6.69e-28	4.20507	2.07213	NA	NA	NA	NA	NA	NA	0.485714	0.0519836	2.98465e-09	2.74123e-07	9.34361	3.22398
FBXO32	TSGA10IP	1.18237	0.269468	5.95e-69	1.89e-66	4.3878	2.1335	1.19431	0.288946	3.37185e-38	9.29058e-36	4.13334	2.04731	1	0.222982	6.96013e-09	6.12047e-07	4.48466	2.165
FBXO32	TSPAN11	NA	NA	NA	NA	NA	NA	NA	NA	NA	NA	NA	NA	0.285714	0.0697674	7.06054e-15	2.43177e-12	4.09524	2.03395
FBXO32	TSPAN15	0.142857	0.0308404	2.51e-20	1.14e-18	4.63214	2.21168	NA	NA	NA	NA	NA	NA	NA	NA	NA	NA	NA	NA
FBXO32	UNC5B	NA	NA	NA	NA	NA	NA	NA	NA	NA	NA	NA	NA	0.371429	0.0848153	1.49185e-13	4.40415e-11	4.37926	2.13069
FBXO32	VIT	NA	NA	NA	NA	NA	NA	0.0616114	0.261151	1.08754e-09	2.9187e-08	0.235923	-2.08361	NA	NA	NA	NA	NA	NA
FER	BMP7	NA	NA	NA	NA	NA	NA	0.0717949	0.0142211	6.68652e-07	1.14593e-05	5.04848	2.33585	NA	NA	NA	NA	NA	NA
FER	BST2	0.972136	0.234773	2.38e-42	3.29e-40	4.14076	2.04989	NA	NA	NA	NA	NA	NA	NA	NA	NA	NA	NA	NA
FER	C19orf33	0.0247678	0.00539707	7.63e-07	8.21e-06	4.58912	2.19822	NA	NA	NA	NA	NA	NA	NA	NA	NA	NA	NA	NA
FER	C3orf80	0.0897833	0.0200463	1.35e-07	1.71e-06	4.4788	2.16311	NA	NA	NA	NA	NA	NA	NA	NA	NA	NA	NA	NA
FER	CGA	0.0557276	0.00655358	1.55e-07	1.93e-06	8.50337	3.08803	NA	NA	NA	NA	NA	NA	NA	NA	NA	NA	NA	NA
FER	CMPK2	0.944272	0.196608	2.12e-68	5.85e-66	4.80283	2.26388	NA	NA	NA	NA	NA	NA	NA	NA	NA	NA	NA	NA
FER	CPA4	NA	NA	NA	NA	NA	NA	0.0461538	0.213316	8.65261e-08	1.67109e-06	0.216364	-2.20847	NA	NA	NA	NA	NA	NA
FER	CXCL11	0.0464396	0.00385505	3.71e-06	3.4e-05	12.0464	3.59053	NA	NA	NA	NA	NA	NA	NA	NA	NA	NA	NA	NA
FER	DLX2	0.133127	0.0285274	3.36e-15	8.83e-14	4.66664	2.22238	0.123077	0.0303814	6.57287e-11	1.92618e-09	4.05106	2.0183	NA	NA	NA	NA	NA	NA
FER	DRAXIN	0.0681115	0.0134927	2.13e-11	4.79e-10	5.04803	2.33572	0.0512821	0.0116354	1.16884e-08	2.72927e-07	4.40741	2.13993	NA	NA	NA	NA	NA	NA
FER	EFEMP1	0.47678	2.39591	2.11e-60	5.12e-58	0.198997	-2.32918	0.533333	2.21526	1.43183e-29	2.11297e-27	0.240755	-2.05436	NA	NA	NA	NA	NA	NA
FER	EPHB1	0.148607	0.0323824	1.71e-16	6.1e-15	4.58912	2.19822	NA	NA	NA	NA	NA	NA	NA	NA	NA	NA	NA	NA
FER	F2RL1	2.09598	0.51889	4.19e-111	4.33e-108	4.03935	2.01412	2.17949	0.514544	2.02014e-88	2.78308e-85	4.23576	2.08262	2.61905	0.567715	2.54135e-16	2.10068e-13	4.61331	2.2058
FER	FRMD3	0.0650155	0.00886661	5.45e-07	5.94e-06	7.33262	2.87433	NA	NA	NA	NA	NA	NA	NA	NA	NA	NA	NA	NA
FER	GPR68	NA	NA	NA	NA	NA	NA	0.353846	0.0827408	1.30892e-28	1.80282e-26	4.27656	2.09645	NA	NA	NA	NA	NA	NA
FER	HERC5	0.560372	0.124518	6.01e-26	3.71e-24	4.50032	2.17003	NA	NA	NA	NA	NA	NA	NA	NA	NA	NA	NA	NA
FER	HS3ST2	0.0897833	0.0131072	8.8e-12	1.68e-10	6.84994	2.77609	NA	NA	NA	NA	NA	NA	NA	NA	NA	NA	NA	NA
FER	IFI44L	2.19814	0.367772	6.61e-102	5.47e-99	5.97692	2.5794	1.97436	0.352295	1.19428e-46	4.48722e-44	5.60428	2.48653	NA	NA	NA	NA	NA	NA
FER	IFIT1	3.05573	0.585197	2.86e-136	3.94e-133	5.22171	2.38452	2.44615	0.530058	5.4755e-73	4.52605e-70	4.61488	2.20629	NA	NA	NA	NA	NA	NA
FER	IFIT2	1.03715	0.205089	1.16e-37	1.14e-35	5.05709	2.33831	NA	NA	NA	NA	NA	NA	NA	NA	NA	NA	NA	NA
FER	IL1RN	0.281734	0.038165	3.03e-26	2.2e-24	7.38199	2.88401	0.246154	0.0394312	6.37302e-09	1.45523e-07	6.24262	2.64215	NA	NA	NA	NA	NA	NA
FER	INSYN2A	NA	NA	NA	NA	NA	NA	0.0717949	0.0155139	1.02926e-07	1.94244e-06	4.62778	2.21032	NA	NA	NA	NA	NA	NA
FER	KCNK3	0.281734	0.0474171	1.01e-18	3.71e-17	5.9416	2.57085	0.230769	0.043956	2.93297e-08	5.9407e-07	5.25	2.39232	0.595238	0.0465116	4.10942e-10	7.71824e-08	12.7976	3.6778
FER	LDLRAD4	0.114551	0.0265998	7.25e-09	1.12e-07	4.30646	2.1065	0.117949	0.0245637	1.14911e-08	2.69845e-07	4.80175	2.26356	NA	NA	NA	NA	NA	NA
FER	LRRC4	NA	NA	NA	NA	NA	NA	0.0923077	0.0226244	7.38769e-13	2.8805e-11	4.08	2.02857	NA	NA	NA	NA	NA	NA
FER	MEX3B	NA	NA	NA	NA	NA	NA	NA	NA	NA	NA	NA	NA	0.214286	0.0519836	1.4912e-08	2.67963e-06	4.12218	2.04341
FER	MGARP	0.371517	1.62221	3.42e-58	7.43e-56	0.22902	-2.12646	0.302564	1.48093	6.22433e-34	1.02876e-31	0.204307	-2.29119	NA	NA	NA	NA	NA	NA
FER	MMP1	NA	NA	NA	NA	NA	NA	9.94872	2.36005	2.75399e-83	2.27644e-80	4.21547	2.07569	NA	NA	NA	NA	NA	NA
FER	MMP10	0.102167	0.0169622	8.57e-12	1.74e-10	6.02322	2.59053	NA	NA	NA	NA	NA	NA	NA	NA	NA	NA	NA	NA
FER	MX1	3.64706	0.738628	2.49e-139	5.14e-136	4.93762	2.30381	3.24615	0.721396	1.11725e-61	7.69602e-59	4.49982	2.16987	NA	NA	NA	NA	NA	NA
FER	MX2	0.848297	0.191596	2.09e-63	5.77e-61	4.42753	2.1465	0.733333	0.165482	4.0631e-31	6.4572e-29	4.43151	2.1478	NA	NA	NA	NA	NA	NA
FER	OAS1	0.863777	0.196993	2.8e-57	5.78e-55	4.38481	2.13251	NA	NA	NA	NA	NA	NA	NA	NA	NA	NA	NA	NA
FER	PAPPA2	0.0309598	0.00616808	2.52e-06	2.38e-05	5.01935	2.3275	NA	NA	NA	NA	NA	NA	NA	NA	NA	NA	NA	NA
FER	PNPLA3	NA	NA	NA	NA	NA	NA	NA	NA	NA	NA	NA	NA	0.357143	0.0875513	6.34253e-07	5.95766e-05	4.07924	2.0283
FER	PRG4	0.145511	0.0346955	3.09e-09	4.64e-08	4.19395	2.06831	NA	NA	NA	NA	NA	NA	0.738095	0.0383037	4.42058e-11	1.82703e-08	19.2696	4.26825
FER	PTGDR	0.114551	0.0200463	2.93e-09	4.12e-08	5.71434	2.51459	0.112821	0.0129282	2.76743e-10	7.88813e-09	8.72667	3.12543	NA	NA	NA	NA	NA	NA
FER	PTHLH	0.860681	0.167309	5.65e-92	2.6e-89	5.14426	2.36296	0.984615	0.170006	1.66342e-56	9.82129e-54	5.79163	2.53397	0.714286	0.177839	1.34758e-07	2.06098e-05	4.01648	2.00593
FER	PTX3	NA	NA	NA	NA	NA	NA	1.50256	6.04202	4.85382e-38	9.11636e-36	0.248686	-2.0076	NA	NA	NA	NA	NA	NA
FER	RNF128	0.377709	0.0682344	2.69e-35	2.71e-33	5.53546	2.4687	0.384615	0.0762767	7.20227e-21	5.83666e-19	5.04237	2.3341	0.357143	0.0560876	3.16203e-08	5.44528e-06	6.3676	2.67075
FER	RSAD2	1.68731	0.193138	2.83e-54	4.87e-52	8.73627	3.12702	1.01538	0.197156	1.74043e-23	1.84396e-21	5.15016	2.36462	0.714286	0.127223	2.3808e-14	1.09305e-11	5.61444	2.48914
FER	SLC16A6	0.368421	0.0682344	2.69e-17	9.5e-16	5.39935	2.43278	0.364103	0.0446025	9.79353e-09	2.14162e-07	8.16329	3.02915	NA	NA	NA	NA	NA	NA
FER	STATH	1.3839	0.0269854	1.88e-29	1.47e-27	51.2834	5.68042	2.25128	0.0336134	1.1616e-16	7.13108e-15	66.9756	6.06556	NA	NA	NA	NA	NA	NA
FER	SYTL5	0.0712074	0.0158057	4.95e-06	4.41e-05	4.50517	2.17158	NA	NA	NA	NA	NA	NA	NA	NA	NA	NA	NA	NA
FER	TAC1	0.139319	0.0192753	1.34e-28	1.04e-26	7.22786	2.85357	0.225641	0.018746	6.35735e-28	8.47578e-26	12.0368	3.58938	NA	NA	NA	NA	NA	NA
FER	TAGLN3	NA	NA	NA	NA	NA	NA	NA	NA	NA	NA	NA	NA	0.357143	0.0848153	5.06894e-09	1.0475e-06	4.21083	2.0741
FER	TMEM244	NA	NA	NA	NA	NA	NA	0.225641	0.0562379	3.45247e-12	1.26275e-10	4.01226	2.00442	NA	NA	NA	NA	NA	NA
FER	TRPA1	NA	NA	NA	NA	NA	NA	NA	NA	NA	NA	NA	NA	0.214286	0.0492476	1.23396e-11	4.37481e-09	4.35119	2.12141
FER	TSPAN15	0.139319	0.0308404	3.42e-26	2.43e-24	4.51741	2.1755	0.148718	0.032967	1.37522e-13	5.74118e-12	4.51111	2.17348	NA	NA	NA	NA	NA	NA
FER	UNC5B	NA	NA	NA	NA	NA	NA	NA	NA	NA	NA	NA	NA	0.452381	0.0848153	1.07494e-15	7.40454e-13	5.33372	2.41514
FER	WNT16	0.0557276	0.00462606	1.21e-08	1.53e-07	12.0464	3.59053	NA	NA	NA	NA	NA	NA	NA	NA	NA	NA	NA	NA
FERMT2	ABCB4	NA	NA	NA	NA	NA	NA	NA	NA	NA	NA	NA	NA	0.27027	0.0369357	3.76808e-11	4.09828e-09	7.31732	2.87131
FERMT2	ADGRG1	0.211982	0.0470316	4.61e-10	1.01e-08	4.50721	2.17224	0.233577	0.0484809	8.74073e-10	2.99525e-08	4.81791	2.26841	0.243243	0.0410397	1.56113e-07	8.83858e-06	5.92703	2.56731
FERMT2	APOE	0.483871	0.0528142	5.34e-16	1.99e-14	9.16176	3.19562	NA	NA	NA	NA	NA	NA	NA	NA	NA	NA	NA	NA
FERMT2	BMF	0.0875576	0.0104086	1.15e-06	1.47e-05	8.41202	3.07245	NA	NA	NA	NA	NA	NA	NA	NA	NA	NA	NA	NA
FERMT2	BST2	0.953917	0.234773	2.74e-17	9.77e-16	4.06315	2.0226	0.883212	0.215902	1.53901e-08	3.59362e-07	4.0908	2.03238	NA	NA	NA	NA	NA	NA
FERMT2	C3orf80	0.0967742	0.0200463	1.02e-09	2.07e-08	4.82754	2.27129	0.131387	0.0226244	9.60707e-08	2.45099e-06	5.8073	2.53787	NA	NA	NA	NA	NA	NA
FERMT2	CCL3L1	0.253456	0.0385505	4.15e-35	5.2e-33	6.57465	2.71692	0.262774	0.0374919	9.12249e-21	1.01901e-18	7.00881	2.80917	NA	NA	NA	NA	NA	NA
FERMT2	CHODL	0.0645161	0.00809561	6.5e-10	1.24e-08	7.96928	2.99445	NA	NA	NA	NA	NA	NA	NA	NA	NA	NA	NA	NA
FERMT2	CMPK2	1.1106	0.196608	7.49e-65	1.94e-62	5.64881	2.49795	0.978102	0.201681	2.2998e-40	5.59122e-38	4.84976	2.27791	0.918919	0.149111	7.12005e-09	5.77004e-07	6.16266	2.62355
FERMT2	COL7A1	NA	NA	NA	NA	NA	NA	NA	NA	NA	NA	NA	NA	3.64865	0.80985	2.85421e-50	3.93215e-47	4.50534	2.17164
FERMT2	CPA4	0.0414747	0.190825	7.25e-08	1.03e-06	0.217344	-2.20195	NA	NA	NA	NA	NA	NA	NA	NA	NA	NA	NA	NA
FERMT2	CRYGS	NA	NA	NA	NA	NA	NA	0.321168	0.0601164	6.2167e-15	4.28227e-13	5.34244	2.4175	NA	NA	NA	NA	NA	NA
FERMT2	CTSS	NA	NA	NA	NA	NA	NA	0.182482	0.043956	5.24773e-15	3.05477e-13	4.15146	2.05362	NA	NA	NA	NA	NA	NA
FERMT2	CYP26B1	NA	NA	NA	NA	NA	NA	0.138686	0.0265029	1.35775e-16	8.63114e-15	5.23286	2.3876	NA	NA	NA	NA	NA	NA
FERMT2	DLX2	0.175115	0.0285274	4.17e-14	1.26e-12	6.1385	2.61789	0.20438	0.0303814	7.19442e-12	2.91444e-10	6.72713	2.74999	NA	NA	NA	NA	NA	NA
FERMT2	DRAXIN	0.138249	0.0134927	6.8e-18	3.18e-16	10.2462	3.35702	NA	NA	NA	NA	NA	NA	0.351351	0.0150479	3.38254e-07	1.7404e-05	23.3489	4.54528
FERMT2	EPHB1	0.142857	0.0323824	1.05e-07	1.44e-06	4.41156	2.14129	NA	NA	NA	NA	NA	NA	NA	NA	NA	NA	NA	NA
FERMT2	ESM1	NA	NA	NA	NA	NA	NA	NA	NA	NA	NA	NA	NA	10.8919	1.64706	4.63007e-67	6.37869e-64	6.61293	2.72529
FERMT2	EXTL1	NA	NA	NA	NA	NA	NA	0.167883	0.0349063	2.05785e-09	6.19438e-08	4.80954	2.2659	NA	NA	NA	NA	NA	NA
FERMT2	F2RL1	2.20276	0.51889	1.32e-90	5.46e-88	4.24515	2.08582	NA	NA	NA	NA	NA	NA	4.94595	0.567715	7.95108e-43	6.57236e-40	8.71202	3.12301
FERMT2	GLDN	NA	NA	NA	NA	NA	NA	NA	NA	NA	NA	NA	NA	0.891892	0.199726	2.53033e-18	8.71487e-16	4.46557	2.15884
FERMT2	GPR68	0.313364	0.0782575	2.16e-14	6.87e-13	4.00427	2.00154	0.372263	0.0827408	3.815e-14	2.13022e-12	4.49914	2.16965	NA	NA	NA	NA	NA	NA
FERMT2	GRIN2A	0.156682	0.0296839	2.85e-12	6.48e-11	5.27835	2.40009	0.175182	0.0232708	2.33331e-17	1.60687e-15	7.52798	2.91226	NA	NA	NA	NA	NA	NA
FERMT2	HERC5	0.525346	0.124518	1.21e-34	1.25e-32	4.21903	2.07691	NA	NA	NA	NA	NA	NA	NA	NA	NA	NA	NA	NA
FERMT2	HS3ST2	0.078341	0.0131072	5.82e-09	9.77e-08	5.97696	2.57941	NA	NA	NA	NA	NA	NA	NA	NA	NA	NA	NA	NA
FERMT2	IFI27	NA	NA	NA	NA	NA	NA	NA	NA	NA	NA	NA	NA	7.97297	1.60602	4.19276e-65	1.73245e-61	4.96443	2.31163
FERMT2	IFI44L	2.64516	0.367772	8.16e-119	1.12e-115	7.1924	2.84647	2.31387	0.352295	2.50175e-48	1.14886e-45	6.56799	2.71545	2.7027	0.361149	9.91634e-41	1.02461e-37	7.48362	2.90374
FERMT2	IFI6	NA	NA	NA	NA	NA	NA	NA	NA	NA	NA	NA	NA	14.8378	3.70451	1.03996e-76	4.29813e-73	4.00534	2.00192
FERMT2	IFIT1	3.23963	0.585197	7.34e-92	3.03e-89	5.53597	2.46884	2.63504	0.530058	7.99676e-65	6.61012e-62	4.97122	2.3136	2.40541	0.492476	2.61102e-22	1.07914e-19	4.88431	2.28815
FERMT2	IFITM10	0.0829493	0.0173477	9.75e-09	1.5e-07	4.78157	2.25748	NA	NA	NA	NA	NA	NA	NA	NA	NA	NA	NA	NA
FERMT2	IL1B	0.152074	0.0312259	8.95e-17	3.59e-15	4.87011	2.28396	NA	NA	NA	NA	NA	NA	0.27027	0.0314637	1.16835e-12	2.1949e-10	8.58989	3.10264
FERMT2	IL1RN	0.479263	0.038165	3.02e-38	4.8e-36	12.5577	3.65049	0.40146	0.0394312	1.31854e-16	8.38391e-15	10.1813	3.34785	0.540541	0.0300958	9.69992e-17	3.34081e-14	17.9607	4.16677
FERMT2	ISG15	30.4977	7.12799	1.6e-183	6.62e-180	4.27858	2.09713	28.3066	7.02327	7.32168e-135	3.02605e-131	4.0304	2.01092	21.4054	4.95759	1.56073e-82	6.4505e-79	4.3177	2.11026
FERMT2	ISLR2	0.0737327	0.0165767	2.24e-07	2.85e-06	4.44797	2.15315	NA	NA	NA	NA	NA	NA	NA	NA	NA	NA	NA	NA
FERMT2	ITGB6	0.0414747	0.00192753	5.51e-06	5.33e-05	21.5171	4.42741	NA	NA	NA	NA	NA	NA	NA	NA	NA	NA	NA	NA
FERMT2	KCNK3	0.290323	0.0474171	1.26e-12	3.01e-11	6.12274	2.61418	NA	NA	NA	NA	NA	NA	0.756757	0.0465116	7.76659e-12	1.00286e-09	16.2703	4.02417
FERMT2	KIT	0.0368664	0.192753	6.72e-07	7.72e-06	0.191263	-2.38637	NA	NA	NA	NA	NA	NA	NA	NA	NA	NA	NA	NA
FERMT2	KYNU	0.635945	0.135698	1.69e-43	3.48e-41	4.68648	2.2285	0.489051	0.0976083	1.12849e-25	1.63186e-23	5.01034	2.32491	NA	NA	NA	NA	NA	NA
FERMT2	LAMC3	0.207373	0.0196608	3.31e-23	1.96e-21	10.5476	3.39884	0.160584	0.0148675	2.98902e-12	1.24754e-10	10.801	3.4331	NA	NA	NA	NA	NA	NA
FERMT2	LCE2A	NA	NA	NA	NA	NA	NA	NA	NA	NA	NA	NA	NA	0.216216	1.30096	2.45615e-11	3.07614e-09	0.166198	-2.58903
FERMT2	LDLRAD4	0.142857	0.0265998	3.07e-12	8.4e-11	5.3706	2.42508	0.175182	0.0245637	1.28304e-14	8.5529e-13	7.13177	2.83426	NA	NA	NA	NA	NA	NA
FERMT2	LGALS9	0.258065	0.0547417	4.55e-55	8.17e-53	4.71422	2.23702	NA	NA	NA	NA	NA	NA	NA	NA	NA	NA	NA	NA
FERMT2	MEGF10	0.119816	0.0138782	1.44e-10	2.79e-09	8.63338	3.10993	0.138686	0.0116354	6.57513e-09	1.61756e-07	11.9193	3.57523	NA	NA	NA	NA	NA	NA
FERMT2	MGARP	0.313364	1.62221	1.44e-40	1.7e-38	0.193172	-2.37204	0.291971	1.48093	7.05884e-23	7.88301e-21	0.197154	-2.34261	NA	NA	NA	NA	NA	NA
FERMT2	MGP	8.53917	2.04742	1.58e-57	3.12e-55	4.1707	2.06029	10.1241	2.45701	1.92147e-34	4.1787e-32	4.12049	2.04281	5.51351	1.31737	9.13877e-09	7.70641e-07	4.18523	2.06531
FERMT2	MMP1	19.7373	3.27718	3.31e-158	4.56e-155	6.02266	2.5904	17.1679	2.36005	2.33211e-145	4.8193e-142	7.27437	2.86282	NA	NA	NA	NA	NA	NA
FERMT2	MMP10	0.815668	0.0169622	4.77e-54	8.21e-52	48.0873	5.58759	0.839416	0.0180995	1.17224e-30	2.30653e-28	46.3777	5.53536	0.72973	0.0205198	1.45432e-15	3.16277e-13	35.5622	5.15227
FERMT2	MMP3	NA	NA	NA	NA	NA	NA	NA	NA	NA	NA	NA	NA	7.40541	1.57729	1.25724e-20	5.77351e-18	4.69501	2.23113
FERMT2	MX1	3.91705	0.738628	1.6e-118	9.43e-116	5.30315	2.40685	3.24088	0.721396	2.7754e-50	8.19337e-48	4.4925	2.16752	3.48649	0.560876	5.39553e-40	3.71662e-37	6.21615	2.63602
FERMT2	MX2	0.894009	0.191596	6.36e-62	1.55e-59	4.66612	2.22222	0.722628	0.165482	1.3438e-24	1.73519e-22	4.36682	2.12658	NA	NA	NA	NA	NA	NA
FERMT2	OAS1	1.01382	0.196993	2.76e-48	4.07e-46	5.1465	2.36359	0.868613	0.192631	3.18045e-20	2.77779e-18	4.50921	2.17287	0.783784	0.162791	2.86232e-10	2.95677e-08	4.81467	2.26744
FERMT2	OAS2	1.39631	0.332305	3.98e-77	1.83e-74	4.2019	2.07104	1.35036	0.303167	1.3417e-44	5.54524e-42	4.45419	2.15516	NA	NA	NA	NA	NA	NA
FERMT2	OASL	0.299539	0.036623	5.12e-20	2.43e-18	8.179	3.03192	NA	NA	NA	NA	NA	NA	NA	NA	NA	NA	NA	NA
FERMT2	ODAPH	0.64977	0.0805705	2.21e-10	4.43e-09	8.0646	3.0116	0.948905	0.0853264	3.19683e-09	9.17535e-08	11.1209	3.4752	NA	NA	NA	NA	NA	NA
FERMT2	PLA1A	0.0506912	0.0123362	1.55e-09	2.64e-08	4.10916	2.03884	NA	NA	NA	NA	NA	NA	NA	NA	NA	NA	NA	NA
FERMT2	PRDM1	1.1659	0.285659	1.82e-64	5.01e-62	4.08143	2.02908	NA	NA	NA	NA	NA	NA	1.51351	0.310534	5.90529e-25	2.44007e-22	4.87391	2.28508
FERMT2	PRG4	0.24424	0.0346955	3.17e-06	3.22e-05	7.03953	2.81548	NA	NA	NA	NA	NA	NA	NA	NA	NA	NA	NA	NA
FERMT2	PRSS35	0.290323	0.0435621	4.35e-24	2.61e-22	6.66457	2.73651	0.313869	0.0452489	4.65614e-14	2.37578e-12	6.9365	2.79421	NA	NA	NA	NA	NA	NA
FERMT2	PTGDR	0.119816	0.0200463	4.87e-08	7.09e-07	5.97696	2.57941	0.124088	0.0129282	5.35174e-08	1.21532e-06	9.59818	3.26276	NA	NA	NA	NA	NA	NA
FERMT2	PTHLH	1.05069	0.167309	5.67e-123	5.86e-120	6.27994	2.65075	1.08029	0.170006	5.89993e-52	1.87572e-49	6.35442	2.66776	1.86486	0.177839	1.34278e-62	2.77486e-59	10.4863	3.39043
FERMT2	PTPRN	NA	NA	NA	NA	NA	NA	1.47445	0.336134	1.83234e-58	9.46631e-56	4.3865	2.13307	NA	NA	NA	NA	NA	NA
FERMT2	RASL11B	0.0921659	0.0188897	4.13e-11	9.97e-10	4.87915	2.28663	NA	NA	NA	NA	NA	NA	NA	NA	NA	NA	NA	NA
FERMT2	RGS16	NA	NA	NA	NA	NA	NA	NA	NA	NA	NA	NA	NA	0.918919	0.162791	1.25243e-14	3.23517e-12	5.64479	2.49692
FERMT2	RNF128	0.345622	0.0682344	1.79e-20	9.22e-19	5.06522	2.34062	0.364964	0.0762767	2.65527e-13	1.19285e-11	4.78473	2.25844	NA	NA	NA	NA	NA	NA
FERMT2	RSAD2	1.68203	0.193138	8.18e-36	8.9e-34	8.70894	3.1225	1.52555	0.197156	1.42822e-17	1.00024e-15	7.73778	2.95192	0.675676	0.127223	8.05708e-13	1.148e-10	5.31096	2.40897
FERMT2	SALL1	NA	NA	NA	NA	NA	NA	0.160584	0.0355527	9.04104e-08	1.96666e-06	4.51679	2.1753	NA	NA	NA	NA	NA	NA
FERMT2	SCUBE3	0.239631	0.0451041	1.18e-34	1.58e-32	5.31285	2.40949	0.306569	0.0465417	2.80665e-29	5.79993e-27	6.58698	2.71962	NA	NA	NA	NA	NA	NA
FERMT2	SEMA7A	0.62212	0.138396	1.74e-59	3.79e-57	4.49521	2.16839	0.591241	0.135747	8.91523e-21	8.37221e-19	4.35547	2.12283	NA	NA	NA	NA	NA	NA
FERMT2	SLC16A6	0.59447	0.0682344	1.99e-19	9.9e-18	8.71218	3.12303	0.474453	0.0446025	1.80855e-08	4.47589e-07	10.6374	3.41107	0.783784	0.138167	1.70608e-08	1.33042e-06	5.67273	2.50404
FERMT2	SLITRK6	0.101382	0.0177332	1.71e-11	3.44e-10	5.71709	2.51528	NA	NA	NA	NA	NA	NA	NA	NA	NA	NA	NA	NA
FERMT2	SNAP25	0.317972	0.0663069	1.36e-36	1.82e-34	4.79547	2.26167	0.277372	0.0471881	2.8668e-32	5.64213e-30	5.87801	2.55533	NA	NA	NA	NA	NA	NA
FERMT2	SNTG1	0.0599078	0.00462606	1.62e-07	2.14e-06	12.9501	3.69489	NA	NA	NA	NA	NA	NA	NA	NA	NA	NA	NA	NA
FERMT2	SOX5	0.101382	0.0223593	3.62e-11	6.96e-10	4.53424	2.18086	0.138686	0.0239173	2.71742e-08	6.80509e-07	5.79858	2.5357	NA	NA	NA	NA	NA	NA
FERMT2	ST8SIA5	0.119816	0.0231303	8.71e-14	2.67e-12	5.18003	2.37296	NA	NA	NA	NA	NA	NA	NA	NA	NA	NA	NA	NA
FERMT2	SYTL5	0.0737327	0.0158057	6.19e-10	1.12e-08	4.66494	2.22186	NA	NA	NA	NA	NA	NA	NA	NA	NA	NA	NA	NA
FERMT2	TFPI2	NA	NA	NA	NA	NA	NA	NA	NA	NA	NA	NA	NA	36.4054	8.27497	4.68395e-80	1.93588e-76	4.39946	2.13733
FERMT2	TINCR	0.115207	0.0177332	3.89e-20	2.17e-18	6.49669	2.69971	NA	NA	NA	NA	NA	NA	NA	NA	NA	NA	NA	NA
FERMT2	TMEM132B	0.815668	0.193524	1.8e-23	1.05e-21	4.21483	2.07547	0.80292	0.167421	3.71434e-18	2.79116e-16	4.79582	2.26178	NA	NA	NA	NA	NA	NA
FERMT2	TMEM244	NA	NA	NA	NA	NA	NA	NA	NA	NA	NA	NA	NA	0.243243	0.0519836	3.04079e-07	1.82336e-05	4.67923	2.22627
FERMT2	TNFAIP6	1.56682	0.365459	6.03e-186	1.25e-182	4.28727	2.10006	1.55474	0.289593	1.42906e-135	1.96876e-132	5.36873	2.42458	NA	NA	NA	NA	NA	NA
FERMT2	TNFRSF21	NA	NA	NA	NA	NA	NA	0.963504	0.233355	3.58654e-59	1.34756e-56	4.12892	2.04576	NA	NA	NA	NA	NA	NA
FERMT2	TNFSF11	0.0921659	0.0227448	1.79e-06	1.9e-05	4.05218	2.0187	NA	NA	NA	NA	NA	NA	NA	NA	NA	NA	NA	NA
FERMT2	TTR	0.124424	0.0077101	2.13e-09	3.92e-08	16.1378	4.01237	NA	NA	NA	NA	NA	NA	NA	NA	NA	NA	NA	NA
FERMT2	USP44	0.0138249	0.142637	7.2e-07	8.31e-06	0.0969237	-3.36701	NA	NA	NA	NA	NA	NA	NA	NA	NA	NA	NA	NA
FERMT2	WNT7B	0.105991	0.0123362	2.32e-07	2.98e-06	8.59188	3.10297	0.160584	0.0142211	4.58798e-07	8.31672e-06	11.292	3.49723	NA	NA	NA	NA	NA	NA
FMNL2	ACBD4	NA	NA	NA	NA	NA	NA	0.02	0.132515	8.37145e-07	1.53774e-05	0.150927	-2.72808	NA	NA	NA	NA	NA	NA
FMNL2	ALDH1A1	0.0909091	0.496145	1.04e-18	6.92e-17	0.183231	-2.44827	NA	NA	NA	NA	NA	NA	NA	NA	NA	NA	NA	NA
FMNL2	ANKRD33B	0.0606061	0.273323	2.81e-09	5.92e-08	0.221738	-2.17307	NA	NA	NA	NA	NA	NA	NA	NA	NA	NA	NA	NA
FMNL2	APOE	0.338384	0.0528142	1.9e-18	1.23e-16	6.40706	2.67966	0.44	0.0568843	2.2965e-11	8.78835e-10	7.735	2.9514	NA	NA	NA	NA	NA	NA
FMNL2	BAALC	0.787879	0.156515	3.57e-36	8.69e-34	5.03389	2.33167	0.866667	0.16031	7.57331e-31	2.0867e-28	5.40618	2.43461	NA	NA	NA	NA	NA	NA
FMNL2	C1R	NA	NA	NA	NA	NA	NA	NA	NA	NA	NA	NA	NA	0.375	1.55814	1.84962e-07	4.24589e-05	0.240672	-2.05486
FMNL2	CCL2	NA	NA	NA	NA	NA	NA	3.92667	16.4538	1.55344e-65	1.07006e-62	0.238648	-2.06704	NA	NA	NA	NA	NA	NA
FMNL2	CHRNA9	0.040404	0.00925212	1.86e-06	2.31e-05	4.367	2.12664	NA	NA	NA	NA	NA	NA	NA	NA	NA	NA	NA	NA
FMNL2	CPA4	0.040404	0.190825	5.28e-07	7.37e-06	0.211733	-2.23968	NA	NA	NA	NA	NA	NA	NA	NA	NA	NA	NA	NA
FMNL2	EFEMP1	0.515152	2.39591	1.86e-39	5.13e-37	0.215013	-2.21751	0.42	2.21526	3.42421e-29	7.86047e-27	0.189594	-2.39901	NA	NA	NA	NA	NA	NA
FMNL2	EPHB1	0.171717	0.0323824	9.2e-10	2.09e-08	5.30279	2.40675	0.18	0.0342599	6.68927e-08	1.38234e-06	5.25396	2.39341	NA	NA	NA	NA	NA	NA
FMNL2	F2RL1	NA	NA	NA	NA	NA	NA	NA	NA	NA	NA	NA	NA	2.5	0.567715	8.96994e-08	1.85364e-05	4.40361	2.13869
FMNL2	FRMD3	0.0808081	0.00886661	3.84e-07	5.51e-06	9.11375	3.18804	NA	NA	NA	NA	NA	NA	NA	NA	NA	NA	NA	NA
FMNL2	GPRC5A	NA	NA	NA	NA	NA	NA	0.28	1.31674	4.37921e-18	4.30935e-16	0.212646	-2.23347	NA	NA	NA	NA	NA	NA
FMNL2	HMOX1	11.9343	2.88551	2.29e-80	1.89e-77	4.13596	2.04822	12.9867	3.1978	2.84609e-86	1.176e-82	4.06112	2.02188	NA	NA	NA	NA	NA	NA
FMNL2	HS3ST2	0.131313	0.0131072	6.75e-14	2.53e-12	10.0184	3.32458	NA	NA	NA	NA	NA	NA	NA	NA	NA	NA	NA	NA
FMNL2	HSPB7	NA	NA	NA	NA	NA	NA	0.56	0.121526	2.70836e-37	9.32803e-35	4.60809	2.20417	NA	NA	NA	NA	NA	NA
FMNL2	IL1RN	0.383838	0.038165	6.37e-35	1.38e-32	10.0573	3.33018	0.4	0.0394312	2.55911e-19	2.85859e-17	10.1443	3.34259	NA	NA	NA	NA	NA	NA
FMNL2	KCNK3	0.292929	0.0474171	5.23e-12	1.77e-10	6.17771	2.62707	NA	NA	NA	NA	NA	NA	NA	NA	NA	NA	NA	NA
FMNL2	KIT	0.010101	0.192753	6.96e-09	1.46e-07	0.052404	-4.25418	NA	NA	NA	NA	NA	NA	NA	NA	NA	NA	NA	NA
FMNL2	KRT81	0.0757576	0.0119507	1.58e-09	3.68e-08	6.3392	2.6643	0.08	0.0122818	1.21651e-07	2.64622e-06	6.51368	2.70347	NA	NA	NA	NA	NA	NA
FMNL2	LCE1F	0.0454545	0.224364	3.94e-07	5.89e-06	0.202593	-2.30334	NA	NA	NA	NA	NA	NA	NA	NA	NA	NA	NA	NA
FMNL2	MGARP	0.348485	1.62221	2.35e-34	5.72e-32	0.214822	-2.21879	0.313333	1.48093	7.54138e-23	1.1985e-20	0.211579	-2.24073	NA	NA	NA	NA	NA	NA
FMNL2	MMP1	NA	NA	NA	NA	NA	NA	13.6267	2.36005	3.13096e-112	1.29402e-108	5.77388	2.52954	NA	NA	NA	NA	NA	NA
FMNL2	MMP3	NA	NA	NA	NA	NA	NA	NA	NA	NA	NA	NA	NA	14.0417	1.57729	2.87143e-103	1.18676e-99	8.90239	3.15419
FMNL2	ODAPH	0.515152	0.0805705	9.07e-16	4.36e-14	6.39379	2.67667	0.66	0.0853264	7.25206e-12	2.9676e-10	7.735	2.9514	NA	NA	NA	NA	NA	NA
FMNL2	PFKFB4	NA	NA	NA	NA	NA	NA	0.466667	0.100194	1.86168e-19	2.13731e-17	4.65763	2.2196	NA	NA	NA	NA	NA	NA
FMNL2	PGF	0.136364	0.559368	1.15e-08	2.32e-07	0.243782	-2.03634	NA	NA	NA	NA	NA	NA	NA	NA	NA	NA	NA	NA
FMNL2	PLAAT4	0.0757576	0.383963	4.37e-12	1.25e-10	0.197304	-2.34151	NA	NA	NA	NA	NA	NA	NA	NA	NA	NA	NA	NA
FMNL2	PLXNA4	0.0858586	0.0192753	2.95e-09	5.39e-08	4.45434	2.15521	NA	NA	NA	NA	NA	NA	NA	NA	NA	NA	NA	NA
FMNL2	PRDM1	1.16667	0.285659	1.95e-93	2.69e-90	4.08412	2.03003	1.32	0.257919	4.20649e-75	8.69061e-72	5.11789	2.35555	NA	NA	NA	NA	NA	NA
FMNL2	PTHLH	0.813131	0.167309	5.78e-45	1.99e-42	4.86005	2.28097	0.753333	0.170006	2.01882e-22	2.60743e-20	4.4312	2.1477	1.25	0.177839	1.16533e-20	2.40815e-17	7.02885	2.81329
FMNL2	RNF128	0.373737	0.0682344	1.84e-20	1.44e-18	5.47726	2.45345	0.366667	0.0762767	3.2168e-13	1.49902e-11	4.80706	2.26516	0.583333	0.0560876	4.37182e-08	1.1293e-05	10.4004	3.37857
FMNL2	SALL1	0.212121	0.0447186	1.61e-20	1.28e-18	4.74347	2.24594	0.246667	0.0355527	1.38423e-16	1.00368e-14	6.93806	2.79453	NA	NA	NA	NA	NA	NA
FMNL2	SEMA7A	0.838384	0.138396	1.32e-57	5.45e-55	6.05785	2.59881	0.926667	0.135747	4.05145e-44	1.67406e-41	6.82644	2.77113	0.583333	0.143639	1.79177e-07	4.24589e-05	4.06111	2.02187
FMNL2	SLC16A6	0.292929	0.0682344	2.02e-06	2.27e-05	4.29299	2.10198	NA	NA	NA	NA	NA	NA	NA	NA	NA	NA	NA	NA
FMNL2	SLC6A17	NA	NA	NA	NA	NA	NA	NA	NA	NA	NA	NA	NA	0.208333	0.0314637	8.30917e-07	0.000149312	6.62138	2.72713
FMNL2	SYT1	0.464646	0.0990748	4.77e-22	4.93e-20	4.68986	2.22954	0.533333	0.0982547	1.72087e-19	2.03211e-17	5.42807	2.44044	NA	NA	NA	NA	NA	NA
FMNL2	SYTL5	0.10101	0.0158057	4.61e-14	1.95e-12	6.39074	2.67598	NA	NA	NA	NA	NA	NA	NA	NA	NA	NA	NA	NA
FMNL2	TAGLN3	0.984848	0.244796	5.75e-18	3.55e-16	4.02314	2.00832	1	0.248222	8.84754e-14	4.74895e-12	4.02865	2.01029	NA	NA	NA	NA	NA	NA
FMNL2	TMEM244	0.242424	0.0578258	1.1e-28	1.52e-26	4.19232	2.06775	0.253333	0.0562379	2.24507e-20	2.65111e-18	4.50467	2.17142	NA	NA	NA	NA	NA	NA
FMNL2	TNFAIP8L3	NA	NA	NA	NA	NA	NA	0.606667	0.133807	1.59406e-59	1.09804e-56	4.53388	2.18075	NA	NA	NA	NA	NA	NA
FMNL2	TRPA1	NA	NA	NA	NA	NA	NA	NA	NA	NA	NA	NA	NA	0.208333	0.0492476	3.93713e-13	3.95741e-10	4.23032	2.08077
FMNL2	TSPAN15	0.212121	0.0308404	6.97e-30	1.07e-27	6.87803	2.782	0.22	0.032967	1.5581e-17	1.28792e-15	6.67333	2.73841	NA	NA	NA	NA	NA	NA
FMNL2	UNC5B	0.414141	0.100617	2.83e-20	2.49e-18	4.11603	2.04125	0.466667	0.115061	1.44622e-13	8.66263e-12	4.05581	2.01999	NA	NA	NA	NA	NA	NA
FMNL2	VSIR	NA	NA	NA	NA	NA	NA	0.133333	0.56755	3.90489e-13	2.18094e-11	0.234928	-2.08971	NA	NA	NA	NA	NA	NA
FNDC3B	ADTRP	NA	NA	NA	NA	NA	NA	0.280702	0.0652877	3.59957e-11	1.93208e-09	4.29946	2.10416	NA	NA	NA	NA	NA	NA
FNDC3B	APOC1	NA	NA	NA	NA	NA	NA	NA	NA	NA	NA	NA	NA	0.366197	0.0902873	6.88542e-29	2.84505e-25	4.05591	2.02003
FNDC3B	CAVIN2	NA	NA	NA	NA	NA	NA	NA	NA	NA	NA	NA	NA	0.394366	1.69767	4.96108e-15	1.86401e-12	0.232298	-2.10595
FNDC3B	CD7	NA	NA	NA	NA	NA	NA	0.0760234	0.0180995	6.48566e-11	3.22955e-09	4.20029	2.07049	NA	NA	NA	NA	NA	NA
FNDC3B	CHODL	0.0801394	0.00809561	3.51e-17	2.2e-15	9.89912	3.3073	NA	NA	NA	NA	NA	NA	NA	NA	NA	NA	NA	NA
FNDC3B	DACT1	NA	NA	NA	NA	NA	NA	NA	NA	NA	NA	NA	NA	0.605634	0.138167	1.26177e-11	2.89717e-09	4.38335	2.13203
FNDC3B	EPHB1	0.132404	0.0323824	5.12e-12	2.18e-10	4.08877	2.03167	NA	NA	NA	NA	NA	NA	NA	NA	NA	NA	NA	NA
FNDC3B	GASK1B	NA	NA	NA	NA	NA	NA	NA	NA	NA	NA	NA	NA	0.169014	0.756498	3.56978e-08	3.07373e-06	0.223416	-2.16219
FNDC3B	IL1RN	0.167247	0.038165	2.22e-09	5.73e-08	4.38222	2.13166	NA	NA	NA	NA	NA	NA	0.211268	0.0300958	2.53945e-10	4.19822e-08	7.01985	2.81144
FNDC3B	LCE1C	0.146341	0.00693909	1.15e-12	4.68e-11	21.0894	4.39845	NA	NA	NA	NA	NA	NA	0.450704	0.0150479	3.31081e-07	1.80003e-05	29.9513	4.90455
FNDC3B	MEGF10	0.10453	0.0138782	4.59e-10	1.3e-08	7.53194	2.91302	NA	NA	NA	NA	NA	NA	NA	NA	NA	NA	NA	NA
FNDC3B	MGP	NA	NA	NA	NA	NA	NA	NA	NA	NA	NA	NA	NA	5.5493	1.31737	5.41518e-23	3.72926e-20	4.21239	2.07464
FNDC3B	NOX4	0.0836237	0.0196608	1.36e-06	1.8e-05	4.25333	2.08859	NA	NA	NA	NA	NA	NA	NA	NA	NA	NA	NA	NA
FNDC3B	PTPRE	0.0940767	0.0227448	6.11e-19	4.95e-17	4.13618	2.0483	NA	NA	NA	NA	NA	NA	NA	NA	NA	NA	NA	NA
FNDC3B	SLC16A6	0.365854	0.0682344	7.01e-13	2.54e-11	5.36172	2.4227	0.444444	0.0446025	2.24413e-08	7.54065e-07	9.96457	3.31681	NA	NA	NA	NA	NA	NA
FNDC3B	SPP1	NA	NA	NA	NA	NA	NA	0.298246	0.0711054	3.7532e-10	1.66795e-08	4.19442	2.06847	NA	NA	NA	NA	NA	NA
FNDC3B	TAC1	0.421603	0.0192753	8.9e-48	1.23e-44	21.8728	4.45106	0.695906	0.018746	2.01082e-40	2.77024e-37	37.123	5.21424	NA	NA	NA	NA	NA	NA
FNDC3B	TSPAN15	0.125436	0.0308404	1.79e-36	1.48e-33	4.06725	2.02405	0.157895	0.032967	2.16568e-22	9.94531e-20	4.78947	2.25987	NA	NA	NA	NA	NA	NA
FOXC1	CHI3L1	0.111332	0.0158057	1.7e-07	5.81e-06	7.04379	2.81635	NA	NA	NA	NA	NA	NA	NA	NA	NA	NA	NA	NA
FOXC1	IL1B	NA	NA	NA	NA	NA	NA	0.165541	0.0310278	1.74409e-09	1.44166e-07	5.33523	2.41555	NA	NA	NA	NA	NA	NA
FOXC1	SCUBE3	0.276342	0.0451041	4.03e-91	1.66e-87	6.12676	2.61512	NA	NA	NA	NA	NA	NA	NA	NA	NA	NA	NA	NA
GAS7	CRYGS	NA	NA	NA	NA	NA	NA	0.428571	0.0601164	3.48995e-30	4.80798e-27	7.12903	2.83371	NA	NA	NA	NA	NA	NA
GAS7	CXCL5	NA	NA	NA	NA	NA	NA	NA	NA	NA	NA	NA	NA	1.96774	0.229822	6.26254e-22	5.4467e-19	8.56202	3.09795
GAS7	EFEMP1	0.47205	2.39591	7.98e-32	4.71e-29	0.197023	-2.34357	NA	NA	NA	NA	NA	NA	0.258065	3.05882	2.57021e-14	1.18001e-11	0.0843672	-3.56717
GAS7	HAS1	NA	NA	NA	NA	NA	NA	NA	NA	NA	NA	NA	NA	1	0.131327	6.21725e-09	1.27901e-06	7.61458	2.92877
GAS7	HS3ST2	0.0621118	0.0131072	3.36e-06	7.02e-05	4.73877	2.24451	NA	NA	NA	NA	NA	NA	NA	NA	NA	NA	NA	NA
GAS7	IFI27	NA	NA	NA	NA	NA	NA	6.82418	1.48158	9.15161e-47	3.78144e-43	4.60602	2.20352	NA	NA	NA	NA	NA	NA
GAS7	IFI44L	1.52174	0.367772	6.63e-42	5.48e-39	4.13773	2.04884	NA	NA	NA	NA	NA	NA	NA	NA	NA	NA	NA	NA
GAS7	IL1RN	0.236025	0.038165	3.63e-14	3.12e-12	6.18433	2.62862	NA	NA	NA	NA	NA	NA	0.290323	0.0300958	3.5023e-09	6.89287e-07	9.64663	3.27002
GAS7	LDLRAD4	0.124224	0.0265998	8.09e-08	2.51e-06	4.67009	2.22345	NA	NA	NA	NA	NA	NA	NA	NA	NA	NA	NA	NA
GAS7	MGARP	NA	NA	NA	NA	NA	NA	NA	NA	NA	NA	NA	NA	0.354839	2.05198	9.13888e-09	1.1443e-06	0.172925	-2.53178
GAS7	MMP1	NA	NA	NA	NA	NA	NA	NA	NA	NA	NA	NA	NA	31.0968	5.97401	1.54928e-43	6.40317e-40	5.20535	2.37999
GAS7	MMP3	6.28571	1.12336	5.77e-206	2.38e-202	5.59545	2.48425	NA	NA	NA	NA	NA	NA	24.129	1.57729	3.42249e-142	1.41451e-138	15.2978	3.93525
GAS7	MX1	NA	NA	NA	NA	NA	NA	NA	NA	NA	NA	NA	NA	2.77419	0.560876	2.74994e-25	2.84138e-22	4.94618	2.30632
GAS7	OAS1	NA	NA	NA	NA	NA	NA	NA	NA	NA	NA	NA	NA	0.709677	0.162791	2.174e-09	3.2082e-07	4.35945	2.12415
GAS7	PIP	NA	NA	NA	NA	NA	NA	NA	NA	NA	NA	NA	NA	0.483871	0.0547196	1.63604e-08	1.77898e-06	8.84274	3.14449
GAS7	PMCH	0.0993789	0.0111796	3.59e-12	2.32e-10	8.88927	3.15206	NA	NA	NA	NA	NA	NA	NA	NA	NA	NA	NA	NA
GAS7	PTPRN	NA	NA	NA	NA	NA	NA	NA	NA	NA	NA	NA	NA	1.41935	0.351573	1.45269e-08	2.61043e-06	4.03715	2.01334
GAS7	PTPRZ1	0.068323	0.0142637	1.54e-07	4.43e-06	4.78999	2.26002	NA	NA	NA	NA	NA	NA	NA	NA	NA	NA	NA	NA
GAS7	SEMA7A	NA	NA	NA	NA	NA	NA	0.549451	0.135747	3.17662e-12	5.50427e-10	4.04762	2.01707	NA	NA	NA	NA	NA	NA
GAS7	SPP1	NA	NA	NA	NA	NA	NA	NA	NA	NA	NA	NA	NA	0.225806	0.0328317	8.6561e-13	5.11081e-10	6.87769	2.78192
GAS7	SRGN	NA	NA	NA	NA	NA	NA	0.263736	1.17647	1.9925e-11	2.83898e-09	0.224176	-2.1573	NA	NA	NA	NA	NA	NA
GAS7	STATH	0.63354	0.0269854	1.48e-13	1.13e-11	23.4772	4.55319	NA	NA	NA	NA	NA	NA	3.25806	0.0218878	4.15519e-18	5.72447e-15	148.853	7.21774
GAS7	TMEM132B	NA	NA	NA	NA	NA	NA	0.67033	0.167421	5.58944e-16	1.44382e-13	4.00386	2.00139	NA	NA	NA	NA	NA	NA
GMDS	CHODL	0.0668203	0.00809561	2.66e-18	6.46e-16	8.2539	3.04508	NA	NA	NA	NA	NA	NA	NA	NA	NA	NA	NA	NA
GMDS	LCE2A	NA	NA	NA	NA	NA	NA	0.0841121	0.556561	4.37084e-25	9.03234e-22	0.151128	-2.72615	NA	NA	NA	NA	NA	NA
GMDS	OASL	0.211982	0.036623	8.89e-17	1.93e-14	5.78821	2.53312	NA	NA	NA	NA	NA	NA	NA	NA	NA	NA	NA	NA
GMDS	STATH	0.191244	0.0269854	1.56e-08	7.01e-07	7.08697	2.82517	NA	NA	NA	NA	NA	NA	NA	NA	NA	NA	NA	NA
GNB1L	ANKRD33B	NA	NA	NA	NA	NA	NA	NA	NA	NA	NA	NA	NA	0.0526316	0.425445	1.96665e-07	1.05561e-05	0.12371	-3.01497
GNB1L	CD70	0.0505618	0.00578257	1.13e-09	3.81e-08	8.74382	3.12826	NA	NA	NA	NA	NA	NA	NA	NA	NA	NA	NA	NA
GNB1L	CRHBP	0.0561798	0.0138782	2e-29	5.5e-27	4.04806	2.01723	NA	NA	NA	NA	NA	NA	0.168421	0.0232558	3.51534e-16	3.63222e-13	7.24211	2.85641
GNB1L	F2RL1	NA	NA	NA	NA	NA	NA	NA	NA	NA	NA	NA	NA	2.31579	0.567715	3.21536e-20	4.4297e-17	4.07914	2.02826
GNB1L	IL1RN	NA	NA	NA	NA	NA	NA	NA	NA	NA	NA	NA	NA	0.189474	0.0300958	1.07996e-10	1.43983e-08	6.29569	2.65437
GNB1L	KRTAP4-8	0.0365169	0.00655358	5.23e-06	7.16e-05	5.57204	2.47821	NA	NA	NA	NA	NA	NA	NA	NA	NA	NA	NA	NA
GNB1L	LCE2A	NA	NA	NA	NA	NA	NA	NA	NA	NA	NA	NA	NA	0.294737	1.30096	2.2073e-08	1.78878e-06	0.226554	-2.14207
GNB1L	MT1G	0.477528	0.0693909	4.97e-118	1.03e-114	6.88171	2.78277	NA	NA	NA	NA	NA	NA	1.43158	0.0697674	5.65632e-83	2.33776e-79	20.5193	4.35891
GNB1L	RRAD	NA	NA	NA	NA	NA	NA	NA	NA	NA	NA	NA	NA	0.210526	0.0465116	8.34331e-09	6.2681e-07	4.52632	2.17834
GNB1L	TMEM244	NA	NA	NA	NA	NA	NA	NA	NA	NA	NA	NA	NA	0.242105	0.0519836	4.22501e-08	2.68646e-06	4.65734	2.21951
KALRN	CCL20	0.0677966	0.0161912	4.21e-07	8.45e-06	4.18725	2.066	NA	NA	NA	NA	NA	NA	NA	NA	NA	NA	NA	NA
KALRN	CRYGS	NA	NA	NA	NA	NA	NA	0.394231	0.0601164	1.52176e-60	3.14471e-57	6.5578	2.71321	NA	NA	NA	NA	NA	NA
KALRN	LCE2A	NA	NA	NA	NA	NA	NA	0.0769231	0.556561	1.56271e-07	7.09746e-06	0.138211	-2.85505	NA	NA	NA	NA	NA	NA
KALRN	MT1G	0.341404	0.0693909	2.94e-108	6.08e-105	4.92002	2.29866	0.576923	0.0620556	1.4083e-69	5.8205e-66	9.29688	3.21675	NA	NA	NA	NA	NA	NA
KALRN	TRPA1	NA	NA	NA	NA	NA	NA	NA	NA	NA	NA	NA	NA	0.198675	0.0492476	3.75966e-10	4.85584e-08	4.03422	2.01229
KREMEN1	AQP1	NA	NA	NA	NA	NA	NA	NA	NA	NA	NA	NA	NA	0.337838	0.0656635	9.82858e-08	8.46282e-06	5.14499	2.36317
KREMEN1	DHRS2	0.0920245	0.00346955	4.95e-10	1.53e-08	26.5235	4.7292	NA	NA	NA	NA	NA	NA	NA	NA	NA	NA	NA	NA
KREMEN1	PCP4	NA	NA	NA	NA	NA	NA	NA	NA	NA	NA	NA	NA	0.175676	0.0164159	2.43711e-12	6.54332e-10	10.7016	3.41975
KREMEN1	PI16	0.0705521	0.396299	3.28e-14	2.26e-12	0.178028	-2.48983	NA	NA	NA	NA	NA	NA	NA	NA	NA	NA	NA	NA
KREMEN1	RRAD	0.245399	0.0354665	1.22e-69	2.53e-66	6.91918	2.7906	0.334975	0.0310278	2.21612e-40	3.05234e-37	10.796	3.43242	NA	NA	NA	NA	NA	NA
KREMEN1	STATH	0.325153	0.0269854	4.79e-12	2e-10	12.0493	3.59087	0.497537	0.0336134	4.38544e-07	1.06618e-05	14.8017	3.88769	NA	NA	NA	NA	NA	NA
KREMEN1	TAC1	0.579755	0.0192753	5.88e-58	8.1e-55	30.0777	4.91062	0.926108	0.018746	1.2924e-46	1.7805e-43	49.4031	5.62653	NA	NA	NA	NA	NA	NA
KREMEN1	TMEM132B	NA	NA	NA	NA	NA	NA	NA	NA	NA	NA	NA	NA	1.21622	0.281806	7.69793e-13	3.97694e-10	4.3158	2.10963
LMO7	AQP1	NA	NA	NA	NA	NA	NA	NA	NA	NA	NA	NA	NA	0.344262	0.0656635	2.2647e-09	3.46666e-07	5.24283	2.39035
LMO7	ATP6V0D2	NA	NA	NA	NA	NA	NA	0.06	0.0148675	1.31885e-07	5.67654e-06	4.03565	2.0128	NA	NA	NA	NA	NA	NA
LMO7	DHRS2	0.0856031	0.00346955	9.37e-10	2.71e-08	24.6727	4.62484	NA	NA	NA	NA	NA	NA	NA	NA	NA	NA	NA	NA
LMO7	EDN1	NA	NA	NA	NA	NA	NA	NA	NA	NA	NA	NA	NA	0.983607	0.243502	1.10296e-13	3.50656e-11	4.03942	2.01415
LMO7	EFEMP1	0.59144	2.39591	6.46e-58	1.33e-54	0.246854	-2.01827	NA	NA	NA	NA	NA	NA	0.672131	3.05882	1.3624e-18	9.38243e-16	0.219735	-2.18616
LMO7	ELFN1	NA	NA	NA	NA	NA	NA	0.0666667	0.0129282	1.30766e-11	1.28649e-09	5.15667	2.36644	NA	NA	NA	NA	NA	NA
LMO7	F2RL1	NA	NA	NA	NA	NA	NA	NA	NA	NA	NA	NA	NA	2.57377	0.567715	1.72855e-19	1.02059e-16	4.53356	2.18064
LMO7	HS3ST2	0.077821	0.0131072	1.31e-06	1.91e-05	5.93729	2.5698	NA	NA	NA	NA	NA	NA	NA	NA	NA	NA	NA	NA
LMO7	OASL	NA	NA	NA	NA	NA	NA	0.106667	0.0200388	3.11673e-20	7.57732e-18	5.32301	2.41224	NA	NA	NA	NA	NA	NA
LMO7	PGF	0.132296	0.559368	2.07e-18	2.76e-16	0.236509	-2.08003	NA	NA	NA	NA	NA	NA	0.213115	1.01368	2.16475e-07	1.52699e-05	0.210239	-2.2499
LMO7	SMOC1	NA	NA	NA	NA	NA	NA	NA	NA	NA	NA	NA	NA	0.262295	0.0355677	3.45185e-14	1.78331e-11	7.37453	2.88255
LMO7	TMEM132B	NA	NA	NA	NA	NA	NA	NA	NA	NA	NA	NA	NA	1.13115	0.281806	1.36834e-09	2.17513e-07	4.01393	2.00501
LMO7	TMEM244	0.2607	0.0578258	1.65e-29	4.88e-27	4.50838	2.17261	0.286667	0.0562379	1.49897e-16	2.21259e-14	5.09739	2.34976	NA	NA	NA	NA	NA	NA
LMX1B	ADGRG1	NA	NA	NA	NA	NA	NA	NA	NA	NA	NA	NA	NA	0.307692	0.0410397	3.75055e-14	1.72234e-11	7.49744	2.9064
LMX1B	APOE	0.281818	0.0528142	1.1e-11	5.1e-10	5.33603	2.41577	NA	NA	NA	NA	NA	NA	NA	NA	NA	NA	NA	NA
LMX1B	BAALC	NA	NA	NA	NA	NA	NA	NA	NA	NA	NA	NA	NA	0.871795	0.129959	1.93264e-09	3.32816e-07	6.70823	2.74593
LMX1B	C1QTNF4	NA	NA	NA	NA	NA	NA	0.0822785	0.018746	1.69448e-14	2.33442e-12	4.38913	2.13394	NA	NA	NA	NA	NA	NA
LMX1B	CCL2	NA	NA	NA	NA	NA	NA	NA	NA	NA	NA	NA	NA	3.41026	15.9398	1.73437e-15	2.38939e-12	0.213946	-2.22468
LMX1B	CCL3L1	0.168182	0.0385505	3.51e-09	1.08e-07	4.36264	2.1252	NA	NA	NA	NA	NA	NA	NA	NA	NA	NA	NA	NA
LMX1B	CRLF1	NA	NA	NA	NA	NA	NA	NA	NA	NA	NA	NA	NA	0.307692	0.0711354	5.50249e-08	4.54726e-06	4.32544	2.11285
LMX1B	DHRS2	0.0954545	0.00346955	1.17e-09	3.77e-08	27.5121	4.782	NA	NA	NA	NA	NA	NA	NA	NA	NA	NA	NA	NA
LMX1B	DRAXIN	0.0590909	0.0134927	2.54e-07	5.02e-06	4.37948	2.13076	0.0632911	0.0116354	4.13665e-07	1.2389e-05	5.43952	2.44348	NA	NA	NA	NA	NA	NA
LMX1B	GAP43	NA	NA	NA	NA	NA	NA	NA	NA	NA	NA	NA	NA	0.589744	0.142271	8.32417e-12	2.02326e-09	4.14522	2.05145
LMX1B	GPAT3	NA	NA	NA	NA	NA	NA	NA	NA	NA	NA	NA	NA	1.07692	0.202462	9.96321e-14	1.0953e-10	5.31913	2.41119
LMX1B	GPRC5A	NA	NA	NA	NA	NA	NA	NA	NA	NA	NA	NA	NA	0.333333	1.43365	4.51049e-09	6.6603e-07	0.232506	-2.10466
LMX1B	GUCY1A1	NA	NA	NA	NA	NA	NA	0.139241	0.0252101	7.59619e-08	2.82161e-06	5.52321	2.46551	NA	NA	NA	NA	NA	NA
LMX1B	IL1RN	0.168182	0.038165	2.77e-09	9.23e-08	4.4067	2.1397	NA	NA	NA	NA	NA	NA	NA	NA	NA	NA	NA	NA
LMX1B	KCNK3	0.213636	0.0474171	1.52e-06	2.75e-05	4.50547	2.17168	NA	NA	NA	NA	NA	NA	NA	NA	NA	NA	NA	NA
LMX1B	MMP10	0.0863636	0.0169622	6.02e-09	1.9e-07	5.09153	2.3481	NA	NA	NA	NA	NA	NA	NA	NA	NA	NA	NA	NA
LMX1B	PLD5	NA	NA	NA	NA	NA	NA	NA	NA	NA	NA	NA	NA	0.410256	0.0410397	8.74594e-12	2.4098e-09	9.99658	3.32143
LMX1B	PRG4	0.263636	0.0346955	3.22e-14	2.29e-12	7.59859	2.92573	0.367089	0.0394312	1.80771e-09	9.57856e-08	9.30961	3.21872	NA	NA	NA	NA	NA	NA
LMX1B	PTHLH	NA	NA	NA	NA	NA	NA	0.702532	0.170006	8.01195e-42	8.27834e-39	4.13238	2.04697	NA	NA	NA	NA	NA	NA
LMX1B	PTX3	NA	NA	NA	NA	NA	NA	NA	NA	NA	NA	NA	NA	0.74359	3.37756	1.59953e-08	1.53704e-06	0.220156	-2.1834
LMX1B	RIPOR3	NA	NA	NA	NA	NA	NA	NA	NA	NA	NA	NA	NA	0.820513	0.158687	1.43133e-12	5.37791e-10	5.17065	2.37034
LMX1B	RNF128	0.290909	0.0682344	1.59e-13	1.03e-11	4.26338	2.092	NA	NA	NA	NA	NA	NA	NA	NA	NA	NA	NA	NA
LMX1B	RRAD	0.172727	0.0354665	7.26e-41	5e-38	4.87016	2.28397	0.202532	0.0310278	9.39631e-25	2.98658e-22	6.52743	2.70651	NA	NA	NA	NA	NA	NA
LMX1B	SCG5	NA	NA	NA	NA	NA	NA	NA	NA	NA	NA	NA	NA	2.02564	0.45554	2.28493e-77	9.44134e-74	4.44668	2.15273
LMX1B	SHISAL1	NA	NA	NA	NA	NA	NA	NA	NA	NA	NA	NA	NA	0.358974	0.0697674	1.04333e-07	1.02668e-05	5.1453	2.36325
LMX1B	SHOX2	NA	NA	NA	NA	NA	NA	NA	NA	NA	NA	NA	NA	0.25641	0.0574555	9.89641e-09	1.77834e-06	4.46276	2.15794
LMX1B	THBD	NA	NA	NA	NA	NA	NA	NA	NA	NA	NA	NA	NA	2.87179	0.716826	1.15788e-10	2.17471e-08	4.00626	2.00226
LMX1B	TMEM132B	NA	NA	NA	NA	NA	NA	NA	NA	NA	NA	NA	NA	1.25641	0.281806	8.37342e-08	1.01786e-05	4.45843	2.15653
LMX1B	TSPAN15	0.209091	0.0308404	1.65e-26	3.78e-24	6.77977	2.76124	0.246835	0.032967	5.07901e-17	8.39662e-15	7.48734	2.90445	NA	NA	NA	NA	NA	NA
LMX1B	VIT	NA	NA	NA	NA	NA	NA	0.0632911	0.261151	5.3007e-07	1.52138e-05	0.242355	-2.04481	NA	NA	NA	NA	NA	NA
LTBP2	C11orf87	NA	NA	NA	NA	NA	NA	NA	NA	NA	NA	NA	NA	0.301075	0.0642955	6.97471e-08	9.29887e-06	4.68268	2.22733
LTBP2	LCE1D	NA	NA	NA	NA	NA	NA	NA	NA	NA	NA	NA	NA	0.290323	0.0478796	3.13273e-08	5.88526e-06	6.06359	2.60017
LTBP2	LYPD1	0.0240385	0.110254	2.43e-07	5.42e-06	0.218027	-2.19742	NA	NA	NA	NA	NA	NA	NA	NA	NA	NA	NA	NA
LTBP2	PGF	NA	NA	NA	NA	NA	NA	NA	NA	NA	NA	NA	NA	0.16129	1.01368	2.45482e-07	1.98889e-05	0.159114	-2.65187
LTBP2	S100B	0.0120192	0.0867386	4.02e-06	7.2e-05	0.138568	-2.85133	NA	NA	NA	NA	NA	NA	NA	NA	NA	NA	NA	NA
ME3	ANKRD33B	0.0666667	0.273323	8.94e-07	1.17e-05	0.243912	-2.03557	NA	NA	NA	NA	NA	NA	NA	NA	NA	NA	NA	NA
ME3	APOD	0.0333333	0.218967	1.44e-08	2.78e-07	0.15223	-2.71567	NA	NA	NA	NA	NA	NA	NA	NA	NA	NA	NA	NA
ME3	AQP1	0.214286	0.0520432	1.34e-11	4.64e-10	4.11746	2.04175	NA	NA	NA	NA	NA	NA	NA	NA	NA	NA	NA	NA
ME3	ATF3	NA	NA	NA	NA	NA	NA	0.0625	0.283129	3.41638e-07	7.16747e-06	0.220748	-2.17953	NA	NA	NA	NA	NA	NA
ME3	BAALC	NA	NA	NA	NA	NA	NA	NA	NA	NA	NA	NA	NA	1.41176	0.129959	9.37228e-12	9.68391e-09	10.8632	3.44137
ME3	CDH20	0.12381	0.0250578	3.21e-09	7.18e-08	4.94095	2.30479	NA	NA	NA	NA	NA	NA	NA	NA	NA	NA	NA	NA
ME3	CDKN2B	NA	NA	NA	NA	NA	NA	NA	NA	NA	NA	NA	NA	1.76471	0.316005	3.3737e-10	1.26759e-07	5.58442	2.48141
ME3	CDYL2	NA	NA	NA	NA	NA	NA	NA	NA	NA	NA	NA	NA	0.529412	0.106703	2.4366e-09	7.74652e-07	4.96154	2.31079
ME3	CKB	NA	NA	NA	NA	NA	NA	0.0625	0.273432	1.39781e-07	3.12279e-06	0.228576	-2.12926	NA	NA	NA	NA	NA	NA
ME3	CLDN14	0.0619048	0.00346955	5.01e-06	5.58e-05	17.8423	4.15723	NA	NA	NA	NA	NA	NA	NA	NA	NA	NA	NA	NA
ME3	CRYGS	0.347619	0.0690054	1.42e-19	1.22e-17	5.03756	2.33273	0.44375	0.0601164	3.24832e-46	4.47511e-43	7.38152	2.88392	NA	NA	NA	NA	NA	NA
ME3	DLX2	0.161905	0.0285274	5.56e-11	1.68e-09	5.67542	2.50473	0.16875	0.0303814	1.15495e-07	2.84062e-06	5.55439	2.47363	NA	NA	NA	NA	NA	NA
ME3	EFEMP1	0.471429	2.39591	2.22e-46	1.84e-43	0.196764	-2.34546	0.45625	2.21526	7.26005e-34	4.2855e-31	0.205958	-2.27958	NA	NA	NA	NA	NA	NA
ME3	EXPH5	0.0809524	0.331534	6.86e-14	2.98e-12	0.244175	-2.03401	NA	NA	NA	NA	NA	NA	NA	NA	NA	NA	NA	NA
ME3	F2RL1	NA	NA	NA	NA	NA	NA	NA	NA	NA	NA	NA	NA	2.58824	0.567715	2.23525e-08	5.77392e-06	4.55904	2.18873
ME3	FABP4	7.8619	1.48419	5.4e-82	2.23e-78	5.29709	2.4052	9.16875	1.66451	1.18559e-75	4.89886e-72	5.50837	2.46163	NA	NA	NA	NA	NA	NA
ME3	FAM83G	NA	NA	NA	NA	NA	NA	NA	NA	NA	NA	NA	NA	0.882353	0.192886	3.1528e-19	3.25685e-16	4.57447	2.1936
ME3	GALNT15	0.0333333	0.196222	5.32e-08	1.02e-06	0.169876	-2.55745	NA	NA	NA	NA	NA	NA	NA	NA	NA	NA	NA	NA
ME3	GASK1B	0.114286	0.548574	9.91e-20	9.99e-18	0.208332	-2.26304	0.10625	0.523594	2.74538e-13	2.10124e-11	0.202924	-2.30099	NA	NA	NA	NA	NA	NA
ME3	GRB14	NA	NA	NA	NA	NA	NA	0.23125	0.0549451	1.12559e-14	9.30411e-13	4.20875	2.07339	NA	NA	NA	NA	NA	NA
ME3	HAPLN1	NA	NA	NA	NA	NA	NA	NA	NA	NA	NA	NA	NA	1.29412	0.131327	3.41154e-12	3.52497e-09	9.85417	3.30073
ME3	HEY2	0.0619048	0.0142637	2.89e-06	3.3e-05	4.34003	2.1177	NA	NA	NA	NA	NA	NA	NA	NA	NA	NA	NA	NA
ME3	HS3ST2	0.0809524	0.0131072	1.09e-07	1.72e-06	6.17619	2.62672	NA	NA	NA	NA	NA	NA	NA	NA	NA	NA	NA	NA
ME3	ITGA10	NA	NA	NA	NA	NA	NA	NA	NA	NA	NA	NA	NA	0.705882	0.142271	3.17322e-08	5.95989e-06	4.96154	2.31079
ME3	KCNK3	0.257143	0.0474171	6.33e-10	1.71e-08	5.423	2.43909	0.23125	0.043956	6.82687e-07	1.38959e-05	5.26094	2.39532	NA	NA	NA	NA	NA	NA
ME3	KISS1	0.495238	0.0678489	9.93e-18	7.46e-16	7.29913	2.86773	0.5	0.0523594	2.96378e-24	8.16621e-22	9.54938	3.25541	NA	NA	NA	NA	NA	NA
ME3	LCE2A	0.147619	0.723207	5.25e-16	2.71e-14	0.204117	-2.29253	0.1	0.556561	2.92742e-17	3.36085e-15	0.179675	-2.47654	NA	NA	NA	NA	NA	NA
ME3	LRRC4	0.1	0.0231303	3.59e-07	5.14e-06	4.32333	2.11214	0.1125	0.0226244	2.91296e-07	6.03636e-06	4.9725	2.31397	NA	NA	NA	NA	NA	NA
ME3	MGARP	0.380952	1.62221	2.3e-39	8.63e-37	0.234836	-2.09027	0.35	1.48093	7.3347e-26	1.78276e-23	0.236338	-2.08108	NA	NA	NA	NA	NA	NA
ME3	NPPC	0.0714286	0.0104086	2.14e-07	3.2e-06	6.86243	2.77872	NA	NA	NA	NA	NA	NA	NA	NA	NA	NA	NA	NA
ME3	OLFML1	0.0666667	0.286045	3.09e-09	6.87e-08	0.233064	-2.1012	NA	NA	NA	NA	NA	NA	NA	NA	NA	NA	NA	NA
ME3	PFKFB4	NA	NA	NA	NA	NA	NA	NA	NA	NA	NA	NA	NA	0.823529	0.131327	8.92077e-09	3.68695e-06	6.27083	2.64866
ME3	PGF	0.138095	0.559368	8.5e-10	2.17e-08	0.246877	-2.01813	0.075	0.400776	3.84941e-11	2.01339e-09	0.187137	-2.41783	NA	NA	NA	NA	NA	NA
ME3	PI16	0.0380952	0.396299	3.03e-09	6.79e-08	0.0961275	-3.37891	NA	NA	NA	NA	NA	NA	NA	NA	NA	NA	NA	NA
ME3	PLAAT4	0.0952381	0.383963	9.22e-12	2.82e-10	0.24804	-2.01136	NA	NA	NA	NA	NA	NA	NA	NA	NA	NA	NA	NA
ME3	PRDM1	NA	NA	NA	NA	NA	NA	NA	NA	NA	NA	NA	NA	1.35294	0.310534	4.73833e-07	7.2514e-05	4.35683	2.12328
ME3	PREX1	NA	NA	NA	NA	NA	NA	NA	NA	NA	NA	NA	NA	1	0.243502	5.63664e-10	2.42497e-07	4.10674	2.03799
ME3	PTPRN	NA	NA	NA	NA	NA	NA	NA	NA	NA	NA	NA	NA	1.82353	0.351573	7.83286e-08	1.54158e-05	5.18677	2.37484
ME3	RSPO2	0.0380952	0.0077101	4.98e-06	5.62e-05	4.94095	2.30479	NA	NA	NA	NA	NA	NA	NA	NA	NA	NA	NA	NA
ME3	SEMA7A	NA	NA	NA	NA	NA	NA	0.55625	0.135747	1.99087e-20	2.93796e-18	4.09771	2.03482	NA	NA	NA	NA	NA	NA
ME3	SLC16A6	NA	NA	NA	NA	NA	NA	NA	NA	NA	NA	NA	NA	1.11765	0.138167	3.04011e-12	3.52497e-09	8.08911	3.01598
ME3	SLC7A8	NA	NA	NA	NA	NA	NA	NA	NA	NA	NA	NA	NA	4.35294	1.07661	7.44354e-23	1.02522e-19	4.0432	2.0155
ME3	SPP1	0.357143	0.0601388	1.46e-42	6.03e-40	5.93864	2.57013	0.45	0.0711054	1.58259e-23	2.97312e-21	6.32864	2.66189	NA	NA	NA	NA	NA	NA
ME3	TAC1	NA	NA	NA	NA	NA	NA	0.08125	0.018746	2.1022e-12	1.25919e-10	4.33427	2.11579	NA	NA	NA	NA	NA	NA
ME3	TAGLN3	NA	NA	NA	NA	NA	NA	1	0.248222	1.03281e-15	1.12332e-13	4.02865	2.01029	NA	NA	NA	NA	NA	NA
ME3	TSPAN15	0.171429	0.0308404	2.86e-19	2.68e-17	5.55857	2.47471	0.16875	0.032967	1.03632e-09	4.15836e-08	5.11875	2.35579	NA	NA	NA	NA	NA	NA
ME3	VSIR	0.133333	0.607556	2.99e-21	2.87e-19	0.219459	-2.18798	0.13125	0.56755	8.26492e-15	7.11644e-13	0.231257	-2.11243	NA	NA	NA	NA	NA	NA
ME3	ZFP37	NA	NA	NA	NA	NA	NA	NA	NA	NA	NA	NA	NA	0.411765	0.0875513	1.13855e-12	2.35282e-09	4.70312	2.23362
MECOM	ADGRG1	NA	NA	NA	NA	NA	NA	NA	NA	NA	NA	NA	NA	0.184466	0.0410397	3.30184e-07	1.08305e-05	4.49482	2.16826
MECOM	CD70	0.0324544	0.00578257	5.12e-08	6.13e-07	5.61244	2.48863	NA	NA	NA	NA	NA	NA	NA	NA	NA	NA	NA	NA
MECOM	CPA4	NA	NA	NA	NA	NA	NA	0.0528053	0.213316	1.77789e-14	9.54287e-13	0.247545	-2.01424	NA	NA	NA	NA	NA	NA
MECOM	CRYGS	NA	NA	NA	NA	NA	NA	0.260726	0.0601164	4.82165e-12	1.99279e-10	4.33702	2.11671	NA	NA	NA	NA	NA	NA
MECOM	EFEMP1	0.588235	2.39591	7.7e-86	6.36e-83	0.245516	-2.02611	0.514851	2.21526	7.01207e-51	3.62174e-48	0.232412	-2.10524	NA	NA	NA	NA	NA	NA
MECOM	F2RL1	NA	NA	NA	NA	NA	NA	NA	NA	NA	NA	NA	NA	2.50485	0.567715	1.29036e-26	7.61865e-24	4.41217	2.14149
MECOM	FRMD3	0.0486815	0.00886661	6.37e-07	5.75e-06	5.49043	2.45692	NA	NA	NA	NA	NA	NA	NA	NA	NA	NA	NA	NA
MECOM	GASK1B	NA	NA	NA	NA	NA	NA	0.122112	0.523594	3.2749e-28	5.88485e-26	0.233219	-2.10024	NA	NA	NA	NA	NA	NA
MECOM	GPR68	NA	NA	NA	NA	NA	NA	NA	NA	NA	NA	NA	NA	0.378641	0.0861833	1.25896e-08	6.44551e-07	4.39344	2.13535
MECOM	GUCY1A2	0.0182556	0.0875096	5.49e-06	4.35e-05	0.208612	-2.2611	NA	NA	NA	NA	NA	NA	NA	NA	NA	NA	NA	NA
MECOM	HAPLN1	NA	NA	NA	NA	NA	NA	0.0990099	0.399483	1.71236e-09	4.13869e-08	0.247845	-2.01249	NA	NA	NA	NA	NA	NA
MECOM	HS3ST2	0.0649087	0.0131072	4.87e-08	5.63e-07	4.95215	2.30806	NA	NA	NA	NA	NA	NA	NA	NA	NA	NA	NA	NA
MECOM	IFITM10	0.0770791	0.0173477	6.18e-09	7.81e-08	4.44318	2.15159	NA	NA	NA	NA	NA	NA	NA	NA	NA	NA	NA	NA
MECOM	IL1RN	0.160243	0.038165	5.52e-14	1.34e-12	4.1987	2.06994	NA	NA	NA	NA	NA	NA	0.262136	0.0300958	3.62537e-10	2.93797e-08	8.71006	3.12268
MECOM	INA	NA	NA	NA	NA	NA	NA	NA	NA	NA	NA	NA	NA	0.252427	0.0629275	1.72998e-14	2.86e-12	4.0114	2.0041
MECOM	KCNK3	0.198783	0.0474171	2.52e-12	5.1e-11	4.19222	2.06771	NA	NA	NA	NA	NA	NA	NA	NA	NA	NA	NA	NA
MECOM	KISS1	NA	NA	NA	NA	NA	NA	0.237624	0.0523594	4.21134e-19	3.70329e-17	4.53832	2.18216	NA	NA	NA	NA	NA	NA
MECOM	LCE2A	NA	NA	NA	NA	NA	NA	NA	NA	NA	NA	NA	NA	0.320388	1.30096	1.20947e-14	1.92259e-12	0.246271	-2.02168
MECOM	LRFN5	0.0770791	0.0165767	1.53e-16	5.22e-15	4.64984	2.21718	NA	NA	NA	NA	NA	NA	NA	NA	NA	NA	NA	NA
MECOM	MGP	NA	NA	NA	NA	NA	NA	NA	NA	NA	NA	NA	NA	7.69903	1.31737	1.66741e-131	6.88976e-128	5.84423	2.54701
MECOM	MSMP	0.188641	0.0142637	7.3e-08	8.28e-07	13.2253	3.72522	NA	NA	NA	NA	NA	NA	NA	NA	NA	NA	NA	NA
MECOM	NFATC2	0.0669371	0.0146492	1.33e-10	2.16e-09	4.56934	2.19199	0.0759076	0.0135747	1.86874e-08	3.60825e-07	5.59186	2.48333	NA	NA	NA	NA	NA	NA
MECOM	PI16	NA	NA	NA	NA	NA	NA	0.0429043	0.268908	2.1969e-08	4.09e-07	0.15955	-2.64792	NA	NA	NA	NA	NA	NA
MECOM	PTGDR	0.0831643	0.0200463	2.08e-07	2.15e-06	4.14862	2.05263	NA	NA	NA	NA	NA	NA	NA	NA	NA	NA	NA	NA
MECOM	RASL11B	0.0791075	0.0188897	1.31e-14	3.57e-13	4.18785	2.06621	0.0891089	0.0155139	1.96005e-09	5.00055e-08	5.74381	2.52201	NA	NA	NA	NA	NA	NA
MECOM	RNF128	0.302231	0.0682344	3.52e-29	3.16e-27	4.42931	2.14708	NA	NA	NA	NA	NA	NA	0.456311	0.0560876	1.59463e-16	3.66144e-14	8.13569	3.02426
MECOM	RSAD2	NA	NA	NA	NA	NA	NA	NA	NA	NA	NA	NA	NA	0.737864	0.127223	2.69071e-49	5.559e-46	5.79977	2.536
MECOM	RSPO2	0.0385396	0.0077101	6.9e-08	8.19e-07	4.99858	2.32152	NA	NA	NA	NA	NA	NA	NA	NA	NA	NA	NA	NA
MECOM	SMOC1	NA	NA	NA	NA	NA	NA	NA	NA	NA	NA	NA	NA	0.184466	0.0355677	2.93278e-12	3.67308e-10	5.18633	2.37471
MECOM	TMEM132B	NA	NA	NA	NA	NA	NA	NA	NA	NA	NA	NA	NA	1.19417	0.281806	8.07294e-17	1.96267e-14	4.23758	2.08324
MECOM	TSPAN15	NA	NA	NA	NA	NA	NA	0.151815	0.032967	5.58981e-13	2.40653e-11	4.60506	2.20322	NA	NA	NA	NA	NA	NA
MECOM	UNC5B	NA	NA	NA	NA	NA	NA	NA	NA	NA	NA	NA	NA	0.368932	0.0848153	2.19217e-11	1.70948e-09	4.34983	2.12096
MYOC	C3orf80	NA	NA	NA	NA	NA	NA	0.104895	0.0226244	6.58404e-20	1.9437e-17	4.63636	2.21299	NA	NA	NA	NA	NA	NA
MYOC	CD24	NA	NA	NA	NA	NA	NA	0.111888	0.0226244	2.18892e-13	2.74146e-11	4.94545	2.3061	NA	NA	NA	NA	NA	NA
MYOC	GAD1	NA	NA	NA	NA	NA	NA	0.111888	0.0206852	1.80772e-10	1.40493e-08	5.40909	2.43539	NA	NA	NA	NA	NA	NA
MYOC	HBEGF	NA	NA	NA	NA	NA	NA	NA	NA	NA	NA	NA	NA	1.23529	0.303694	1.54266e-18	7.96786e-16	4.06757	2.02417
MYOC	HRK	0.135514	0.0104086	1.26e-07	2.85e-06	13.0194	3.70259	NA	NA	NA	NA	NA	NA	NA	NA	NA	NA	NA	NA
MYOC	IL1RN	NA	NA	NA	NA	NA	NA	0.195804	0.0394312	7.34948e-09	3.1641e-07	4.96572	2.312	NA	NA	NA	NA	NA	NA
MYOC	LCE2A	NA	NA	NA	NA	NA	NA	0.132867	0.556561	2.72486e-24	1.25132e-21	0.238729	-2.06656	NA	NA	NA	NA	NA	NA
MYOC	LCE3D	NA	NA	NA	NA	NA	NA	0.0699301	0.325145	2.13487e-07	7.29031e-06	0.215073	-2.2171	NA	NA	NA	NA	NA	NA
MYOC	LRRN1	0.0747664	0.00925212	2.43e-06	3.82e-05	8.081	3.01453	NA	NA	NA	NA	NA	NA	NA	NA	NA	NA	NA	NA
MYOC	MMP3	NA	NA	NA	NA	NA	NA	5.51748	1.03749	2.32423e-67	4.80302e-64	5.3181	2.41091	NA	NA	NA	NA	NA	NA
MYOC	PTGDS	NA	NA	NA	NA	NA	NA	0.132867	0.626374	2.99261e-10	1.60629e-08	0.212121	-2.23704	NA	NA	NA	NA	NA	NA
MYOC	PTPRR	0.191589	0.0323824	4.62e-24	1e-21	5.91644	2.56473	0.237762	0.0258565	1.71478e-15	2.953e-13	9.19545	3.20092	NA	NA	NA	NA	NA	NA
MYOC	RNF227	NA	NA	NA	NA	NA	NA	NA	NA	NA	NA	NA	NA	0.411765	0.0848153	2.51224e-10	4.5144e-08	4.85484	2.27942
MYOC	SCG5	1.98598	0.403238	0	0	4.92508	2.30015	2.52448	0.405947	9.48889e-225	3.92081e-221	6.21873	2.63662	NA	NA	NA	NA	NA	NA
MYOC	SPP1	0.303738	0.0601388	4.79e-26	1.04e-23	5.05062	2.33646	0.370629	0.0711054	9.7097e-15	1.21607e-12	5.2124	2.38195	0.264706	0.0328317	7.20147e-14	2.28952e-11	8.0625	3.01123
MYOC	TAC1	0.317757	0.0192753	3.49e-33	8.48e-31	16.4852	4.0431	0.412587	0.018746	4.92182e-31	2.90598e-28	22.0094	4.46005	NA	NA	NA	NA	NA	NA
MYOC	ZNF319	NA	NA	NA	NA	NA	NA	NA	NA	NA	NA	NA	NA	0.382353	0.0820793	7.3615e-07	5.33773e-05	4.65833	2.21981
MYOF	APOE	NA	NA	NA	NA	NA	NA	NA	NA	NA	NA	NA	NA	0.625	0.0451436	2.52738e-08	3.16895e-06	13.8447	3.79126
MYOF	CCDC168	NA	NA	NA	NA	NA	NA	0.0526316	0.010989	8.38292e-07	2.86336e-05	4.78947	2.25987	NA	NA	NA	NA	NA	NA
MYOF	EFEMP1	NA	NA	NA	NA	NA	NA	0.535088	2.21526	7.41113e-29	1.02076e-25	0.241547	-2.04963	NA	NA	NA	NA	NA	NA
MYOF	F2RL1	NA	NA	NA	NA	NA	NA	NA	NA	NA	NA	NA	NA	2.54167	0.567715	3.53683e-18	7.30886e-15	4.47701	2.16253
MYOF	FXYD1	NA	NA	NA	NA	NA	NA	0.105263	0.0258565	4.8172e-07	1.80952e-05	4.07105	2.0254	NA	NA	NA	NA	NA	NA
MYOF	HAS1	NA	NA	NA	NA	NA	NA	NA	NA	NA	NA	NA	NA	0.604167	0.131327	4.18852e-09	7.21297e-07	4.60048	2.20178
MYOF	HS3ST2	0.0812183	0.0131072	6.99e-06	8.86e-05	6.19648	2.63145	NA	NA	NA	NA	NA	NA	NA	NA	NA	NA	NA	NA
MYOF	HTR2A	0.0761421	0.0150347	1.4e-17	2.14e-15	5.06443	2.3404	NA	NA	NA	NA	NA	NA	NA	NA	NA	NA	NA	NA
MYOF	IFIT2	1.46701	0.205089	8.84e-104	1.83e-100	7.15303	2.83855	NA	NA	NA	NA	NA	NA	NA	NA	NA	NA	NA	NA
MYOF	IL1RN	NA	NA	NA	NA	NA	NA	NA	NA	NA	NA	NA	NA	0.3125	0.0300958	9.38939e-12	3.52785e-09	10.3835	3.37622
MYOF	KCNK3	0.22335	0.0474171	6.41e-11	3.01e-09	4.71033	2.23583	NA	NA	NA	NA	NA	NA	NA	NA	NA	NA	NA	NA
MYOF	LAMC3	NA	NA	NA	NA	NA	NA	0.0789474	0.0148675	8.7039e-07	3.07389e-05	5.31007	2.40873	NA	NA	NA	NA	NA	NA
MYOF	LCE1C	0.15736	0.00693909	3.67e-13	2.97e-11	22.6774	4.50318	NA	NA	NA	NA	NA	NA	0.625	0.0150479	4.50435e-09	9.30598e-07	41.5341	5.37622
MYOF	LDLRAD4	NA	NA	NA	NA	NA	NA	0.105263	0.0245637	1.52349e-07	6.628e-06	4.28532	2.0994	NA	NA	NA	NA	NA	NA
MYOF	LRFN5	0.0761421	0.0165767	7.15e-10	2.24e-08	4.59332	2.19954	NA	NA	NA	NA	NA	NA	NA	NA	NA	NA	NA	NA
MYOF	MGP	NA	NA	NA	NA	NA	NA	NA	NA	NA	NA	NA	NA	5.95833	1.31737	2.75015e-65	1.13636e-61	4.52289	2.17724
MYOF	RNF128	0.314721	0.0682344	4.05e-15	2.62e-13	4.61235	2.2055	0.350877	0.0762767	2.57969e-09	1.66592e-07	4.60006	2.20165	NA	NA	NA	NA	NA	NA
MYOF	SERPINB9	0.0203046	0.146877	5.3e-06	8.01e-05	0.138242	-2.85474	NA	NA	NA	NA	NA	NA	NA	NA	NA	NA	NA	NA
MYOF	SMOC1	0.203046	0.0497301	4.39e-09	1.35e-07	4.08295	2.02961	NA	NA	NA	NA	NA	NA	NA	NA	NA	NA	NA	NA
MYOF	SVEP1	NA	NA	NA	NA	NA	NA	0.114035	0.485456	4.81634e-09	2.88492e-07	0.234903	-2.08986	NA	NA	NA	NA	NA	NA
MYOF	THBD	NA	NA	NA	NA	NA	NA	NA	NA	NA	NA	NA	NA	3.16667	0.716826	6.50752e-19	4.48151e-16	4.41762	2.14327
MYOF	TMEM244	0.253807	0.0578258	3.76e-17	3.45e-15	4.38917	2.13395	0.289474	0.0562379	1.49741e-11	1.71911e-09	5.14731	2.36382	NA	NA	NA	NA	NA	NA
MYOF	TSGA10IP	1.14721	0.269468	1.1e-53	9.13e-51	4.25731	2.08994	NA	NA	NA	NA	NA	NA	1.14583	0.222982	6.45378e-22	5.33469e-19	5.13868	2.3614
MYOF	TSPAN15	0.126904	0.0308404	1.1e-26	1.98e-24	4.11485	2.04084	0.149123	0.032967	3.60163e-16	7.08836e-14	4.52339	2.1774	NA	NA	NA	NA	NA	NA
PARD3B	ADGRG1	NA	NA	NA	NA	NA	NA	NA	NA	NA	NA	NA	NA	0.166667	0.0410397	1.32013e-08	5.3491e-07	4.06111	2.02187
PARD3B	ANO1	0.025	0.00115652	4.59e-06	3.32e-05	21.6167	4.43407	NA	NA	NA	NA	NA	NA	NA	NA	NA	NA	NA	NA
PARD3B	APCDD1	0.0354167	0.203932	2.59e-16	7.17e-15	0.173669	-2.52559	NA	NA	NA	NA	NA	NA	NA	NA	NA	NA	NA	NA
PARD3B	AQP1	NA	NA	NA	NA	NA	NA	NA	NA	NA	NA	NA	NA	0.302083	0.0656635	9.95463e-15	1.21007e-12	4.60048	2.20178
PARD3B	BAALC	NA	NA	NA	NA	NA	NA	NA	NA	NA	NA	NA	NA	0.833333	0.129959	5.71849e-16	6.75272e-14	6.41228	2.68084
PARD3B	C19orf33	0.0270833	0.00539707	4.74e-06	3.92e-05	5.01815	2.32716	NA	NA	NA	NA	NA	NA	NA	NA	NA	NA	NA	NA
PARD3B	CAVIN2	NA	NA	NA	NA	NA	NA	NA	NA	NA	NA	NA	NA	0.395833	1.69767	5.79422e-18	8.86945e-16	0.233162	-2.10059
PARD3B	CCDC33	NA	NA	NA	NA	NA	NA	NA	NA	NA	NA	NA	NA	0.229167	0.0560876	5.58241e-07	1.46026e-05	4.08587	2.03064
PARD3B	CCL5	0.23125	0.0508867	2.78e-07	2.63e-06	4.54441	2.18409	NA	NA	NA	NA	NA	NA	NA	NA	NA	NA	NA	NA
PARD3B	DRAXIN	0.05625	0.0134927	2.41e-11	4.39e-10	4.16893	2.05968	NA	NA	NA	NA	NA	NA	NA	NA	NA	NA	NA	NA
PARD3B	EFEMP1	0.577083	2.39591	2e-68	1.18e-65	0.240861	-2.05372	NA	NA	NA	NA	NA	NA	0.520833	3.05882	1.01192e-24	3.21634e-22	0.170272	-2.55408
PARD3B	GRB14	0.239583	0.0582113	9.27e-33	7.37e-31	4.11576	2.04116	NA	NA	NA	NA	NA	NA	0.364583	0.0752394	8.22526e-11	5.39603e-09	4.84564	2.27669
PARD3B	GUCY1A2	0.0208333	0.0875096	3.14e-06	2.35e-05	0.238069	-2.07055	NA	NA	NA	NA	NA	NA	NA	NA	NA	NA	NA	NA
PARD3B	HMOX1	NA	NA	NA	NA	NA	NA	NA	NA	NA	NA	NA	NA	11.25	2.35431	1.1306e-80	4.67164e-77	4.77847	2.25655
PARD3B	HS3ST2	0.1	0.0131072	1.4e-23	6.9e-22	7.62941	2.93157	0.10828	0.0161603	6.12645e-15	2.78249e-13	6.70038	2.74424	NA	NA	NA	NA	NA	NA
PARD3B	IL18	0.0104167	0.0844256	1.61e-06	1.33e-05	0.123383	-3.01879	NA	NA	NA	NA	NA	NA	NA	NA	NA	NA	NA	NA
PARD3B	IL1RN	0.170833	0.038165	2.71e-15	7.43e-14	4.47618	2.16227	0.159236	0.0394312	1.55014e-09	3.46309e-08	4.03832	2.01376	0.28125	0.0300958	5.51024e-14	5.99311e-12	9.34517	3.22422
PARD3B	KCNK3	0.225	0.0474171	6.28e-17	1.96e-15	4.74512	2.24645	0.213376	0.043956	1.55681e-10	4.15015e-09	4.8543	2.27926	0.364583	0.0465116	1.15327e-09	4.71813e-08	7.83854	2.97059
PARD3B	KIT	0.0416667	0.192753	1.94e-12	3.67e-11	0.216167	-2.20978	NA	NA	NA	NA	NA	NA	NA	NA	NA	NA	NA	NA
PARD3B	LCE1C	0.108333	0.00693909	5.78e-16	1.65e-14	15.612	3.96459	NA	NA	NA	NA	NA	NA	0.520833	0.0150479	8.71138e-11	4.5658e-09	34.6117	5.11319
PARD3B	LCE2A	NA	NA	NA	NA	NA	NA	NA	NA	NA	NA	NA	NA	0.197917	1.30096	7.94415e-16	9.12033e-14	0.152132	-2.71661
PARD3B	MGARP	0.391667	1.62221	7.93e-76	5.46e-73	0.241441	-2.05026	0.366242	1.48093	2.19776e-43	1.00902e-40	0.247305	-2.01563	0.489583	2.05198	3.66691e-21	8.4176e-19	0.23859	-2.06739
PARD3B	NTN4	NA	NA	NA	NA	NA	NA	NA	NA	NA	NA	NA	NA	0.28125	1.23119	5.57908e-14	5.76459e-12	0.228437	-2.13013
PARD3B	ODAPH	NA	NA	NA	NA	NA	NA	0.353503	0.0853264	1.01148e-17	5.72664e-16	4.14295	2.05066	NA	NA	NA	NA	NA	NA
PARD3B	PI16	0.0791667	0.396299	4.97e-06	3.71e-05	0.199765	-2.32362	NA	NA	NA	NA	NA	NA	NA	NA	NA	NA	NA	NA
PARD3B	PRELP	0.0520833	0.210486	8.48e-23	4.17e-21	0.247444	-2.01483	0.0159236	0.157725	7.32633e-10	1.70111e-08	0.100958	-3.30817	NA	NA	NA	NA	NA	NA
PARD3B	PTGDR	0.0833333	0.0200463	1.85e-08	2.05e-07	4.15705	2.05556	NA	NA	NA	NA	NA	NA	NA	NA	NA	NA	NA	NA
PARD3B	PTHLH	NA	NA	NA	NA	NA	NA	NA	NA	NA	NA	NA	NA	0.770833	0.177839	2.99217e-15	3.63724e-13	4.33446	2.11585
PARD3B	RNF128	0.3625	0.0682344	3.27e-41	5.4e-39	5.31257	2.40941	0.324841	0.0762767	3.08566e-19	2.71341e-17	4.25872	2.09042	0.604167	0.0560876	1.10679e-22	3.81197e-20	10.7718	3.42919
PARD3B	SEMA7A	0.60625	0.138396	1.65e-62	6.83e-60	4.38054	2.13111	0.652866	0.135747	4.92964e-45	3.39488e-42	4.80945	2.26587	NA	NA	NA	NA	NA	NA
PARD3B	SERPINB9	NA	NA	NA	NA	NA	NA	0.0382166	0.157078	1.01916e-07	1.63859e-06	0.243296	-2.03921	NA	NA	NA	NA	NA	NA
PARD3B	TAGLN3	NA	NA	NA	NA	NA	NA	NA	NA	NA	NA	NA	NA	0.34375	0.0848153	3.76584e-08	1.37737e-06	4.05292	2.01896
PARD3B	TBX21	0.0479167	0.00732459	5.04e-06	4.16e-05	6.54189	2.70971	NA	NA	NA	NA	NA	NA	NA	NA	NA	NA	NA	NA
PARD3B	TMEM244	0.26875	0.0578258	1.3e-38	1.68e-36	4.64758	2.21648	0.248408	0.0562379	2.24226e-21	2.15517e-19	4.41709	2.1431	0.3125	0.0519836	1.34457e-09	6.69529e-08	6.01151	2.58773
PARD3B	TSGA10IP	NA	NA	NA	NA	NA	NA	NA	NA	NA	NA	NA	NA	1.14583	0.222982	1.87492e-25	9.68628e-23	5.13868	2.3614
PARD3B	UNC5B	NA	NA	NA	NA	NA	NA	NA	NA	NA	NA	NA	NA	0.385417	0.0848153	8.07282e-15	8.55512e-13	4.54419	2.18402
PARD3B	VSIR	NA	NA	NA	NA	NA	NA	0.133758	0.56755	8.71451e-24	9.47818e-22	0.235676	-2.08512	NA	NA	NA	NA	NA	NA
PDE7B	ANKRD33B	NA	NA	NA	NA	NA	NA	0.0536913	0.229476	5.4165e-10	1.25766e-08	0.233973	-2.09559	NA	NA	NA	NA	NA	NA
PDE7B	BMP7	NA	NA	NA	NA	NA	NA	0.0805369	0.0142211	7.06778e-10	1.61387e-08	5.66321	2.50162	NA	NA	NA	NA	NA	NA
PDE7B	CCL3L1	NA	NA	NA	NA	NA	NA	0.171141	0.0374919	2.55712e-12	9.27069e-11	4.56474	2.19053	NA	NA	NA	NA	NA	NA
PDE7B	CMPK2	NA	NA	NA	NA	NA	NA	NA	NA	NA	NA	NA	NA	0.597222	0.149111	5.62054e-12	7.25928e-10	4.00522	2.00188
PDE7B	CRYGS	NA	NA	NA	NA	NA	NA	0.342282	0.0601164	1.60711e-37	5.10939e-35	5.69366	2.50936	NA	NA	NA	NA	NA	NA
PDE7B	EPHB1	0.131868	0.0323824	3.26e-12	6.35e-11	4.07221	2.02581	NA	NA	NA	NA	NA	NA	NA	NA	NA	NA	NA	NA
PDE7B	ESM1	NA	NA	NA	NA	NA	NA	NA	NA	NA	NA	NA	NA	7.65278	1.64706	1.0966e-50	4.53226e-47	4.64633	2.21609
PDE7B	EXPH5	0.0813187	0.331534	1.22e-29	7.39e-28	0.24528	-2.0275	NA	NA	NA	NA	NA	NA	0.138889	0.614227	3.84809e-08	2.37376e-06	0.22612	-2.14484
PDE7B	F2RL1	NA	NA	NA	NA	NA	NA	NA	NA	NA	NA	NA	NA	2.52778	0.567715	1.09339e-18	4.51899e-16	4.45254	2.15463
PDE7B	HAS1	NA	NA	NA	NA	NA	NA	0.88255	0.213963	1.85304e-30	3.19108e-28	4.12479	2.04432	NA	NA	NA	NA	NA	NA
PDE7B	HS3ST2	0.131868	0.0131072	3.52e-24	1.52e-22	10.0608	3.33067	0.151007	0.0161603	2.54871e-16	1.19702e-14	9.3443	3.22409	NA	NA	NA	NA	NA	NA
PDE7B	HS6ST3	0.043956	0.00732459	1.48e-07	1.54e-06	6.00116	2.58524	NA	NA	NA	NA	NA	NA	NA	NA	NA	NA	NA	NA
PDE7B	IFI44L	1.83956	0.367772	1.24e-112	8.55e-110	5.00191	2.32248	1.65101	0.352295	1.45334e-61	6.67406e-59	4.68644	2.22849	1.70833	0.361149	1.53718e-26	1.05886e-23	4.73027	2.24192
PDE7B	IL1RN	0.224176	0.038165	2.16e-21	1e-19	5.87386	2.55431	0.197987	0.0394312	3.37394e-12	1.06446e-10	5.02107	2.32799	0.25	0.0300958	1.06762e-08	7.87938e-07	8.30682	3.0543
PDE7B	ISG15	NA	NA	NA	NA	NA	NA	NA	NA	NA	NA	NA	NA	19.9861	4.95759	1.35327e-129	5.59308e-126	4.03141	2.01129
PDE7B	KCNK3	NA	NA	NA	NA	NA	NA	NA	NA	NA	NA	NA	NA	0.416667	0.0465116	7.30332e-09	4.37352e-07	8.95833	3.16323
PDE7B	KIT	0.0417582	0.192753	4.26e-16	1.09e-14	0.216642	-2.20662	NA	NA	NA	NA	NA	NA	NA	NA	NA	NA	NA	NA
PDE7B	LCE1F	NA	NA	NA	NA	NA	NA	NA	NA	NA	NA	NA	NA	1.5	0.333789	2.69245e-07	1.48372e-05	4.49385	2.16795
PDE7B	LCE2C	0.0263736	0.117194	1.42e-07	1.42e-06	0.225043	-2.15172	NA	NA	NA	NA	NA	NA	NA	NA	NA	NA	NA	NA
PDE7B	LIPG	NA	NA	NA	NA	NA	NA	0.100671	0.021978	4.33234e-24	4.26323e-22	4.58054	2.19552	NA	NA	NA	NA	NA	NA
PDE7B	MGARP	NA	NA	NA	NA	NA	NA	0.352349	1.48093	6.90715e-54	3.56754e-51	0.237924	-2.07143	NA	NA	NA	NA	NA	NA
PDE7B	MMP1	13.222	3.27718	5.32e-231	1.1e-227	4.03456	2.01241	10.4329	2.36005	4.25561e-137	8.79422e-134	4.42062	2.14425	NA	NA	NA	NA	NA	NA
PDE7B	MMP10	0.171429	0.0169622	2.04e-26	1.07e-24	10.1065	3.33721	0.0872483	0.0180995	8.33663e-10	1.84208e-08	4.82047	2.26917	0.208333	0.0205198	1.09914e-10	8.41045e-09	10.1528	3.3438
PDE7B	MMP3	4.9956	1.12336	1.08e-184	1.48e-181	4.44701	2.15284	5.01342	1.03749	4.21601e-96	5.80826e-93	4.83225	2.2727	NA	NA	NA	NA	NA	NA
PDE7B	MX1	3.02857	0.738628	9.64e-117	1.33e-113	4.10027	2.03572	NA	NA	NA	NA	NA	NA	2.625	0.560876	1.5722e-34	2.16597e-31	4.68018	2.22656
PDE7B	OAS1	NA	NA	NA	NA	NA	NA	NA	NA	NA	NA	NA	NA	0.680556	0.162791	1.06264e-20	3.99165e-18	4.18056	2.06369
PDE7B	OXTR	NA	NA	NA	NA	NA	NA	0.0369128	0.151261	1.62755e-07	2.58655e-06	0.244034	-2.03484	NA	NA	NA	NA	NA	NA
PDE7B	PCP4	NA	NA	NA	NA	NA	NA	NA	NA	NA	NA	NA	NA	0.402778	0.0164159	9.27108e-15	1.47339e-12	24.5359	4.61682
PDE7B	PI16	0.0769231	0.396299	1.03e-06	9.54e-06	0.194104	-2.3651	0.0436242	0.268908	1.41696e-13	5.32389e-12	0.162227	-2.62391	NA	NA	NA	NA	NA	NA
PDE7B	PIEZO2	0.0263736	0.11835	7.15e-06	5.78e-05	0.222844	-2.16589	NA	NA	NA	NA	NA	NA	NA	NA	NA	NA	NA	NA
PDE7B	PLXNA4	0.0813187	0.0192753	1.54e-15	3.87e-14	4.21881	2.07684	0.090604	0.021978	3.00413e-10	7.01473e-09	4.12248	2.04351	NA	NA	NA	NA	NA	NA
PDE7B	PRELP	NA	NA	NA	NA	NA	NA	0.033557	0.157725	4.40741e-07	6.32494e-06	0.212757	-2.23272	NA	NA	NA	NA	NA	NA
PDE7B	PRG4	0.217582	0.0346955	2.22e-17	7.52e-16	6.27121	2.64874	NA	NA	NA	NA	NA	NA	NA	NA	NA	NA	NA	NA
PDE7B	PTGDR	NA	NA	NA	NA	NA	NA	0.0805369	0.0129282	1.36244e-08	2.4064e-07	6.22953	2.63912	NA	NA	NA	NA	NA	NA
PDE7B	PTHLH	NA	NA	NA	NA	NA	NA	NA	NA	NA	NA	NA	NA	1.125	0.177839	9.81998e-38	1.35287e-34	6.32596	2.66128
PDE7B	RNF128	NA	NA	NA	NA	NA	NA	NA	NA	NA	NA	NA	NA	0.486111	0.0560876	8.4751e-16	2.07101e-13	8.66701	3.11553
PDE7B	RSAD2	0.89011	0.193138	9.22e-27	5.08e-25	4.60867	2.20435	NA	NA	NA	NA	NA	NA	0.805556	0.127223	7.93975e-26	4.10088e-23	6.33184	2.66262
PDE7B	RSPO2	0.0461538	0.0077101	6.8e-08	7.97e-07	5.98615	2.58163	NA	NA	NA	NA	NA	NA	NA	NA	NA	NA	NA	NA
PDE7B	SLC16A6	0.371429	0.0682344	1.81e-31	1.27e-29	5.44342	2.44451	NA	NA	NA	NA	NA	NA	0.777778	0.138167	6.01836e-21	3.10923e-18	5.62926	2.49295
PDE7B	SPP1	NA	NA	NA	NA	NA	NA	NA	NA	NA	NA	NA	NA	0.194444	0.0328317	1.06147e-12	1.57888e-10	5.92245	2.5662
PDE7B	STATH	0.228571	0.0269854	4.16e-06	3.25e-05	8.4702	3.0824	NA	NA	NA	NA	NA	NA	1.22222	0.0218878	1.46908e-15	3.02312e-13	55.8403	5.80323
PDE7B	TAC1	0.0791209	0.0192753	7.02e-21	3.19e-19	4.10479	2.03731	0.0973154	0.018746	3.28877e-23	3.0892e-21	5.19128	2.37609	NA	NA	NA	NA	NA	NA
PDE7B	TBX21	0.0373626	0.00732459	1.34e-06	1.24e-05	5.10098	2.35078	NA	NA	NA	NA	NA	NA	NA	NA	NA	NA	NA	NA
PDE7B	THBD	NA	NA	NA	NA	NA	NA	NA	NA	NA	NA	NA	NA	2.97222	0.716826	2.92203e-17	6.70769e-15	4.14636	2.05185
PDE7B	TSPAN15	NA	NA	NA	NA	NA	NA	0.137584	0.032967	2.16074e-12	7.14426e-11	4.17338	2.06122	NA	NA	NA	NA	NA	NA
PDE7B	UNC5B	NA	NA	NA	NA	NA	NA	NA	NA	NA	NA	NA	NA	0.347222	0.0848153	2.84512e-22	1.67984e-19	4.09386	2.03346
PDE7B	USP44	0.0263736	0.142637	1.28e-07	1.39e-06	0.184901	-2.43518	NA	NA	NA	NA	NA	NA	NA	NA	NA	NA	NA	NA
PKHD1	CD70	0.0242424	0.00578257	1.44e-07	2.8e-06	4.19232	2.06775	NA	NA	NA	NA	NA	NA	NA	NA	NA	NA	NA	NA
PKHD1	DPT	NA	NA	NA	NA	NA	NA	0.420118	0.104719	7.06037e-39	9.72684e-36	4.01187	2.00428	NA	NA	NA	NA	NA	NA
PKHD1	LCE1C	0.193939	0.00693909	2.37e-14	1.56e-12	27.9488	4.80472	NA	NA	NA	NA	NA	NA	0.61165	0.0150479	1.1252e-08	8.01611e-07	40.647	5.34508
PKHD1	LRFN5	0.0787879	0.0165767	1.1e-06	1.63e-05	4.75292	2.24882	NA	NA	NA	NA	NA	NA	NA	NA	NA	NA	NA	NA
PKHD1	MEST	NA	NA	NA	NA	NA	NA	0.0769231	0.409825	3.26856e-13	6.14043e-11	0.187697	-2.41352	NA	NA	NA	NA	NA	NA
PKHD1	MMP10	NA	NA	NA	NA	NA	NA	NA	NA	NA	NA	NA	NA	0.126214	0.0205198	4.66308e-08	2.8758e-06	6.15081	2.62078
PKHD1	PCP4	NA	NA	NA	NA	NA	NA	NA	NA	NA	NA	NA	NA	0.145631	0.0164159	3.04368e-10	2.92477e-08	8.87136	3.14916
PKHD1	PGF	NA	NA	NA	NA	NA	NA	NA	NA	NA	NA	NA	NA	0.213592	1.01368	6.69821e-16	2.51609e-13	0.21071	-2.24667
PKHD1	RASL11B	NA	NA	NA	NA	NA	NA	0.100592	0.0155139	7.95101e-07	2.60806e-05	6.48397	2.69688	NA	NA	NA	NA	NA	NA
PKHD1	RSAD2	NA	NA	NA	NA	NA	NA	NA	NA	NA	NA	NA	NA	0.669903	0.127223	2.1252e-42	4.39067e-39	5.26558	2.39659
PKHD1	SCG2	0.0393939	0.158443	2.34e-11	9.78e-10	0.248632	-2.00791	NA	NA	NA	NA	NA	NA	NA	NA	NA	NA	NA	NA
PLEKHA7	AREG	NA	NA	NA	NA	NA	NA	0.145161	0.0336134	2.11442e-20	1.09236e-17	4.31855	2.11055	NA	NA	NA	NA	NA	NA
PLEKHA7	CALB2	NA	NA	NA	NA	NA	NA	0.0645161	0.0148675	7.25564e-07	2.91071e-05	4.33941	2.1175	NA	NA	NA	NA	NA	NA
PLEKHA7	CHODL	0.0430622	0.00809561	9.45e-15	1.56e-12	5.31921	2.41121	NA	NA	NA	NA	NA	NA	NA	NA	NA	NA	NA	NA
PLEKHA7	HES1	0.258373	1.03971	4.84e-23	2.5e-20	0.248506	-2.00865	0.25	1.06464	3.85466e-14	1.59313e-11	0.234821	-2.09037	NA	NA	NA	NA	NA	NA
PLEKHA7	HS3ST2	0.0526316	0.0131072	1.63e-06	2.89e-05	4.01548	2.00557	NA	NA	NA	NA	NA	NA	NA	NA	NA	NA	NA	NA
PLEKHA7	INA	NA	NA	NA	NA	NA	NA	NA	NA	NA	NA	NA	NA	0.264151	0.0629275	1.76012e-09	2.42486e-07	4.1977	2.0696
PLEKHA7	LCE1D	NA	NA	NA	NA	NA	NA	NA	NA	NA	NA	NA	NA	0.283019	0.0478796	2.63293e-08	2.79023e-06	5.91105	2.56341
PLEKHA7	LCE1E	NA	NA	NA	NA	NA	NA	1.16129	0.269554	1.37396e-31	1.89287e-28	4.30819	2.10708	NA	NA	NA	NA	NA	NA
PLEKHA7	LCE2A	NA	NA	NA	NA	NA	NA	0.0564516	0.556561	1.00798e-09	1.22529e-07	0.101429	-3.30145	NA	NA	NA	NA	NA	NA
PLEKHA7	MMP3	NA	NA	NA	NA	NA	NA	NA	NA	NA	NA	NA	NA	8.83019	1.57729	1.67633e-105	6.92827e-102	5.59832	2.485
PLEKHA7	OASL	0.334928	0.036623	2.51e-26	1.04e-23	9.1453	3.19303	NA	NA	NA	NA	NA	NA	NA	NA	NA	NA	NA	NA
PLEKHA7	ODAPH	0.368421	0.0805705	3.72e-11	2.35e-09	4.57265	2.19303	NA	NA	NA	NA	NA	NA	NA	NA	NA	NA	NA	NA
PLEKHA7	PCP4	NA	NA	NA	NA	NA	NA	NA	NA	NA	NA	NA	NA	0.0943396	0.0164159	8.19033e-07	5.37182e-05	5.74686	2.52277
PLEKHA7	PI16	0.0717703	0.396299	3.17e-06	5.59e-05	0.181101	-2.46513	NA	NA	NA	NA	NA	NA	NA	NA	NA	NA	NA	NA
PLEKHA7	WNT11	0.062201	0.00886661	7.3e-06	0.000106	7.01519	2.81048	NA	NA	NA	NA	NA	NA	NA	NA	NA	NA	NA	NA
PRSS23	ALDH1A1	0.103448	0.496145	1e-17	3.83e-16	0.208504	-2.26185	0.0780142	0.35488	2.59129e-12	7.99238e-11	0.219832	-2.18552	NA	NA	NA	NA	NA	NA
PRSS23	ANGPTL4	NA	NA	NA	NA	NA	NA	NA	NA	NA	NA	NA	NA	1.55263	0.325581	2.11024e-66	4.36081e-63	4.7688	2.25363
PRSS23	APCDD1	0.0477454	0.203932	3.16e-10	5.04e-09	0.234124	-2.09466	NA	NA	NA	NA	NA	NA	NA	NA	NA	NA	NA	NA
PRSS23	AQP1	NA	NA	NA	NA	NA	NA	NA	NA	NA	NA	NA	NA	0.421053	0.0656635	3.24341e-14	1.3405e-11	6.41228	2.68084
PRSS23	BACH2	0.0848806	0.0142637	3.5e-10	6.16e-09	5.95082	2.57309	0.0886525	0.0122818	5.63365e-08	8.88697e-07	7.21818	2.85163	NA	NA	NA	NA	NA	NA
PRSS23	CCK	0.0503979	0.262143	1.03e-11	2.05e-10	0.192253	-2.37892	NA	NA	NA	NA	NA	NA	NA	NA	NA	NA	NA	NA
PRSS23	CCL3L1	0.201592	0.0385505	3.07e-54	1.15e-51	5.22928	2.38661	0.223404	0.0374919	4.2501e-35	9.08604e-33	5.95873	2.57501	NA	NA	NA	NA	NA	NA
PRSS23	CXCL14	0.0159151	0.105243	7.68e-07	7.65e-06	0.151223	-2.72525	NA	NA	NA	NA	NA	NA	NA	NA	NA	NA	NA	NA
PRSS23	DLX2	NA	NA	NA	NA	NA	NA	0.12766	0.0303814	8.00485e-07	9.36998e-06	4.2019	2.07104	NA	NA	NA	NA	NA	NA
PRSS23	DMKN	0.0265252	0.15613	2.97e-08	3.86e-07	0.169892	-2.55731	NA	NA	NA	NA	NA	NA	NA	NA	NA	NA	NA	NA
PRSS23	EFEMP1	0.503979	2.39591	7.02e-74	3.63e-71	0.210349	-2.24914	0.41844	2.21526	2.83538e-53	9.76315e-51	0.18889	-2.40438	NA	NA	NA	NA	NA	NA
PRSS23	G0S2	0.445623	0.0894372	9.25e-125	1.27e-121	4.98253	2.31688	NA	NA	NA	NA	NA	NA	NA	NA	NA	NA	NA	NA
PRSS23	GABRB2	0.0291777	0.00192753	5.48e-06	4.35e-05	15.1374	3.92005	NA	NA	NA	NA	NA	NA	NA	NA	NA	NA	NA	NA
PRSS23	GASK1B	NA	NA	NA	NA	NA	NA	0.120567	0.523594	1.80749e-20	1.24506e-18	0.230269	-2.11861	NA	NA	NA	NA	NA	NA
PRSS23	HNMT	NA	NA	NA	NA	NA	NA	0.0248227	0.164835	2.559e-08	3.91717e-07	0.150591	-2.73129	NA	NA	NA	NA	NA	NA
PRSS23	HS3ST2	0.0636605	0.0131072	2.59e-13	6.08e-12	4.85692	2.28004	0.0744681	0.0161603	2.18542e-09	3.97901e-08	4.60809	2.20417	NA	NA	NA	NA	NA	NA
PRSS23	IL18	0.00795756	0.0844256	8.53e-06	7.21e-05	0.0942553	-3.40728	NA	NA	NA	NA	NA	NA	NA	NA	NA	NA	NA	NA
PRSS23	IL1RN	0.236074	0.038165	2.12e-21	1.03e-19	6.18562	2.62892	0.280142	0.0394312	2.57602e-18	1.45845e-16	7.10458	2.82875	NA	NA	NA	NA	NA	NA
PRSS23	ITGA10	0.64191	0.14148	9.04e-56	2.2e-53	4.5371	2.18177	0.698582	0.14415	8.90606e-38	1.53333e-35	4.84621	2.27686	NA	NA	NA	NA	NA	NA
PRSS23	KCNK3	0.236074	0.0474171	6.97e-14	1.66e-12	4.97867	2.31576	0.244681	0.043956	1.01359e-11	2.70203e-10	5.56649	2.47677	NA	NA	NA	NA	NA	NA
PRSS23	KISS1	0.477454	0.0678489	3.53e-14	1.04e-12	7.03701	2.81496	0.468085	0.0523594	2.90263e-17	1.44537e-15	8.93985	3.16025	NA	NA	NA	NA	NA	NA
PRSS23	KIT	0.0477454	0.192753	2.53e-06	2.26e-05	0.247703	-2.01332	NA	NA	NA	NA	NA	NA	NA	NA	NA	NA	NA	NA
PRSS23	MEST	NA	NA	NA	NA	NA	NA	0.0851064	0.409825	1.97684e-14	7.49567e-13	0.207665	-2.26767	NA	NA	NA	NA	NA	NA
PRSS23	MGARP	NA	NA	NA	NA	NA	NA	0.280142	1.48093	1.06984e-51	3.40043e-49	0.189166	-2.40227	NA	NA	NA	NA	NA	NA
PRSS23	MMP1	NA	NA	NA	NA	NA	NA	NA	NA	NA	NA	NA	NA	34.9211	5.97401	7.00002e-72	2.89311e-68	5.8455	2.54733
PRSS23	MMP10	NA	NA	NA	NA	NA	NA	NA	NA	NA	NA	NA	NA	0.342105	0.0205198	1.18349e-10	2.57378e-08	16.6719	4.05935
PRSS23	MMP3	NA	NA	NA	NA	NA	NA	NA	NA	NA	NA	NA	NA	8.31579	1.57729	1.73749e-76	7.18105e-73	5.2722	2.3984
PRSS23	MT1G	NA	NA	NA	NA	NA	NA	NA	NA	NA	NA	NA	NA	0.815789	0.0697674	5.30742e-51	2.19356e-47	11.693	3.54757
PRSS23	MYOZ1	0.0557029	0.0104086	1.21e-09	1.77e-08	5.35161	2.41997	NA	NA	NA	NA	NA	NA	NA	NA	NA	NA	NA	NA
PRSS23	NFATC2	NA	NA	NA	NA	NA	NA	0.0567376	0.0135747	2.18997e-08	3.48036e-07	4.17967	2.06339	NA	NA	NA	NA	NA	NA
PRSS23	NPPC	0.0689655	0.0104086	2.2e-11	4.68e-10	6.6258	2.72809	0.0886525	0.0129282	4.01428e-08	6.43062e-07	6.85727	2.77763	NA	NA	NA	NA	NA	NA
PRSS23	OLFML1	NA	NA	NA	NA	NA	NA	0.0390071	0.180349	2.00065e-08	3.41682e-07	0.216287	-2.20898	NA	NA	NA	NA	NA	NA
PRSS23	PIEZO2	0.0212202	0.11835	4.67e-06	3.98e-05	0.1793	-2.47955	NA	NA	NA	NA	NA	NA	NA	NA	NA	NA	NA	NA
PRSS23	PLAAT4	0.0822281	0.383963	3.74e-29	3.16e-27	0.214156	-2.22326	NA	NA	NA	NA	NA	NA	NA	NA	NA	NA	NA	NA
PRSS23	PRDM1	NA	NA	NA	NA	NA	NA	NA	NA	NA	NA	NA	NA	1.36842	0.310534	3.78048e-23	3.12419e-20	4.40668	2.13969
PRSS23	PRELP	0.0318302	0.210486	2.74e-12	6.33e-11	0.151223	-2.72525	0.0212766	0.157725	8.58414e-08	1.31742e-06	0.134897	-2.89007	NA	NA	NA	NA	NA	NA
PRSS23	PRSS35	0.419098	0.0435621	1.1e-57	4.55e-55	9.62071	3.26614	0.450355	0.0452489	5.99907e-36	9.91766e-34	9.95284	3.31511	0.342105	0.0465116	4.01185e-14	1.50736e-11	7.35526	2.87878
PRSS23	RNF128	0.30504	0.0682344	1.08e-27	9.28e-26	4.47047	2.16043	0.347518	0.0762767	7.72114e-22	5.90953e-20	4.55602	2.18777	NA	NA	NA	NA	NA	NA
PRSS23	SALL1	NA	NA	NA	NA	NA	NA	0.198582	0.0355527	1.75256e-17	8.32567e-16	5.58556	2.4817	NA	NA	NA	NA	NA	NA
PRSS23	SAMD11	1.33156	0.310332	9.76e-73	1.01e-69	4.29078	2.10124	1.53546	0.330317	5.13751e-62	4.24666e-59	4.64845	2.21675	NA	NA	NA	NA	NA	NA
PRSS23	SFRP4	0.0212202	0.136469	5.54e-08	6.6e-07	0.155495	-2.68506	NA	NA	NA	NA	NA	NA	NA	NA	NA	NA	NA	NA
PRSS23	SLC16A6	0.30504	0.0682344	2.01e-10	3.29e-09	4.47047	2.16043	0.326241	0.0446025	7.41043e-09	1.23497e-07	7.31442	2.87074	NA	NA	NA	NA	NA	NA
PRSS23	SLC6A15	NA	NA	NA	NA	NA	NA	NA	NA	NA	NA	NA	NA	2.55263	0.532148	5.20108e-34	1.0748e-30	4.79685	2.26209
PRSS23	SRGN	NA	NA	NA	NA	NA	NA	0.29078	1.17647	4.75147e-23	3.38501e-21	0.247163	-2.01646	NA	NA	NA	NA	NA	NA
PRSS23	USP44	0.0265252	0.142637	4.49e-09	6.66e-08	0.185963	-2.42691	NA	NA	NA	NA	NA	NA	NA	NA	NA	NA	NA	NA
PTPRJ	AKR1B10	NA	NA	NA	NA	NA	NA	0.269231	1.17001	1.4409e-10	8.50746e-08	0.23011	-2.1196	NA	NA	NA	NA	NA	NA
PTPRJ	ANKRD30B	0.0875	0.0173477	2.53e-27	2.61e-24	5.04389	2.33454	0.134615	0.0148675	3.60019e-17	2.47993e-14	9.05435	3.17861	NA	NA	NA	NA	NA	NA
PTPRJ	CBX2	NA	NA	NA	NA	NA	NA	0.134615	0.0290886	1.24085e-08	3.41896e-06	4.62778	2.21032	NA	NA	NA	NA	NA	NA
PTPRJ	CDKN2D	NA	NA	NA	NA	NA	NA	NA	NA	NA	NA	NA	NA	3.3125	0.820793	1.05016e-11	1.08507e-08	4.03573	2.01283
PTPRJ	FOLR3	NA	NA	NA	NA	NA	NA	0.307692	0.073691	1.29914e-12	7.67048e-10	4.17544	2.06193	NA	NA	NA	NA	NA	NA
PTPRJ	IL1B	0.1375	0.0312259	1.19e-11	3.79e-09	4.4034	2.13862	NA	NA	NA	NA	NA	NA	NA	NA	NA	NA	NA	NA
PTPRJ	MMP12	NA	NA	NA	NA	NA	NA	NA	NA	NA	NA	NA	NA	1.125	0.266758	5.65122e-08	2.52224e-05	4.21731	2.07632
PTPRJ	RIMS1	NA	NA	NA	NA	NA	NA	NA	NA	NA	NA	NA	NA	2.8125	0.269494	3.48359e-57	1.43977e-53	10.4362	3.38353
PTPRJ	VILL	NA	NA	NA	NA	NA	NA	NA	NA	NA	NA	NA	NA	0.3125	0.0766074	9.95393e-07	0.000293854	4.07924	2.0283
RALGPS1	EDN1	NA	NA	NA	NA	NA	NA	0.791667	0.170006	5.75846e-29	1.18999e-25	4.65669	2.2193	NA	NA	NA	NA	NA	NA
RALGPS1	FABP3	0.0769231	0.311103	4.66e-07	2.17e-05	0.24726	-2.0159	NA	NA	NA	NA	NA	NA	NA	NA	NA	NA	NA	NA
RALGPS1	HAPLN1	0.0598291	0.286045	2.17e-06	6.9e-05	0.20916	-2.25732	NA	NA	NA	NA	NA	NA	NA	NA	NA	NA	NA	NA
RALGPS1	KISS1	NA	NA	NA	NA	NA	NA	0.388889	0.0523594	4.43748e-13	1.31001e-10	7.4273	2.89284	NA	NA	NA	NA	NA	NA
RALGPS1	LCE1C	0.136752	0.00693909	5.1e-11	7.02e-09	19.7075	4.30067	0.222222	0.00452489	4.70719e-08	4.13832e-06	49.1111	5.61798	NA	NA	NA	NA	NA	NA
RALGPS1	ZNF556	0.042735	0.00809561	6.99e-09	6.36e-07	5.2788	2.40021	NA	NA	NA	NA	NA	NA	NA	NA	NA	NA	NA	NA
RUNX2	HIST1H3G	NA	NA	NA	NA	NA	NA	NA	NA	NA	NA	NA	NA	0.153846	0.0383037	2.27975e-09	5.88888e-07	4.01648	2.00593
RUNX2	IL20RB	NA	NA	NA	NA	NA	NA	0.191489	0.0381383	7.47907e-38	3.0911e-34	5.02092	2.32795	NA	NA	NA	NA	NA	NA
RUNX2	RNF144B	NA	NA	NA	NA	NA	NA	NA	NA	NA	NA	NA	NA	0.192308	0.0383037	3.96097e-08	8.53194e-06	5.0206	2.32786
RUNX2	RRAD	0.166667	0.0354665	7.46e-09	6.16e-07	4.69928	2.23244	NA	NA	NA	NA	NA	NA	NA	NA	NA	NA	NA	NA
SPTBN1	ANKRD30B	0.0741573	0.0173477	2.3e-39	7.91e-37	4.27476	2.09584	0.103053	0.0148675	1.37262e-23	4.36387e-21	6.93146	2.79316	NA	NA	NA	NA	NA	NA
SPTBN1	CORIN	0.0539326	0.00925212	5.57e-15	3.71e-13	5.82921	2.5433	0.0648855	0.010989	3.85996e-10	2.41657e-08	5.90458	2.56183	NA	NA	NA	NA	NA	NA
SPTBN1	IFI44L	1.55955	0.367772	5.27e-69	3.63e-66	4.24054	2.08425	NA	NA	NA	NA	NA	NA	NA	NA	NA	NA	NA	NA
SPTBN1	LCE2C	0.0202247	0.117194	9.89e-12	4.21e-10	0.172575	-2.5347	NA	NA	NA	NA	NA	NA	NA	NA	NA	NA	NA	NA
SPTBN1	MX1	3.15955	0.738628	3.63e-116	7.49e-113	4.2776	2.0968	NA	NA	NA	NA	NA	NA	2.38596	0.560876	4.54724e-26	6.26458e-23	4.254	2.08882
SPTBN1	MX2	NA	NA	NA	NA	NA	NA	NA	NA	NA	NA	NA	NA	0.877193	0.21067	1.71881e-20	3.55107e-17	4.16382	2.05791
SPTBN1	PI16	0.0539326	0.396299	7.94e-14	4.44e-12	0.136091	-2.87736	0.0381679	0.268908	3.13842e-10	1.85301e-08	0.141937	-2.81668	NA	NA	NA	NA	NA	NA
SPTBN1	PTGDS	NA	NA	NA	NA	NA	NA	NA	NA	NA	NA	NA	NA	0.298246	1.21751	5.97649e-07	5.48907e-05	0.244964	-2.02936
SPTBN1	RSAD2	NA	NA	NA	NA	NA	NA	NA	NA	NA	NA	NA	NA	0.649123	0.127223	3.26328e-18	3.37097e-15	5.10224	2.35113
SPTBN1	TAC1	0.555056	0.0192753	1.77e-56	9.12e-54	28.7963	4.84781	0.935115	0.018746	6.74517e-46	9.2926e-43	49.8835	5.64049	NA	NA	NA	NA	NA	NA
TEK	TAC1	0.186131	0.0192753	5.11e-33	2.35e-30	9.6565	3.2715	0.296512	0.018746	1.13711e-30	5.87457e-28	15.8174	3.98344	NA	NA	NA	NA	NA	NA
TES	ALDH3A1	NA	NA	NA	NA	NA	NA	0.337838	0.0788623	5.87946e-14	1.51874e-11	4.28389	2.09892	NA	NA	NA	NA	NA	NA
TES	C11orf96	NA	NA	NA	NA	NA	NA	NA	NA	NA	NA	NA	NA	2.03846	0.384405	2.99668e-13	3.09632e-10	5.3029	2.40678
TES	HIST1H2AE	NA	NA	NA	NA	NA	NA	NA	NA	NA	NA	NA	NA	0.307692	0.0697674	4.6292e-28	1.91279e-24	4.41026	2.14086
TES	KCNN2	0.0431034	0.0104086	1.25e-07	7.82e-06	4.14112	2.05002	NA	NA	NA	NA	NA	NA	NA	NA	NA	NA	NA	NA
TES	RRAD	NA	NA	NA	NA	NA	NA	NA	NA	NA	NA	NA	NA	0.5	0.0465116	3.55756e-09	1.46998e-06	10.75	3.42626
TES	TAC1	0.146552	0.0192753	2.21e-14	4.81e-12	7.6031	2.92659	0.22973	0.018746	1.88701e-18	8.66557e-16	12.2549	3.61529	NA	NA	NA	NA	NA	NA
TES	TCP11L2	NA	NA	NA	NA	NA	NA	NA	NA	NA	NA	NA	NA	0.230769	0.0341997	2.65928e-08	8.53111e-06	6.74769	2.75439
TEX41	MT1G	0.553191	0.0693909	2.83e-194	5.85e-191	7.9721	2.99496	0.851095	0.0620556	1.36649e-113	2.82385e-110	13.715	3.77769	NA	NA	NA	NA	NA	NA
TIMP3	ANKRD33B	NA	NA	NA	NA	NA	NA	NA	NA	NA	NA	NA	NA	0.10628	0.425445	2.01204e-12	1.27935e-10	0.24981	-2.0011
TIMP3	C3orf80	0.080415	0.0200463	1.37e-11	2.01e-10	4.01147	2.00413	0.0926316	0.0226244	4.64965e-08	7.1174e-07	4.09432	2.03362	NA	NA	NA	NA	NA	NA
TIMP3	CD70	0.0298314	0.00578257	3.53e-06	2.58e-05	5.15884	2.36705	NA	NA	NA	NA	NA	NA	NA	NA	NA	NA	NA	NA
TIMP3	CST1	0.0311284	0.00269854	2.12e-06	1.58e-05	11.5353	3.52798	NA	NA	NA	NA	NA	NA	NA	NA	NA	NA	NA	NA
TIMP3	F2RL1	2.19196	0.51889	6.84e-155	1.41e-151	4.22432	2.07872	NA	NA	NA	NA	NA	NA	2.94203	0.567715	8.21634e-54	1.13194e-50	5.18222	2.37357
TIMP3	GDF5	0.0207523	0.0855821	2.33e-11	3.42e-10	0.242484	-2.04404	NA	NA	NA	NA	NA	NA	NA	NA	NA	NA	NA	NA
TIMP3	GPR68	NA	NA	NA	NA	NA	NA	0.383158	0.0827408	5.22304e-41	1.2695e-38	4.63082	2.21127	NA	NA	NA	NA	NA	NA
TIMP3	HAS1	NA	NA	NA	NA	NA	NA	NA	NA	NA	NA	NA	NA	0.560386	0.131327	6.52489e-13	3.85248e-11	4.26711	2.09326
TIMP3	ICOSLG	0.080415	0.0200463	9.41e-25	4.37e-23	4.01147	2.00413	NA	NA	NA	NA	NA	NA	0.10628	0.0259918	6.26379e-07	1.2041e-05	4.08899	2.03174
TIMP3	IL1RN	0.191958	0.038165	4.43e-23	1.74e-21	5.0297	2.33047	0.195789	0.0394312	7.81754e-15	2.76153e-13	4.96535	2.3119	NA	NA	NA	NA	NA	NA
TIMP3	KISS1	NA	NA	NA	NA	NA	NA	NA	NA	NA	NA	NA	NA	0.318841	0.0273598	3.38801e-14	2.64201e-12	11.6536	3.54271
TIMP3	LCE1C	0.0959792	0.00693909	5.5e-16	1.26e-14	13.8317	3.7899	0.115789	0.00452489	9.66526e-12	2.48055e-10	25.5895	4.67748	NA	NA	NA	NA	NA	NA
TIMP3	MEGF10	0.0881971	0.0138782	4.37e-16	9.65e-15	6.35509	2.66791	0.0652632	0.0116354	4.23976e-08	6.28061e-07	5.60901	2.48775	NA	NA	NA	NA	NA	NA
TIMP3	MGP	NA	NA	NA	NA	NA	NA	NA	NA	NA	NA	NA	NA	6.11594	1.31737	4.30345e-128	1.77819e-124	4.64253	2.21491
TIMP3	NOX4	0.0830091	0.0196608	2.53e-17	7.06e-16	4.22207	2.07795	NA	NA	NA	NA	NA	NA	NA	NA	NA	NA	NA	NA
TIMP3	OASL	NA	NA	NA	NA	NA	NA	0.0968421	0.0200388	5.33199e-25	5.12491e-23	4.83273	2.27284	NA	NA	NA	NA	NA	NA
TIMP3	PCP4	0.0324254	0.130301	2.03e-21	7.61e-20	0.248851	-2.00665	0.0336842	0.142857	1.8134e-12	5.35212e-11	0.235789	-2.08443	NA	NA	NA	NA	NA	NA
TIMP3	PPL	0.0129702	0.0551272	5.61e-06	3.98e-05	0.235277	-2.08757	NA	NA	NA	NA	NA	NA	0.00483092	0.132695	6.56803e-07	1.25095e-05	0.0364062	-4.77967
TIMP3	PRSS35	NA	NA	NA	NA	NA	NA	NA	NA	NA	NA	NA	NA	0.21256	0.0465116	1.36484e-11	7.23192e-10	4.57005	2.19221
TIMP3	RASL11B	NA	NA	NA	NA	NA	NA	NA	NA	NA	NA	NA	NA	0.111111	0.0259918	2.55026e-09	7.98503e-08	4.27485	2.09588
TIMP3	RSPO2	0.0389105	0.0077101	5.52e-08	5.32e-07	5.04669	2.33534	NA	NA	NA	NA	NA	NA	NA	NA	NA	NA	NA	NA
TIMP3	SYTL5	0.0635538	0.0158057	1.95e-15	4.05e-14	4.02094	2.00753	NA	NA	NA	NA	NA	NA	NA	NA	NA	NA	NA	NA
TIMP3	TAC1	0.14786	0.0192753	1.39e-39	1.44e-37	7.67097	2.93941	0.221053	0.018746	3.16513e-35	5.2326e-33	11.792	3.55974	NA	NA	NA	NA	NA	NA
TIMP3	TMEM244	NA	NA	NA	NA	NA	NA	NA	NA	NA	NA	NA	NA	0.227053	0.0519836	2.44254e-09	8.14115e-08	4.36779	2.1269
TIMP3	TSPAN15	NA	NA	NA	NA	NA	NA	0.141053	0.032967	1.01391e-19	6.34923e-18	4.2786	2.09714	NA	NA	NA	NA	NA	NA
TIMP3	UCN2	NA	NA	NA	NA	NA	NA	0.0842105	0.0193924	1.32676e-09	2.51536e-08	4.34246	2.11851	NA	NA	NA	NA	NA	NA
TMCO1	BEX5	0.0272904	0.00655358	3.53e-12	1.11e-10	4.1642	2.05804	NA	NA	NA	NA	NA	NA	NA	NA	NA	NA	NA	NA
TMCO1	HES1	NA	NA	NA	NA	NA	NA	NA	NA	NA	NA	NA	NA	0.215385	0.95896	2.04649e-16	4.0277e-14	0.224602	-2.15456
TMCO1	IFI44L	1.66472	0.367772	1.13e-98	1.17e-95	4.5265	2.17839	1.54849	0.352295	3.65541e-49	5.03593e-46	4.39545	2.13601	1.75385	0.361149	1.88316e-42	3.89155e-39	4.85629	2.27986
TMCO1	IFIT1	NA	NA	NA	NA	NA	NA	NA	NA	NA	NA	NA	NA	1.98462	0.492476	2.9476e-39	4.06081e-36	4.02987	2.01073
TMCO1	IL1RN	0.161793	0.038165	1.65e-23	1.7e-21	4.23931	2.08383	NA	NA	NA	NA	NA	NA	0.2	0.0300958	3.272e-17	9.01546e-15	6.64545	2.73237
TMCO1	MGP	NA	NA	NA	NA	NA	NA	NA	NA	NA	NA	NA	NA	7.40769	1.31737	6.39074e-115	1.32033e-111	5.62308	2.49136
TMCO1	MMP10	0.0740741	0.0169622	1.54e-18	1.12e-16	4.367	2.12664	NA	NA	NA	NA	NA	NA	0.2	0.0205198	1.29909e-12	1.57877e-10	9.74667	3.28491
TMCO1	MT1G	4.48148	0.0693909	3.39e-295	7.01e-292	64.5831	6.01309	NA	NA	NA	NA	NA	NA	NA	NA	NA	NA	NA	NA
TMCO1	MX1	NA	NA	NA	NA	NA	NA	NA	NA	NA	NA	NA	NA	2.86154	0.560876	6.38189e-55	2.63763e-51	5.10191	2.35104
TMCO1	PI16	0.0935673	0.396299	6.04e-08	1.08e-06	0.236103	-2.08251	NA	NA	NA	NA	NA	NA	NA	NA	NA	NA	NA	NA
TMCO1	RNF128	NA	NA	NA	NA	NA	NA	NA	NA	NA	NA	NA	NA	0.238462	0.0560876	4.30564e-07	1.69982e-05	4.25159	2.088
TMCO1	SPP1	NA	NA	NA	NA	NA	NA	NA	NA	NA	NA	NA	NA	0.153846	0.0328317	7.16292e-14	9.86812e-12	4.6859	2.22833
TMCO1	TAC1	0.109162	0.0192753	1.4e-32	2.23e-30	5.66331	2.50165	0.180602	0.018746	1.6074e-30	8.30424e-28	9.63418	3.26816	NA	NA	NA	NA	NA	NA
TMCO1	TMEM244	NA	NA	NA	NA	NA	NA	NA	NA	NA	NA	NA	NA	0.223077	0.0519836	1.41113e-08	7.96422e-07	4.2913	2.10141
TNS1	APCDD1	NA	NA	NA	NA	NA	NA	NA	NA	NA	NA	NA	NA	0.0967742	0.436389	3.88912e-11	2.51152e-09	0.221762	-2.17292
TNS1	CST1	0.0415473	0.00269854	1.12e-07	1.69e-06	15.3962	3.94451	NA	NA	NA	NA	NA	NA	NA	NA	NA	NA	NA	NA
TNS1	CXCL11	0.030086	0.00385505	4.17e-07	4.84e-06	7.8043	2.96427	NA	NA	NA	NA	NA	NA	NA	NA	NA	NA	NA	NA
TNS1	MMP10	NA	NA	NA	NA	NA	NA	NA	NA	NA	NA	NA	NA	0.0875576	0.0205198	6.21462e-08	1.87437e-06	4.26697	2.09321
TNS1	OASL	NA	NA	NA	NA	NA	NA	0.0850515	0.0200388	5.07311e-21	9.11616e-19	4.24435	2.08554	NA	NA	NA	NA	NA	NA
TNS1	PCP4	0.0286533	0.130301	1.03e-31	1.41e-29	0.219901	-2.18507	NA	NA	NA	NA	NA	NA	NA	NA	NA	NA	NA	NA
TNS1	PMCH	0.0544413	0.0111796	3.32e-08	5.18e-07	4.86968	2.28383	0.0876289	0.0161603	8.02677e-07	1.50794e-05	5.42247	2.43895	NA	NA	NA	NA	NA	NA
TNS1	RRAD	0.146132	0.0354665	1.18e-65	9.73e-63	4.12028	2.04274	NA	NA	NA	NA	NA	NA	NA	NA	NA	NA	NA	NA
TNS1	STATH	NA	NA	NA	NA	NA	NA	NA	NA	NA	NA	NA	NA	0.129032	0.0218878	4.07748e-07	1.14641e-05	5.89516	2.55953
TNS1	TAC1	NA	NA	NA	NA	NA	NA	0.0902062	0.018746	4.04051e-22	8.34971e-20	4.81203	2.26665	NA	NA	NA	NA	NA	NA
TNS1	TINAGL1	0.0143266	0.078643	8.94e-09	1.59e-07	0.182173	-2.45662	NA	NA	NA	NA	NA	NA	NA	NA	NA	NA	NA	NA
TRIOBP	AQP1	NA	NA	NA	NA	NA	NA	NA	NA	NA	NA	NA	NA	0.517241	0.0656635	2.48451e-21	1.14094e-18	7.87716	2.97767
TRIOBP	COMP	0.0506757	0.00655358	3.32e-14	9.56e-13	7.73251	2.95094	0.0490368	0.00646412	1.29185e-08	2.77716e-07	7.58599	2.92334	NA	NA	NA	NA	NA	NA
TRIOBP	HAPLN1	NA	NA	NA	NA	NA	NA	0.0875657	0.399483	2.67732e-15	1.45597e-13	0.219198	-2.1897	NA	NA	NA	NA	NA	NA
TRIOBP	HRK	0.0720721	0.0104086	1.66e-06	1.38e-05	6.92426	2.79166	NA	NA	NA	NA	NA	NA	NA	NA	NA	NA	NA	NA
TRIOBP	KISS1	NA	NA	NA	NA	NA	NA	0.257443	0.0523594	6.92109e-11	1.73363e-09	4.91685	2.29773	NA	NA	NA	NA	NA	NA
TRIOBP	LCE1C	NA	NA	NA	NA	NA	NA	0.0227671	0.00452489	2.62333e-07	3.83025e-06	5.03152	2.331	NA	NA	NA	NA	NA	NA
TRIOBP	MMP3	4.89865	1.12336	4.21e-226	1.74e-222	4.36071	2.12456	4.81786	1.03749	4.95566e-124	2.04817e-120	4.64376	2.21529	NA	NA	NA	NA	NA	NA
TRIOBP	MT1G	1.60248	0.0693909	6.8e-255	9.37e-252	23.0935	4.52941	2.44308	0.0620556	5.36851e-142	5.54702e-139	39.3693	5.299	NA	NA	NA	NA	NA	NA
TRIOBP	PCP4	0.0236486	0.130301	9.54e-18	3.86e-16	0.181493	-2.46202	0.0262697	0.142857	4.2699e-11	1.25129e-09	0.183888	-2.4431	NA	NA	NA	NA	NA	NA
TRIOBP	PI16	NA	NA	NA	NA	NA	NA	0.0665499	0.268908	3.06948e-14	1.15329e-12	0.247482	-2.0146	NA	NA	NA	NA	NA	NA
TRIOBP	PPL	0.0123874	0.0551272	3.1e-09	4.03e-08	0.224705	-2.15389	NA	NA	NA	NA	NA	NA	0.0287356	0.132695	5.27594e-08	1.87978e-06	0.216554	-2.2072
TRIOBP	S100B	0.018018	0.0867386	1.72e-06	1.51e-05	0.207728	-2.26723	NA	NA	NA	NA	NA	NA	NA	NA	NA	NA	NA	NA
TRIOBP	STEAP4	0.00563063	0.0520432	6.52e-06	4.92e-05	0.108192	-3.20834	NA	NA	NA	NA	NA	NA	NA	NA	NA	NA	NA	NA
TXNRD2	ARHGEF26	NA	NA	NA	NA	NA	NA	NA	NA	NA	NA	NA	NA	0.179487	0.0437756	2.56692e-07	1.79815e-05	4.10016	2.03568
TXNRD2	CD70	0.0519231	0.00578257	1.13e-10	4.28e-09	8.97923	3.16659	NA	NA	NA	NA	NA	NA	NA	NA	NA	NA	NA	NA
TXNRD2	CXCL11	0.025	0.00385505	4.38e-06	5.72e-05	6.485	2.69711	NA	NA	NA	NA	NA	NA	NA	NA	NA	NA	NA	NA
TXNRD2	G0S2	NA	NA	NA	NA	NA	NA	NA	NA	NA	NA	NA	NA	0.529915	0.0834473	1.02314e-33	4.22761e-30	6.35029	2.66682
TXNRD2	HES1	0.253846	1.03971	3.7e-51	3.06e-48	0.244152	-2.03415	0.242215	1.06464	2.29567e-33	1.186e-30	0.227508	-2.13601	NA	NA	NA	NA	NA	NA
TXNRD2	HIST1H2AE	NA	NA	NA	NA	NA	NA	0.221453	0.0497738	4.66489e-65	1.92753e-61	4.4492	2.15355	NA	NA	NA	NA	NA	NA
TXNRD2	LCE1C	0.0307692	0.00693909	3.47e-08	7.71e-07	4.43419	2.14867	NA	NA	NA	NA	NA	NA	NA	NA	NA	NA	NA	NA
TXNRD2	LCE1D	NA	NA	NA	NA	NA	NA	NA	NA	NA	NA	NA	NA	0.239316	0.0478796	8.77049e-07	4.21494e-05	4.99829	2.32143
TXNRD2	OASL	0.219231	0.036623	8.72e-23	1.57e-20	5.98615	2.58163	NA	NA	NA	NA	NA	NA	NA	NA	NA	NA	NA	NA
TXNRD2	PGF	NA	NA	NA	NA	NA	NA	NA	NA	NA	NA	NA	NA	0.188034	1.01368	9.44839e-10	1.46935e-07	0.185497	-2.43054
ZNF280D	ADAMTSL4	0.0410959	0.167695	8.04e-08	8.43e-07	0.245064	-2.02877	NA	NA	NA	NA	NA	NA	NA	NA	NA	NA	NA	NA
ZNF280D	ADGRG1	NA	NA	NA	NA	NA	NA	NA	NA	NA	NA	NA	NA	0.190476	0.0410397	2.15813e-09	3.18555e-07	4.64127	2.21452
ZNF280D	ANKRD1	NA	NA	NA	NA	NA	NA	0.0756972	0.0155139	2.04098e-10	4.19671e-09	4.87932	2.28668	NA	NA	NA	NA	NA	NA
ZNF280D	BAALC	NA	NA	NA	NA	NA	NA	NA	NA	NA	NA	NA	NA	0.619048	0.129959	2.47967e-09	3.53395e-07	4.76341	2.25199
ZNF280D	C3orf80	0.10137	0.0200463	1.35e-20	5.82e-19	5.0568	2.33822	0.119522	0.0226244	1.98857e-14	8.30177e-13	5.28287	2.40132	NA	NA	NA	NA	NA	NA
ZNF280D	CADPS	NA	NA	NA	NA	NA	NA	NA	NA	NA	NA	NA	NA	0.214286	0.0437756	1.30434e-07	1.19768e-05	4.89509	2.29134
ZNF280D	CCL3L1	0.227397	0.0385505	4e-86	2.75e-83	5.89868	2.56039	0.286853	0.0374919	5.52117e-54	2.53544e-51	7.65105	2.93566	NA	NA	NA	NA	NA	NA
ZNF280D	CFD	0.0383562	0.21781	5.23e-16	1.25e-14	0.176099	-2.50554	NA	NA	NA	NA	NA	NA	NA	NA	NA	NA	NA	NA
ZNF280D	CPA4	0.0410959	0.190825	9.06e-10	1.27e-08	0.215359	-2.21518	0.0358566	0.213316	5.50038e-07	7.14877e-06	0.168091	-2.57268	NA	NA	NA	NA	NA	NA
ZNF280D	DLX2	0.134247	0.0285274	5.15e-12	8.86e-11	4.70589	2.23447	0.167331	0.0303814	1.56647e-11	3.57606e-10	5.50767	2.46144	NA	NA	NA	NA	NA	NA
ZNF280D	EFEMP1	0.50411	2.39591	6.75e-65	2.14e-62	0.210404	-2.24877	0.386454	2.21526	2.09355e-50	8.65054e-48	0.174451	-2.5191	NA	NA	NA	NA	NA	NA
ZNF280D	EMCN	NA	NA	NA	NA	NA	NA	0.131474	0.0310278	5.9076e-24	5.22314e-22	4.2373	2.08315	NA	NA	NA	NA	NA	NA
ZNF280D	F2RL1	NA	NA	NA	NA	NA	NA	NA	NA	NA	NA	NA	NA	3.2381	0.567715	5.8173e-38	2.40429e-34	5.70373	2.51191
ZNF280D	FRMD3	0.0739726	0.00886661	1.35e-08	1.58e-07	8.34282	3.06054	NA	NA	NA	NA	NA	NA	NA	NA	NA	NA	NA	NA
ZNF280D	HMOX1	NA	NA	NA	NA	NA	NA	NA	NA	NA	NA	NA	NA	10.5714	2.35431	7.88401e-59	1.62884e-55	4.49025	2.16679
ZNF280D	HS3ST2	0.10411	0.0131072	4.44e-15	1e-13	7.94295	2.98967	0.0956175	0.0161603	1.02616e-07	1.48291e-06	5.91681	2.56482	NA	NA	NA	NA	NA	NA
ZNF280D	HS6ST3	0.0493151	0.00732459	2.22e-06	1.83e-05	6.7328	2.75121	NA	NA	NA	NA	NA	NA	NA	NA	NA	NA	NA	NA
ZNF280D	IFI44L	1.90685	0.367772	6.63e-90	2.28e-87	5.18487	2.37431	1.75697	0.352295	3.05473e-52	9.01801e-50	4.98722	2.31824	NA	NA	NA	NA	NA	NA
ZNF280D	IFIT1	2.90685	0.585197	5.58e-104	3.84e-101	4.9673	2.31246	2.53785	0.530058	8.33928e-81	5.74437e-78	4.78787	2.25938	2.21429	0.492476	9.73917e-20	5.75028e-17	4.49623	2.16872
ZNF280D	IL1RN	0.167123	0.038165	9.21e-11	1.46e-09	4.37897	2.13059	0.179283	0.0394312	4.49664e-07	5.97576e-06	4.54673	2.18483	NA	NA	NA	NA	NA	NA
ZNF280D	ISG15	29.0329	7.12799	2.34e-233	9.67e-230	4.07308	2.02612	NA	NA	NA	NA	NA	NA	NA	NA	NA	NA	NA	NA
ZNF280D	KISS1	0.331507	0.0678489	1.12e-14	2.83e-13	4.88596	2.28864	NA	NA	NA	NA	NA	NA	NA	NA	NA	NA	NA	NA
ZNF280D	KIT	0.0356164	0.192753	1.29e-12	2.36e-11	0.184778	-2.43613	NA	NA	NA	NA	NA	NA	NA	NA	NA	NA	NA	NA
ZNF280D	KRT81	0.0657534	0.0119507	6.11e-15	1.43e-13	5.50208	2.45998	0.0956175	0.0122818	3.45344e-09	6.70098e-08	7.78528	2.96075	NA	NA	NA	NA	NA	NA
ZNF280D	LDLRAD4	0.112329	0.0265998	1.23e-08	1.44e-07	4.22291	2.07824	0.119522	0.0245637	2.38673e-08	4.12735e-07	4.8658	2.28268	NA	NA	NA	NA	NA	NA
ZNF280D	LRRC4	0.0986301	0.0231303	9.47e-18	2.72e-16	4.26411	2.09224	0.0996016	0.0226244	1.00119e-13	3.06513e-12	4.40239	2.13829	NA	NA	NA	NA	NA	NA
ZNF280D	MEST	0.0958904	0.430995	2.85e-33	2.67e-31	0.222486	-2.16821	0.0836653	0.409825	5.56508e-19	4.10723e-17	0.204149	-2.29231	NA	NA	NA	NA	NA	NA
ZNF280D	MGARP	0.4	1.62221	1.47e-53	3.03e-51	0.246578	-2.01988	0.302789	1.48093	6.49169e-51	3.35296e-48	0.204458	-2.29012	NA	NA	NA	NA	NA	NA
ZNF280D	MX1	3.19726	0.738628	9.44e-104	9.75e-101	4.32865	2.11392	2.91633	0.721396	8.34951e-57	4.31357e-54	4.04263	2.01529	NA	NA	NA	NA	NA	NA
ZNF280D	NFATC2	0.0794521	0.0146492	2.49e-08	2.77e-07	5.42365	2.43926	NA	NA	NA	NA	NA	NA	NA	NA	NA	NA	NA	NA
ZNF280D	NPPC	0.0931507	0.0104086	4.24e-14	9.28e-13	8.94937	3.16179	0.115538	0.0129282	5.69975e-10	1.25974e-08	8.93685	3.15977	NA	NA	NA	NA	NA	NA
ZNF280D	OASL	0.282192	0.036623	4.14e-22	1.73e-20	7.70532	2.94586	0.123506	0.0200388	1.91886e-18	9.33019e-17	6.16335	2.62371	NA	NA	NA	NA	NA	NA
ZNF280D	OLFML1	0.0575342	0.286045	7.11e-16	1.97e-14	0.201137	-2.31375	NA	NA	NA	NA	NA	NA	NA	NA	NA	NA	NA	NA
ZNF280D	PRSS35	0.271233	0.0435621	7.81e-31	5.47e-29	6.22635	2.63839	0.211155	0.0452489	1.09296e-08	1.78546e-07	4.66653	2.22235	0.333333	0.0465116	3.98412e-12	8.6665e-10	7.16667	2.8413
ZNF280D	PSG1	NA	NA	NA	NA	NA	NA	0.063745	0.0155139	1.0576e-15	5.39635e-14	4.1089	2.03875	NA	NA	NA	NA	NA	NA
ZNF280D	PTGDR	NA	NA	NA	NA	NA	NA	0.0717131	0.0129282	3.11051e-07	4.12043e-06	5.54701	2.47171	NA	NA	NA	NA	NA	NA
ZNF280D	PTGIS	0.0273973	0.189668	9.14e-13	1.83e-11	0.144448	-2.79138	NA	NA	NA	NA	NA	NA	NA	NA	NA	NA	NA	NA
ZNF280D	PTHLH	0.706849	0.167309	8.64e-67	1.98e-64	4.22481	2.07889	0.729084	0.170006	2.20779e-39	4.14763e-37	4.28856	2.10049	0.97619	0.177839	2.2834e-18	1.17966e-15	5.48919	2.45659
ZNF280D	PTPRR	NA	NA	NA	NA	NA	NA	0.12749	0.0258565	4.95258e-12	1.62452e-10	4.93068	2.30179	NA	NA	NA	NA	NA	NA
ZNF280D	RNF128	0.29863	0.0682344	1.09e-23	5.04e-22	4.37653	2.12979	NA	NA	NA	NA	NA	NA	0.452381	0.0560876	3.76777e-08	3.46049e-06	8.06562	3.01179
ZNF280D	RRAD	NA	NA	NA	NA	NA	NA	0.171315	0.0310278	1.82347e-26	1.71241e-24	5.52133	2.46502	NA	NA	NA	NA	NA	NA
ZNF280D	RSAD2	1.16712	0.193138	2.53e-38	2.43e-36	6.04295	2.59525	NA	NA	NA	NA	NA	NA	NA	NA	NA	NA	NA	NA
ZNF280D	SEMA7A	NA	NA	NA	NA	NA	NA	0.545817	0.135747	2.05919e-29	2.3635e-27	4.02085	2.0075	0.714286	0.143639	9.71647e-10	1.67285e-07	4.97279	2.31406
ZNF280D	SYNPO2	NA	NA	NA	NA	NA	NA	0.0916335	0.367809	2.1399e-20	1.38191e-18	0.249134	-2.00501	NA	NA	NA	NA	NA	NA
ZNF280D	SYT1	0.413699	0.0990748	1.77e-17	5.27e-16	4.17562	2.06199	NA	NA	NA	NA	NA	NA	0.97619	0.123119	1.51271e-07	1.27593e-05	7.92884	2.98711
ZNF280D	TAC1	0.134247	0.0192753	1.54e-13	3.39e-12	6.96471	2.80006	0.135458	0.018746	2.30074e-14	7.37127e-13	7.22599	2.8532	NA	NA	NA	NA	NA	NA
ZNF280D	WNT11	0.0575342	0.00886661	7.22e-14	1.51e-12	6.48886	2.69797	NA	NA	NA	NA	NA	NA	NA	NA	NA	NA	NA	NA
